# Supplementary material for: A Pilot Metabolomic Study for Diagnosing Aspergillus Infection in Immunocompromised Pediatric Cancer Patients
Source: Int J Mol Sci. 2025 Jun 20;26(13):5926. doi: 10.3390/ijms26135926 (PMC12249737; doi:10.3390/ijms26135926)
Supplement: Supplementary file 1 [file ijms-26-05926-s001.zip]

Archive with 4 entries (3 files):
- Supplementary/
- Supplementary/Supplementary File Name.pdf
- Supplementary/Supplementary File S1.msp
- Supplementary/Supplementary File S2.msp
