# Supplementary material for: A Pilot Metabolomic Study for Diagnosing Aspergillus Infection in Immunocompromised Pediatric Cancer Patients
Source: Int J Mol Sci. 2025 Jun 20;26(13):5926. doi: 10.3390/ijms26135926 (PMC12249737; doi:10.3390/ijms26135926)
Supplement: Supplementary file 1 [file ijms-26-05926-s001.zip › Supplementary/Supplementary File S1.msp]

Name: Metoprolol;Metoprolol;4171
Synon: 1-(isopropylamino)-3-[4-(2-methoxyethyl)phenoxy]propan-2-ol
DB#: MSBNK-Eawag-EA017205
InChIKey: IUBSYMUCCVWXPE-UHFFFAOYSA-N
InChI: InChI=1S/C15H25NO3/c1-12(2)16-10-14(17)11-19-15-6-4-13(5-7-15)8-9-18-3/h4-7,12,14,16-17H,8-11H2,1-3H3
SMILES: COCCC1=CC=C(OCC(O)CNC(C)C)C=C1
Precursor_type: [M+H]+
Spectrum_type: MS2
PrecursorMZ: 268.1907
Instrument_type: LC-ESI-ITFT
Instrument: LTQ Orbitrap XL Thermo Scientific
Ion_mode: POSITIVE
Collision_energy: 60 % (nominal)
Formula: C15H25NO3
MW: 267
ExactMass: 267.1834
Comments: Parent=268.1907
Splash: splash10-05gi-4900000000-73204756032f7604c22e
Num Peaks: 27
56.0494 308
58.0652 72
72.0807 466
74.06 784
84.0806 30
91.0546 66
93.0699 41
98.0963 337
103.0542 80
105.07 212
116.1069 538
119.0853 34
121.0647 608
129.0698 40
131.0855 184
133.0647 999
135.0809 71
141.0701 41
144.057 53
147.0804 76
148.0754 175
159.0802 541
163.0866 145
165.0907 86
176.1068 93
177.0911 89
191.1069 116

Name: Isofenphos;Isofenphos;32872
Synon: propan-2-yl 2-[ethoxy-(propan-2-ylamino)phosphinothioyl]oxybenzoate
DB#: MSBNK-Eawag-EQ01137607
InChIKey: HOQADATXFBOEGG-UHFFFAOYSA-N
InChI: InChI=1S/C15H24NO4PS/c1-6-18-21(22,16-11(2)3)20-14-10-8-7-9-13(14)15(17)19-12(4)5/h7-12H,6H2,1-5H3,(H,16,22)
SMILES: CCOP(=S)(NC(C)C)OC1=CC=CC=C1C(=O)OC(C)C
Precursor_type: [M+H]+
Spectrum_type: MS2
PrecursorMZ: 346.1236
Instrument_type: LC-ESI-QFT
Instrument: Exploris 240 Orbitrap Thermo Scientific
Ion_mode: POSITIVE
Collision_energy: 120 % (nominal)
Formula: C15H24NO4PS
MW: 345
ExactMass: 345.1164
Comments: Parent=346.1236
Splash: splash10-01b9-9300000000-73386afd8180ad2f45db
Num Peaks: 10
63.9946 259
65.0385 999
78.9402 72
92.0256 128
93.0334 116
95.9668 389
109.0107 108
111.0439 27
121.0284 504
138.9945 23

Name: Lincomycin;Lincomycin;3000540
Synon: (2S,4R)-N-[(1R,2R)-2-hydroxy-1-[(2R,3R,4S,5R,6R)-3,4,5-trihydroxy-6-methylsulfanyloxan-2-yl]propyl]-1-methyl-4-propylpyrrolidine-2-carboxamide
DB#: MSBNK-UFZ-WANA045705070APH
InChIKey: OJMMVQQUTAEWLP-KIDUDLJLSA-N
InChI: InChI=1S/C18H34N2O6S/c1-5-6-10-7-11(20(3)8-10)17(25)19-12(9(2)21)16-14(23)13(22)15(24)18(26-16)27-4/h9-16,18,21-24H,5-8H2,1-4H3,(H,19,25)/t9-,10-,11+,12-,13+,14-,15-,16-,18-/m1/s1
SMILES: CCC[C@@H]1C[C@H](N(C)C1)C(=O)N[C@H]([C@@H](C)O)[C@H]1O[C@H](SC)[C@H](O)[C@@H](O)[C@H]1O
Precursor_type: [M+H]+
Spectrum_type: MS2
PrecursorMZ: 407.221
Instrument_type: LC-ESI-ITFT
Instrument: LTQ Orbitrap XL Thermo Scientific
Ion_mode: POSITIVE
Collision_energy: 30 % (nominal)
Formula: C18H34N2O6S
MW: 406
ExactMass: 406.213757808
Comments: Parent=407.221
Splash: splash10-004i-0900100000-00e190f23774501703e5
Num Peaks: 13
126.128 999
172.1336 8
216.0871 2
234.0975 1
264.0902 1
287.1963 1
299.1968 5
317.2076 12
341.2082 2
359.2181 75
360.2217 6
389.2107 10
407.2214 122

Name: Sulcotrione;Sulcotrione;91760
Synon: 2-(2-chloranyl-4-methylsulfonyl-phenyl)carbonylcyclohexane-1,3-dione
DB#: MSBNK-Eawag-EA029013
InChIKey: PQTBTIFWAXVEPB-UHFFFAOYSA-N
InChI: InChI=1S/C14H13ClO5S/c1-21(19,20)8-5-6-9(10(15)7-8)14(18)13-11(16)3-2-4-12(13)17/h5-7,13H,2-4H2,1H3
SMILES: O=C1CCCC(=O)C1C(=O)c1ccc(S(=O)(=O)C)cc1Cl
Precursor_type: [M+H]+
Spectrum_type: MS2
PrecursorMZ: 329.0245
Instrument_type: LC-ESI-ITFT
Instrument: LTQ Orbitrap XL Thermo Scientific
Ion_mode: POSITIVE
Collision_energy: 90 % (nominal)
Formula: C14H13ClO5S
MW: 328
ExactMass: 328.0167
Comments: Parent=329.0245
Splash: splash10-014i-9200000000-72e05b02dbdd29e5e394
Num Peaks: 13
55.0178 16
68.9971 999
97.0284 15
98.9842 20
111.044 174
121.0284 13
139.039 18
149.9867 40
177.9816 7
178.9894 34
202.0624 9
214.0622 33
246.0519 11

Name: Sulcotrione;Sulcotrione;91760
DB#: MSBNK-BAFG-CSL23111019281
InChIKey: PQTBTIFWAXVEPB-UHFFFAOYSA-N
InChI: InChI=1S/C14H13ClO5S/c1-21(19,20)8-5-6-9(10(15)7-8)14(18)13-11(16)3-2-4-12(13)17/h5-7,13H,2-4H2,1H3
SMILES: CS(=O)(=O)C1=CC(=C(C=C1)C(=O)C2C(=O)CCCC2=O)Cl
Precursor_type: [M+H]+
Spectrum_type: MS2
PrecursorMZ: 329.0245
Instrument_type: LC-ESI-QTOF
Instrument: TripleTOF 6600 SCIEX
Ion_mode: POSITIVE
Collision_energy: 90
Formula: C14H13ClO5S
MW: 328
ExactMass: 328.0172
Comments: Parent=329.0245
Splash: splash10-014i-9100000000-976f7c4470ac9539f391
Num Peaks: 24
41.0032 79
55.0181 41
63.0235 12
66.0097 15
68.9973 999
72.9841 17
75.0224 17
87.0222 32
89.038 10
92.0264 19
96.9843 11
99.0006 12
99.0216 27
102.0459 13
107.9752 20
115.0538 25
121.0272 14
121.9923 20
122.9993 15
127.0175 14
128.0626 10
133.9919 22
139.0538 20
149.987 15

Name: 3-Acetyldeoxynivalenol;3-Acetyl-deoxynivalenol;5458510
Synon: 3-monoacetyldeoxynivalenol
DB#: MSBNK-AAFC-AC000382
InChIKey: ADFIQZBYNGPCGY-HTJQZXIKSA-N
InChI: InChI=1S/C17H22O7/c1-8-4-11-16(6-18,13(21)12(8)20)15(3)5-10(23-9(2)19)14(24-11)17(15)7-22-17/h4,10-11,13-14,18,21H,5-7H2,1-3H3/t10-,11-,13-,14-,15-,16-,17+/m1/s1
SMILES: CC1=C[C@@H]2[C@]([C@@H](C1=O)O)([C@]3(C[C@H]([C@H]([C@@]34CO4)O2)OC(=O)C)C)CO
Precursor_type: [M+H]+
Spectrum_type: MS2
PrecursorMZ: 339.1433
Instrument_type: LC-APCI-ITFT
Instrument: Q-Exactive Orbitrap Thermo Scientific
Ion_mode: POSITIVE
Collision_energy: 10(NCE)
Formula: C17H22O7
MW: 338
ExactMass: 338.13654
Comments: Parent=339.1433
Splash: splash10-0019-0196000000-b6ef903dbb12f16ada3b
Num Peaks: 18
109.0648 37
125.0597 40
137.0597 67
189.091 39
201.091 63
203.1067 83
213.091 109
215.1067 90
219.1016 45
223.0965 31
231.1016 540
243.1016 92
249.1121 58
261.1121 164
279.1227 242
297.1333 149
321.1333 184
339.1438 999

Name: Flufenacet;Flufenacet;86429
Synon: N-(4-fluorophenyl)-N-isopropyl-2-[[5-(trifluoromethyl)-1,3,4-thiadiazol-2-yl]oxy]acetamide
DB#: MSBNK-Eawag-EA070909
InChIKey: IANUJLZYFUDJIH-UHFFFAOYSA-N
InChI: InChI=1S/C14H13F4N3O2S/c1-8(2)21(10-5-3-9(15)4-6-10)11(22)7-23-13-20-19-12(24-13)14(16,17)18/h3-6,8H,7H2,1-2H3
SMILES: O=C(COc1nnc(s1)C(F)(F)F)N(c2ccc(F)cc2)C(C)C
Precursor_type: [M+H]+
Spectrum_type: MS2
PrecursorMZ: 364.0737
Instrument_type: LC-ESI-ITFT
Instrument: LTQ Orbitrap XL Thermo Scientific
Ion_mode: POSITIVE
Collision_energy: 30 % (nominal)
Formula: C14H13F4N3O2S
MW: 363
ExactMass: 363.0670
Comments: Parent=364.0737
Splash: splash10-0udi-0900000000-34131c2d74be8eeb294f
Num Peaks: 8
57.0698 1
109.0447 42
124.0556 93
152.0506 999
152.0871 109
166.1024 29
194.0975 349
210.9786 1

Name: Pencycuron;Pencycuron;91692
DB#: MSBNK-BAFG-CSL23111017761
InChIKey: OGYFATSSENRIKG-UHFFFAOYSA-N
InChI: InChI=1S/C19H21ClN2O/c20-16-12-10-15(11-13-16)14-22(18-8-4-5-9-18)19(23)21-17-6-2-1-3-7-17/h1-3,6-7,10-13,18H,4-5,8-9,14H2,(H,21,23)
SMILES: C1CCC(C1)N(CC2=CC=C(C=C2)Cl)C(=O)NC3=CC=CC=C3
Precursor_type: [M+H]+
Spectrum_type: MS2
PrecursorMZ: 329.1415
Instrument_type: LC-ESI-QTOF
Instrument: TripleTOF 6600 SCIEX
Ion_mode: POSITIVE
Collision_energy: 40
Formula: C19H21ClN2O
MW: 328
ExactMass: 328.1342
Comments: Parent=329.1415
Splash: splash10-004i-0900000000-5db9f05991cf09f7fa99
Num Peaks: 3
89.0379 15
94.064 14
125.0149 999

Name: Atropine;Atropin;174174
DB#: MSBNK-NaToxAq-NA003198
InChIKey: RKUNBYITZUJHSG-SPUOUPEWSA-N
InChI: InChI=1S/C17H23NO3/c1-18-13-7-8-14(18)10-15(9-13)21-17(20)16(11-19)12-5-3-2-4-6-12/h2-6,13-16,19H,7-11H2,1H3/t13-,14+,15+,16?
SMILES: CN1[C@@H]2CC[C@H]1C[C@H](C2)OC(=O)C(CO)c3ccccc3
Precursor_type: [M+H]+
Spectrum_type: MS2
PrecursorMZ: 290.1751
Instrument_type: LC-ESI-ITFT
Instrument: LTQ Orbitrap XL Thermo Scientific
Ion_mode: POSITIVE
Collision_energy: 80% (nominal)
Formula: C17H23NO3
MW: 289
ExactMass: 289.1678
Comments: Parent=290.1751
Splash: splash10-006x-9600000000-b0dcf7dd91526fd3b6d6
Num Peaks: 21
67.0542 174
68.0494 33
70.0651 47
77.0386 90
79.0543 32
82.0652 77
83.073 53
91.0543 299
93.0699 949
95.073 29
95.0855 82
96.0808 61
98.0965 30
103.0542 159
109.0886 18
121.0648 122
122.0962 7
124.1121 999
140.1071 24
142.1227 117
290.1754 12

Name: Phorate;Phorate;4790
Synon: diethoxy-(ethylsulfanylmethylsulfanyl)-sulfanylidene-lambda5-phosphane
DB#: MSBNK-Eawag-EQ01138803
InChIKey: BULVZWIRKLYCBC-UHFFFAOYSA-N
InChI: InChI=1S/C7H17O2PS3/c1-4-8-10(11,9-5-2)13-7-12-6-3/h4-7H2,1-3H3
SMILES: CCOP(=S)(OCC)SCSCC
Precursor_type: [M+H]+
Spectrum_type: MS2
PrecursorMZ: 261.0201
Instrument_type: LC-ESI-QFT
Instrument: Exploris 240 Orbitrap Thermo Scientific
Ion_mode: POSITIVE
Collision_energy: 45 % (nominal)
Formula: C7H17O2PS3
MW: 260
ExactMass: 260.0128
Comments: Parent=261.0201
Splash: splash10-004i-9000000000-2f9461bfe0f0cb6f75ba
Num Peaks: 5
75.0263 999
96.9508 16
142.9386 45
153.0138 2
170.9698 3

Name: Prosulfuron;Prosulfuron;91751
DB#: MSBNK-BAFG-CSL23111027323
InChIKey: LTUNNEGNEKBSEH-UHFFFAOYSA-N
InChI: InChI=1S/C15H16F3N5O4S/c1-9-19-12(22-14(20-9)27-2)21-13(24)23-28(25,26)11-6-4-3-5-10(11)7-8-15(16,17)18/h3-6H,7-8H2,1-2H3,(H2,19,20,21,22,23,24)
SMILES: CC1=NC(=NC(=N1)OC)NC(=O)NS(=O)(=O)C2=CC=CC=C2CCC(F)(F)F
Precursor_type: [M+H]+
Spectrum_type: MS2
PrecursorMZ: 420.0948
Instrument_type: LC-ESI-QTOF
Instrument: TripleTOF 6600 SCIEX
Ion_mode: POSITIVE
Collision_energy: 50
Formula: C15H16F3N5O4S
MW: 419
ExactMass: 419.0875
Comments: Parent=420.0948
Splash: splash10-0006-2900000000-a7a12afb61afab934486
Num Peaks: 14
42.0319 33
43.0271 48
56.0473 70
57.0425 121
58.0262 25
68.0215 11
69.0059 18
83.0218 55
85.0368 68
100.0478 76
109.0422 262
141.0754 999
167.0544 278
173.0046 70

Name: Acetochlor;Acetochlor;1988
DB#: MSBNK-BAFG-CSL23111019011
InChIKey: VTNQPKFIQCLBDU-UHFFFAOYSA-N
InChI: InChI=1S/C14H20ClNO2/c1-4-12-8-6-7-11(3)14(12)16(10-18-5-2)13(17)9-15/h6-8H,4-5,9-10H2,1-3H3
SMILES: CCC1=CC=CC(=C1N(COCC)C(=O)CCl)C
Precursor_type: [M+H]+
Spectrum_type: MS2
PrecursorMZ: 270.1255
Instrument_type: LC-ESI-QTOF
Instrument: TripleTOF 6600 SCIEX
Ion_mode: POSITIVE
Collision_energy: 10
Formula: C14H20ClNO2
MW: 269
ExactMass: 269.1183
Comments: Parent=270.1255
Splash: splash10-00di-0090000000-73af0d09c80225a2ac53
Num Peaks: 4
148.1106 10
224.0826 187
238.0981 156
270.1247 999

Name: Ethirimol;Ethirimol;135424354
Synon: 5-butyl-2-(ethylamino)-6-methyl-1H-pyrimidin-4-one
DB#: MSBNK-LCSB-LU035603
InChIKey: BBXXLROWFHWFQY-UHFFFAOYSA-N
InChI: InChI=1S/C11H19N3O/c1-4-6-7-9-8(3)13-11(12-5-2)14-10(9)15/h4-7H2,1-3H3,(H2,12,13,14,15)
SMILES: CCCCC1=C(O)N=C(NCC)N=C1C
Precursor_type: [M+H]+
Spectrum_type: MS2
PrecursorMZ: 210.1601
Instrument_type: LC-ESI-QFT
Instrument: Q Exactive Orbitrap (Thermo Scientific)
Ion_mode: POSITIVE
Collision_energy: 45
Formula: C11H19N3O
MW: 209
ExactMass: 209.1528
Comments: Parent=210.1601
Splash: splash10-03di-0590000000-cbdb92558faf1f64c22b
Num Peaks: 29
55.0542 1
69.0082 3
70.065 5
71.0603 17
81.0699 1
95.0856 2
97.0397 13
98.06 44
107.0729 3
112.112 1
114.0661 2
122.0713 2
122.0964 4
123.0553 1
138.0662 5
139.074 3
140.107 296
150.1026 20
151.1229 1
152.0823 1
154.0976 1
165.1023 30
166.0974 6
167.1053 17
168.113 2
182.1289 103
193.1336 86
208.1448 3
210.16 999

Name: Dexamethasone;Dexamethasone;5743
DB#: MSBNK-Waters-WA000577
InChIKey: UREBDLICKHMUKA-CXSFZGCWSA-N
InChI: InChI=1S/C22H29FO5/c1-12-8-16-15-5-4-13-9-14(25)6-7-19(13,2)21(15,23)17(26)10-20(16,3)22(12,28)18(27)11-24/h6-7,9,12,15-17,24,26,28H,4-5,8,10-11H2,1-3H3/t12-,15+,16+,17+,19+,20+,21+,22+/m1/s1
SMILES: OCC(=O)C(O)(C(C)4)C(C)(C3)C([H])(C4)C([H])(C1)C(F)(C(O)3)C(C)(C=2)C(=CC(=O)C2)C1
Spectrum_type: MS
Instrument_type: LC-ESI-Q
Instrument: ZQ, Waters
Ion_mode: POSITIVE
Formula: C22H29FO5
MW: 392
ExactMass: 392.19990
Comments: Parent=-1
Splash: splash10-0596-0129000000-def679a3a0ee364ef63c
Num Peaks: 91
103 16
104 16
107 35
109 12
115 63
123 12
125 8
128 12
130 12
133 12
137 12
139 16
145 24
147 43
149 20
151 16
152 12
155 12
161 16
162 24
163 16
165 8
167 12
171 20
172 8
173 16
174 8
177 24
178 8
185 39
194 8
195 27
197 8
200 8
207 27
211 27
213 8
215 12
221 8
223 12
224 16
225 20
228 12
233 8
235 27
237 110
239 39
241 12
252 8
253 27
255 20
263 20
265 63
267 24
275 16
277 16
279 90
280 12
281 8
283 24
289 12
291 86
297 35
301 39
303 8
307 55
309 74
310 31
319 157
320 8
321 16
325 43
326 8
327 35
328 8
337 200
338 55
347 8
355 533
356 110
357 20
373 866
374 149
375 8
393 999
394 133
395 55
410 16
431 71
432 16
434 43

Name: Diphenamid;Diphenamid;13728
Synon: N,N-dimethyl-2,2-diphenylacetamide
DB#: MSBNK-Eawag-EQ01123607
InChIKey: QAHFOPIILNICLA-UHFFFAOYSA-N
InChI: InChI=1S/C16H17NO/c1-17(2)16(18)15(13-9-5-3-6-10-13)14-11-7-4-8-12-14/h3-12,15H,1-2H3
SMILES: CN(C)C(=O)C(C1=CC=CC=C1)C2=CC=CC=C2
Precursor_type: [M+H]+
Spectrum_type: MS2
PrecursorMZ: 240.1383
Instrument_type: LC-ESI-QFT
Instrument: Exploris 240 Orbitrap Thermo Scientific
Ion_mode: POSITIVE
Collision_energy: 120 % (nominal)
Formula: C16H17NO
MW: 239
ExactMass: 239.1310
Comments: Parent=240.1383
Splash: splash10-015c-3900000000-abef535dbb1e4ba03d1b
Num Peaks: 19
56.0495 22
65.0386 54
72.0444 286
77.0387 41
91.0542 926
93.0697 13
103.0545 23
105.0699 29
118.0652 737
119.0732 90
128.062 84
132.0808 51
134.0964 999
141.0701 68
151.0546 26
152.062 766
165.0699 803
166.0779 120
167.0854 22

Name: Norfloxacin;Norfloxacin;4539
Synon: 1-ethyl-6-fluoro-4-oxo-7-piperazin-1-yl-1,4-dihydroquinoline-3-carboxylic acid
DB#: MSBNK-Eawag-EA023203
InChIKey: OGJPXUAPXNRGGI-UHFFFAOYSA-N
InChI: InChI=1S/C16H18FN3O3/c1-2-19-9-11(16(22)23)15(21)10-7-12(17)14(8-13(10)19)20-5-3-18-4-6-20/h7-9,18H,2-6H2,1H3,(H,22,23)
SMILES: CCN1C=C(C(O)=O)C(=O)C2=CC(F)=C(C=C12)N3CCNCC3
Precursor_type: [M+H]+
Spectrum_type: MS2
PrecursorMZ: 320.1405
Instrument_type: LC-ESI-ITFT
Instrument: LTQ Orbitrap XL Thermo Scientific
Ion_mode: POSITIVE
Collision_energy: 30 % (nominal)
Formula: C16H18FN3O3
MW: 319
ExactMass: 319.1332
Comments: Parent=320.1405
Splash: splash10-0fmi-0039000000-b7128cd18b98a04daf9e
Num Peaks: 11
70.0651 1
205.0767 1
219.093 9
228.1132 2
233.1086 85
256.1447 31
274.1358 7
276.151 612
282.1237 1
302.1303 795
320.1409 999

Name: Fenarimol;Fenarimol;43226
Synon: (2-chlorophenyl)-(4-chlorophenyl)-pyrimidin-5-ylmethanol
DB#: MSBNK-LCSB-LU108704
InChIKey: NHOWDZOIZKMVAI-UHFFFAOYSA-N
InChI: InChI=1S/C17H12Cl2N2O/c18-14-7-5-12(6-8-14)17(22,13-9-20-11-21-10-13)15-3-1-2-4-16(15)19/h1-11,22H
SMILES: OC(C1=CC=C(Cl)C=C1)(C1=CN=CN=C1)C1=CC=CC=C1Cl
Precursor_type: [M+H]+
Spectrum_type: MS2
PrecursorMZ: 331.0399
Instrument_type: LC-ESI-QFT
Instrument: Q Exactive Orbitrap (Thermo Scientific)
Ion_mode: POSITIVE
Collision_energy: 60
Formula: C17H12Cl2N2O
MW: 330
ExactMass: 330.0327
Comments: Parent=331.0399
Splash: splash10-0019-6690000000-909a7c4ba06b9e0ef63a
Num Peaks: 88
52.0182 3
54.0339 170
81.0447 999
86.9996 3
97.0647 6
109.0648 4
111.0439 3
125.0153 4
128.0494 4
129.0101 7
129.0573 1
130.0652 8
137.0154 5
138.0104 4
138.9946 709
140.0262 11
146.0601 5
149.0152 15
155.0604 4
156.0445 2
156.0682 21
157.0761 22
158.0602 8
164.0261 15
165.0101 3
165.0701 13
176.0621 2
177.0702 3
178.0778 18
180.0205 2
183.0552 9
184.0632 7
185.0708 6
189.0699 289
190.0777 3
191.086 3
192.0213 9
192.0448 4
199.031 16
200.0389 9
203.0729 7
204.0809 84
205.065 30
205.0767 2
205.0788 2
205.0886 23
206.0726 9
206.0966 4
212.039 6
214.0653 2
215.0732 3
216.0809 21
217.0648 17
219.032 9
220.0399 3
223.031 129
224.0388 30
225.0467 4
226.0545 2
231.0915 4
232.0758 32
232.0991 3
232.9922 23
233.0836 97
234.0903 2
235.0075 7
238.0419 78
239.0493 3
240.0575 65
241.0417 54
241.065 7
242.084 12
243.0918 18
250.0418 31
251.0026 33
251.0259 4
251.0497 50
252.0337 128
259.0077 175
266.0368 33
267.0686 19
268.0524 270
276.0336 3
277.0528 11
278.0606 36
279.0686 7
286.0193 2
331.0392 2

Name: Flamprop-isopropyl;Flamprop-M-isopropyl;40520
Synon: propan-2-yl 2-(N-benzoyl-3-chloro-4-fluoroanilino)propanoate
DB#: MSBNK-LCSB-LU035706
InChIKey: IKVXBIIHQGXQRQ-UHFFFAOYSA-N
InChI: InChI=1S/C19H19ClFNO3/c1-12(2)25-19(24)13(3)22(15-9-10-17(21)16(20)11-15)18(23)14-7-5-4-6-8-14/h4-13H,1-3H3
SMILES: CC(C)OC(=O)C(C)N(C(=O)C1=CC=CC=C1)C1=CC(Cl)=C(F)C=C1
Precursor_type: [M+H]+
Spectrum_type: MS2
PrecursorMZ: 364.111
Instrument_type: LC-ESI-QFT
Instrument: Q Exactive Orbitrap (Thermo Scientific)
Ion_mode: POSITIVE
Collision_energy: 90
Formula: C19H19ClFNO3
MW: 363
ExactMass: 363.1037
Comments: Parent=364.111
Splash: splash10-0002-9200000000-72050613a36036840b03
Num Peaks: 12
50.0151 24
51.023 60
53.0386 344
55.0179 13
77.0386 134
81.0334 37
81.0698 6
94.0413 33
95.0492 999
105.0336 478
109.065 12
136.0557 5

Name: Phenylbutazone;Phenylbutazone;4781
Synon: 4-butyl-1,2-diphenylpyrazolidine-3,5-dione
DB#: MSBNK-Athens_Univ-AU115803
InChIKey: VYMDGNCVAMGZFE-UHFFFAOYSA-N
InChI: InChI=1S/C19H20N2O2/c1-2-3-14-17-18(22)20(15-10-6-4-7-11-15)21(19(17)23)16-12-8-5-9-13-16/h4-13,17H,2-3,14H2,1H3
SMILES: CCCCC1C(=O)N(N(C1=O)c2ccccc2)c3ccccc3
Precursor_type: [M+H]+
Spectrum_type: MS2
PrecursorMZ: 309.1598
Instrument_type: LC-ESI-QTOF
Instrument: Bruker maXis Impact
Ion_mode: POSITIVE
Collision_energy: 30 eV
Formula: C19H20N2O2
MW: 308
ExactMass: 308.1524779
Comments: Parent=309.1598
Splash: splash10-0a4l-0196000000-6d31987fe09f0949a98d
Num Peaks: 30
123.0616 19
124.0692 17
171.0828 278
172.0877 38
173.0947 5
184.0914 7
185.0991 15
187.1137 32
234.0935 5
248.0864 7
260.0961 5
262.0997 48
263.1043 8
264.1142 11
265.1251 17
266.1303 394
267.1337 39
276.1145 51
277.1226 268
278.1251 40
279.1256 195
280.1284 27
292.1333 25
294.1485 738
295.1522 76
296.1559 5
307.1564 282
308.1545 44
309.1658 999
310.1691 118

Name: Ethofumesate;Ethofumesate;33360
Synon: (2-ethoxy-3,3-dimethyl-2H-1-benzofuran-5-yl) methanesulfonate
DB#: MSBNK-Eawag-EA011701
InChIKey: IRCMYGHHKLLGHV-UHFFFAOYSA-N
InChI: InChI=1S/C13H18O5S/c1-5-16-12-13(2,3)10-8-9(18-19(4,14)15)6-7-11(10)17-12/h6-8,12H,5H2,1-4H3
SMILES: S(=O)(=O)(C)O-c(ccc1O2)cc1C(C2OCC)(C)C
Precursor_type: [M+H]+
Spectrum_type: MS2
PrecursorMZ: 287.0948
Instrument_type: LC-ESI-ITFT
Instrument: LTQ Orbitrap XL Thermo Scientific
Ion_mode: POSITIVE
Collision_energy: 35 % (nominal)
Formula: C13H18O5S
MW: 286
ExactMass: 286.0869
Comments: Parent=287.0948
Splash: splash10-0a4i-0190000000-1a0e7d24a2409b532f44
Num Peaks: 9
121.0649 110
149.0962 19
161.0595 2
162.0674 1
163.0755 63
191.1069 2
241.0531 149
259.0638 999
269.0853 1

Name: Metoprolol;Metoprolol;4171
Synon: 1-[4-(2-methoxyethyl)phenoxy]-3-(propan-2-ylamino)propan-2-ol
DB#: MSBNK-Athens_Univ-AU110704
InChIKey: IUBSYMUCCVWXPE-UHFFFAOYSA-N
InChI: InChI=1S/C15H25NO3/c1-12(2)16-10-14(17)11-19-15-6-4-13(5-7-15)8-9-18-3/h4-7,12,14,16-17H,8-11H2,1-3H3
SMILES: COCCC1=CC=C(OCC(O)CNC(C)C)C=C1
Precursor_type: [M+H]+
Spectrum_type: MS2
PrecursorMZ: 268.1907
Instrument_type: LC-ESI-QTOF
Instrument: Bruker maXis Impact
Ion_mode: POSITIVE
Collision_energy: 40 eV
Formula: C15H25NO3
MW: 267
ExactMass: 267.1834437
Comments: Parent=268.1907
Splash: splash10-001i-0900000000-ae112a72cac3703baa75
Num Peaks: 51
115.0536 112
116.0612 50
116.1068 39
117.0689 30
118.0729 5
119.0484 18
119.0854 25
120.0564 34
120.0798 15
121.0641 506
122.0676 42
123.0706 5
128.0612 44
129.0686 112
130.0738 16
131.0484 65
131.0847 160
132.0537 14
132.0874 21
133.0639 999
134.0675 91
135.0796 137
136.0828 16
141.0688 105
142.0725 14
143.0736 5
144.0557 247
145.0608 33
146.07 10
147.0794 84
148.0746 270
149.0579 11
149.0775 36
149.0937 7
151.0741 42
153.0904 5
155.0586 11
157.0651 14
158.0704 9
159.0791 293
160.0834 37
161.0947 12
163.1102 15
165.0898 65
166.0938 5
169.0753 27
176.1064 15
177.0888 26
179.107 10
191.1054 34
268.1896 6

Name: Sulfamoxole;Sulfamoxol;12894
Synon: 4-amino-N-(4,5-dimethyl-1,3-oxazol-2-yl)benzenesulfonamide
DB#: MSBNK-HBM4EU-HB001751
InChIKey: CYFLXLSBHQBMFT-UHFFFAOYSA-N
InChI: InChI=1S/C11H13N3O3S/c1-7-8(2)17-11(13-7)14-18(15,16)10-5-3-9(12)4-6-10/h3-6H,12H2,1-2H3,(H,13,14)
SMILES: CC1=C(OC(=N1)NS(=O)(=O)C2=CC=C(C=C2)N)C
Precursor_type: [M+H]+
Spectrum_type: MS2
PrecursorMZ: 268.075
Instrument_type: LC-ESI-ITFT
Instrument: LTQ Orbitrap XL Thermo Scientific
Ion_mode: POSITIVE
Collision_energy: 160% (nominal)
Formula: C11H13N3O3S
MW: 267
ExactMass: 267.0678
Comments: Parent=268.075
Splash: splash10-014i-9000000000-a233db59133a220982a1
Num Peaks: 9
54.0336 30
65.0384 999
66.0337 29
68.0493 10
70.065 47
80.0495 350
92.0495 61
108.0444 49
111.0553 15

Name: Ethyl azinphos;Azinphos-ethyl;17531
Synon: Azinphos-ethyl
Synon: 3-(diethoxyphosphinothioylsulfanylmethyl)-1,2,3-benzotriazin-4-one
DB#: MSBNK-UFZ-WANA018225AF82PH
InChIKey: RQVGAIADHNPSME-UHFFFAOYSA-N
InChI: InChI=1S/C12H16N3O3PS2/c1-3-17-19(20,18-4-2)21-9-15-12(16)10-7-5-6-8-11(10)13-14-15/h5-8H,3-4,9H2,1-2H3
SMILES: CCOP(=S)(OCC)SCN1N=NC2=CC=CC=C2C1=O
Precursor_type: [M+H]+
Spectrum_type: MS2
PrecursorMZ: 346.0443
Instrument_type: LC-ESI-ITFT
Instrument: LTQ Orbitrap XL Thermo Scientific
Ion_mode: POSITIVE
Collision_energy: 90 % (nominal)
Formula: C12H16N3O3PS2
MW: 345
ExactMass: 345.037070002
Comments: Parent=346.0443
Splash: splash10-08fr-0900000000-73ea69ce2f8e8ba21933
Num Peaks: 3
109.0111 796
114.9619 999
137.0058 356

Name: Cyromazine;Cyromazine;47866
Synon: 2-N-cyclopropyl-1,3,5-triazine-2,4,6-triamine
DB#: MSBNK-Athens_Univ-AU302101
InChIKey: LVQDKIWDGQRHTE-UHFFFAOYSA-N
InChI: InChI=1S/C6H10N6/c7-4-10-5(8)12-6(11-4)9-3-1-2-3/h3H,1-2H2,(H5,7,8,9,10,11,12)
SMILES: C1CC1Nc2nc(nc(n2)N)N
Precursor_type: [M+H]+
Spectrum_type: MS2
PrecursorMZ: 167.104
Instrument_type: LC-ESI-QTOF
Instrument: Bruker maXis Impact
Ion_mode: POSITIVE
Collision_energy: 10 eV
Formula: C6H10N6
MW: 166
ExactMass: 166.0966943
Comments: Parent=167.104
Splash: splash10-014i-0900000000-5dc8f82e24d5a0fd29ce
Num Peaks: 3
125.0822 8
167.1053 999
168.1067 66

Name: Propoxur;propoxur;4944
DB#: MSBNK-BAFG-CSL2311095408
InChIKey: ISRUGXGCCGIOQO-UHFFFAOYSA-N
InChI: InChI=1S/C11H15NO3/c1-8(2)14-9-6-4-5-7-10(9)15-11(13)12-3/h4-8H,1-3H3,(H,12,13)
SMILES: CNC(=O)Oc1ccccc1OC(C)C
Precursor_type: [M+H]+
Spectrum_type: MS2
PrecursorMZ: 210.1125
Instrument_type: LC-ESI-QTOF
Instrument: TripleTOF 5600 SCIEX
Ion_mode: POSITIVE
Collision_energy: 20
Formula: C11H15NO3
MW: 209
ExactMass: 209.1052
Comments: Parent=210.1125
Splash: splash10-03di-1900000000-1f67a11aeb470afe0851
Num Peaks: 6
58.0332 23
65.0417 17
93.0344 120
111.0444 999
153.0898 30
168.0643 166

Name: Rubrofusarin;Rubrofusarin;72537
Synon: 5,6-dihydroxy-8-methoxy-2-methylbenzo[g]chromen-4-one
DB#: MSBNK-HBM4EU-HB003585
InChIKey: FPNKCZKRICBAKG-UHFFFAOYSA-N
InChI: InChI=1S/C15H12O5/c1-7-3-10(16)14-12(20-7)5-8-4-9(19-2)6-11(17)13(8)15(14)18/h3-6,17-18H,1-2H3
SMILES: CC1=CC(=O)C2=C(C3=C(C=C(C=C3C=C2O1)OC)O)O
Precursor_type: [M+H]+
Spectrum_type: MS2
PrecursorMZ: 273.0757
Instrument_type: LC-ESI-ITFT
Instrument: LTQ Orbitrap XL Thermo Scientific
Ion_mode: POSITIVE
Collision_energy: 15 % (nominal)
Formula: C15H12O5
MW: 272
ExactMass: 272.0685
Comments: Parent=273.0757
Splash: splash10-00di-0090000000-ddd040f736749681b972
Num Peaks: 1
273.0752 999

Name: Simvastatin;Simvastatin;54454
DB#: MSBNK-BAFG-CSL2311093863
InChIKey: RYMZZMVNJRMUDD-HGQWONQESA-N
InChI: InChI=1S/C25H38O5/c1-6-25(4,5)24(28)30-21-12-15(2)11-17-8-7-16(3)20(23(17)21)10-9-19-13-18(26)14-22(27)29-19/h7-8,11,15-16,18-21,23,26H,6,9-10,12-14H2,1-5H3/t15-,16-,18+,19+,20-,21-,23-/m0/s1
SMILES: CCC(C)(C)C(=O)O[C@H]1C[C@@H](C)C=C2C=C[C@H](C)[C@H](CC[C@@H]3C[C@@H](O)CC(=O)O3)[C@@H]12
Precursor_type: [M+H]+
Spectrum_type: MS2
PrecursorMZ: 419.2792
Instrument_type: LC-ESI-QTOF
Instrument: TripleTOF 5600 SCIEX
Ion_mode: POSITIVE
Collision_energy: 150
Formula: C25H38O5
MW: 418
ExactMass: 418.2719
Comments: Parent=419.2792
Splash: splash10-00or-2900000000-b238940047f9c5bdf08c
Num Peaks: 20
65.0448 150
77.0412 386
79.0566 94
89.0402 103
91.0545 329
102.0481 131
103.0552 47
105.0695 47
115.0543 716
116.0631 37
117.0675 37
126.0464 47
127.0545 414
128.0617 999
129.0695 150
141.0692 263
152.0621 245
153.0703 94
165.0695 169
189.066 47

Name: Metamitron;Metamitron;38854
DB#: MSBNK-BAFG-CSL2311094169
InChIKey: VHCNQEUWZYOAEV-UHFFFAOYSA-N
InChI: InChI=1S/C10H10N4O/c1-7-12-13-9(10(15)14(7)11)8-5-3-2-4-6-8/h2-6H,11H2,1H3
SMILES: CC1=NN=C(c2ccccc2)C(=O)N1N
Precursor_type: [M+H]+
Spectrum_type: MS2
PrecursorMZ: 203.0927
Instrument_type: LC-ESI-QTOF
Instrument: TripleTOF 5600 SCIEX
Ion_mode: POSITIVE
Collision_energy: 40
Formula: C10H10N4O
MW: 202
ExactMass: 202.0855
Comments: Parent=203.0927
Splash: splash10-0fb9-6910000000-149016ae671693d38ef9
Num Peaks: 34
42.0439 435
43.0505 25
56.0179 28
57.0498 63
59.0293 21
65.0418 24
72.0582 19
77.0415 635
79.0572 116
80.052 18
83.0254 50
89.0398 93
91.0452 25
92.0504 48
93.0617 12
103.0521 28
104.0494 999
105.0396 12
105.0573 113
106.0639 66
107.0579 15
116.0477 10
117.0444 31
118.052 83
119.0608 19
130.0641 53
134.0699 21
145.039 68
158.0722 37
159.078 59
173.0699 15
174.078 177
175.0971 592
203.0917 328

Name: Oxadixyl;Oxadixyl;53735
Synon: N-(2,6-dimethylphenyl)-2-methoxy-N-(2-oxidanylidene-1,3-oxazolidin-3-yl)ethanamide
DB#: MSBNK-Eawag-EQ310004
InChIKey: UWVQIROCRJWDKL-UHFFFAOYSA-N
InChI: InChI=1S/C14H18N2O4/c1-10-5-4-6-11(2)13(10)16(12(17)9-19-3)15-7-8-20-14(15)18/h4-6H,7-9H2,1-3H3
SMILES: O=C2OCCN2N(C(=O)COC)c1c(cccc1C)C
Precursor_type: [M+H]+
Spectrum_type: MS2
PrecursorMZ: 279.1339
Instrument_type: LC-ESI-QFT
Instrument: Q Exactive Orbitrap Thermo Scientific
Ion_mode: POSITIVE
Collision_energy: 60 (nominal)
Formula: C14H18N2O4
MW: 278
ExactMass: 278.12666
Comments: Parent=279.1339
Splash: splash10-001i-0900000000-2fc013305193615d86ec
Num Peaks: 50
56.0496 3
58.0652 27
70.0288 1
77.0386 3
79.0543 10
88.0393 55
91.0542 32
93.0699 21
95.0492 10
100.0394 1
102.055 141
103.0542 7
104.0623 1
105.07 81
107.0855 9
113.0346 1
115.0543 9
117.0573 205
118.0652 132
119.0856 203
120.0808 107
121.0648 64
123.0805 14
130.0653 3
131.0731 10
132.0809 999
133.0886 790
134.0964 60
135.1044 1
137.096 1
145.0762 4
146.0839 1
146.0964 7
147.0918 12
147.1043 7
148.0758 4
148.1121 5
149.0235 11
149.0837 1
159.0918 4
160.0759 17
160.0997 14
164.107 7
165.1152 1
175.0865 1
175.1229 3
176.0943 6
191.0942 28
204.0892 1
219.1131 27

Name: Dicrotophos;Dicrotophos;5371560
Synon: [(E)-4-(dimethylamino)-4-oxobut-2-en-2-yl] dimethyl phosphate
DB#: MSBNK-LCSB-LU136702
InChIKey: VEENJGZXVHKXNB-VOTSOKGWSA-N
InChI: InChI=1S/C8H16NO5P/c1-7(6-8(10)9(2)3)14-15(11,12-4)13-5/h6H,1-5H3/b7-6+
SMILES: COP(=O)(OC)O\C(C)=C\C(=O)N(C)C
Precursor_type: [M+H]+
Spectrum_type: MS2
PrecursorMZ: 238.0839
Instrument_type: LC-ESI-QFT
Instrument: Q Exactive Orbitrap (Thermo Scientific)
Ion_mode: POSITIVE
Collision_energy: 30
Formula: C8H16NO5P
MW: 237
ExactMass: 237.0766
Comments: Parent=238.0839
Splash: splash10-03fr-2900000000-f4c5657f17f14083eabf
Num Peaks: 16
55.0178 1
55.0544 1
58.0288 1
58.0651 8
67.0178 33
69.0335 1
70.0651 17
72.0444 412
81.0335 3
84.0808 7
94.0653 1
110.06 1
112.0757 999
127.0155 551
193.0261 122
238.0842 6

Name: Citromycetin;Citromycetin;65029
Synon: 8,9-dihydroxy-2-methyl-4-oxo-5H-pyrano[3,2-c]chromene-10-carboxylic acid
DB#: MSBNK-HBM4EU-HB003623
InChIKey: PKEPGKZPVDAVKI-UHFFFAOYSA-N
InChI: InChI=1S/C14H10O7/c1-5-2-7(15)6-4-20-9-3-8(16)12(17)11(14(18)19)10(9)13(6)21-5/h2-3,16-17H,4H2,1H3,(H,18,19)
SMILES: CC1=CC(=O)C2=C(O1)C3=C(C=C(C(=C3C(=O)O)O)O)OC2
Precursor_type: [M+H]+
Spectrum_type: MS2
PrecursorMZ: 291.0499
Instrument_type: LC-ESI-ITFT
Instrument: LTQ Orbitrap XL Thermo Scientific
Ion_mode: POSITIVE
Collision_energy: 15 % (nominal)
Formula: C14H10O7
MW: 290
ExactMass: 290.0427
Comments: Parent=291.0499
Splash: splash10-0006-0090000000-2355fb8c9d7a960239b5
Num Peaks: 2
273.0388 474
291.0492 999

Name: Sulfamoxole;Sulfamoxol;12894
Synon: 4-Amino-N-(4,5-dimethyl-1,3-oxazol-2-yl)benzene-1-sulfonamide
DB#: MSBNK-HBM4EU-HB002616
InChIKey: CYFLXLSBHQBMFT-UHFFFAOYSA-N
InChI: InChI=1S/C11H13N3O3S/c1-7-8(2)17-11(13-7)14-18(15,16)10-5-3-9(12)4-6-10/h3-6H,12H2,1-2H3,(H,13,14)
SMILES: CC1=C(C)N=C(NS(=O)(=O)C2=CC=C(N)C=C2)O1
Precursor_type: [M+H]+
Spectrum_type: MS2
PrecursorMZ: 268.0751
Instrument_type: LC-ESI-QTOF
Instrument: 6677 QTOF Agilent
Ion_mode: POSITIVE
Collision_energy: 40 eV
Formula: C11H13N3O3S
MW: 267
ExactMass: 267.0678
Comments: Parent=268.0751
Splash: splash10-014i-9200000000-56adb8453dd4fd6db09a
Num Peaks: 6
65.0386 999
70.0653 127
80.0496 278
92.0494 433
108.0437 314
113.0704 102

Name: Equisetin;Equisetin;57347512
Synon: 3-[(1,6-dimethyl-2-prop-1-enyl-4a,5,6,7,8,8a-hexahydro-2H-naphthalen-1-yl)-hydroxymethylidene]-5-(hydroxymethyl)-1-methylpyrrolidine-2,4-dione
DB#: MSBNK-HBM4EU-HB003575
InChIKey: QNQBPPQLRODXET-UHFFFAOYSA-N
InChI: InChI=1S/C22H31NO4/c1-5-6-15-9-8-14-11-13(2)7-10-16(14)22(15,3)20(26)18-19(25)17(12-24)23(4)21(18)27/h5-6,8-9,13-17,24,26H,7,10-12H2,1-4H3
SMILES: CC=CC1C=CC2CC(CCC2C1(C)C(=C3C(=O)C(N(C3=O)C)CO)O)C
Precursor_type: [M+H]+
Spectrum_type: MS2
PrecursorMZ: 374.2326
Instrument_type: LC-ESI-ITFT
Instrument: LTQ Orbitrap XL Thermo Scientific
Ion_mode: POSITIVE
Collision_energy: 60 % (nominal)
Formula: C22H31NO4
MW: 373
ExactMass: 373.2253
Comments: Parent=374.2326
Splash: splash10-010u-0900000000-aed97df04a4b827519c7
Num Peaks: 42
72.2324 34
81.0698 292
83.0857 29
84.0442 47
91.0543 78
93.0701 86
95.0856 185
105.07 338
107.0856 234
109.1011 44
119.0856 709
121.1009 88
126.0553 137
131.0859 63
133.1012 371
135.117 122
140.0343 999
140.0705 149
143.086 31
144.0657 194
145.1012 57
147.1169 275
149.1327 123
152.0342 218
152.0706 200
156.0657 179
157.1008 53
159.1167 72
161.1323 37
163.1479 70
166.0868 61
170.0449 694
170.0814 606
173.1317 78
175.1481 655
177.1645 41
182.0814 47
184.0971 134
187.1478 48
189.1635 78
203.1795 32
213.1631 43

Name: Dapsone;Dapson;2955
Synon: 4-(4-aminophenyl)sulfonylaniline
DB#: MSBNK-LCSB-LU085702
InChIKey: MQJKPEGWNLWLTK-UHFFFAOYSA-N
InChI: InChI=1S/C12H12N2O2S/c13-9-1-5-11(6-2-9)17(15,16)12-7-3-10(14)4-8-12/h1-8H,13-14H2
SMILES: NC1=CC=C(C=C1)S(=O)(=O)C1=CC=C(N)C=C1
Precursor_type: [M+H]+
Spectrum_type: MS2
PrecursorMZ: 249.0692
Instrument_type: LC-ESI-QFT
Instrument: Q Exactive Orbitrap (Thermo Scientific)
Ion_mode: POSITIVE
Collision_energy: 30
Formula: C12H12N2O2S
MW: 248
ExactMass: 248.0619
Comments: Parent=249.0692
Splash: splash10-0a4i-1910000000-43d56fd83755ef0f0ee8
Num Peaks: 20
53.0386 2
54.0338 2
55.0178 2
65.0384 4
68.0494 39
69.0335 3
78.0338 4
79.0179 5
82.0287 1
92.0494 82
93.0573 39
95.0366 1
96.0443 6
108.0443 303
110.06 13
120.0556 5
140.0165 1
156.0113 999
188.9899 1
249.0692 191

Name: Norfloxacin;Norfloxacin;4539
Synon: 1-ethyl-6-fluoro-4-oxo-7-piperazin-1-ylquinoline-3-carboxylic acid
DB#: MSBNK-UFZ-WANA060305070APH
InChIKey: OGJPXUAPXNRGGI-UHFFFAOYSA-N
InChI: InChI=1S/C16H18FN3O3/c1-2-19-9-11(16(22)23)15(21)10-7-12(17)14(8-13(10)19)20-5-3-18-4-6-20/h7-9,18H,2-6H2,1H3,(H,22,23)
SMILES: CCN1C=C(C(O)=O)C(=O)C2=CC(F)=C(C=C12)N1CCNCC1
Precursor_type: [M+H]+
Spectrum_type: MS2
PrecursorMZ: 320.1405
Instrument_type: LC-ESI-ITFT
Instrument: LTQ Orbitrap XL Thermo Scientific
Ion_mode: POSITIVE
Collision_energy: 30 % (nominal)
Formula: C16H18FN3O3
MW: 319
ExactMass: 319.133219656
Comments: Parent=320.1405
Splash: splash10-00b9-0096000000-1893cc3ded48a50c6d5c
Num Peaks: 8
207.0926 3
219.0933 14
233.1089 146
256.1449 53
274.1353 11
276.1512 999
302.1304 122
320.1409 734

Name: Equisetin;Equisetin;57347512
Synon: 3-[(1,6-dimethyl-2-prop-1-enyl-4a,5,6,7,8,8a-hexahydro-2H-naphthalen-1-yl)-hydroxymethylidene]-5-(hydroxymethyl)-1-methylpyrrolidine-2,4-dione
DB#: MSBNK-HBM4EU-HB003572
InChIKey: QNQBPPQLRODXET-UHFFFAOYSA-N
InChI: InChI=1S/C22H31NO4/c1-5-6-15-9-8-14-11-13(2)7-10-16(14)22(15,3)20(26)18-19(25)17(12-24)23(4)21(18)27/h5-6,8-9,13-17,24,26H,7,10-12H2,1-4H3
SMILES: CC=CC1C=CC2CC(CCC2C1(C)C(=C3C(=O)C(N(C3=O)C)CO)O)C
Precursor_type: [M+H]+
Spectrum_type: MS2
PrecursorMZ: 374.2326
Instrument_type: LC-ESI-ITFT
Instrument: LTQ Orbitrap XL Thermo Scientific
Ion_mode: POSITIVE
Collision_energy: 30 % (nominal)
Formula: C22H31NO4
MW: 373
ExactMass: 373.2253
Comments: Parent=374.2326
Splash: splash10-00b9-0914000000-10a5b9edf8c11b61ad21
Num Peaks: 52
72.1717 5
81.0698 21
83.0855 13
95.0857 8
105.0698 15
107.0852 7
119.0857 33
126.0549 7
133.1011 21
135.1171 11
144.0657 56
147.117 50
149.133 26
152.0701 6
156.0663 9
159.1163 5
163.1483 23
166.0861 4
170.045 124
170.0813 219
173.1331 15
175.1482 999
177.1638 75
182.0814 17
184.097 71
186.0758 13
187.1487 12
189.1638 57
196.0968 6
198.0762 8
198.1121 9
200.092 141
201.1646 5
203.1799 31
205.1952 125
210.1125 4
212.0911 7
213.1633 25
224.1292 4
231.174 25
238.1065 9
288.159 13
290.1765 7
292.1545 8
294.1705 14
300.1608 12
302.1751 15
306.1689 12
326.2122 11
346.2378 153
356.222 315
374.2328 387

Name: Hexaconazole;Hexaconazole;66461
Synon: 2-(2,4-dichlorophenyl)-1-(1,2,4-triazol-1-yl)hexan-2-ol
DB#: MSBNK-LCSB-LU126901
InChIKey: STMIIPIFODONDC-UHFFFAOYSA-N
InChI: InChI=1S/C14H17Cl2N3O/c1-2-3-6-14(20,8-19-10-17-9-18-19)12-5-4-11(15)7-13(12)16/h4-5,7,9-10,20H,2-3,6,8H2,1H3
SMILES: CCCCC(O)(CN1C=NC=N1)C1=CC=C(Cl)C=C1Cl
Precursor_type: [M+H]+
Spectrum_type: MS2
PrecursorMZ: 314.0821
Instrument_type: LC-ESI-QFT
Instrument: Q Exactive Orbitrap (Thermo Scientific)
Ion_mode: POSITIVE
Collision_energy: 15
Formula: C14H17Cl2N3O
MW: 313
ExactMass: 313.0749
Comments: Parent=314.0821
Splash: splash10-03di-2009000000-8f19290570e8a01e17e7
Num Peaks: 8
70.0399 258
105.0335 3
158.9756 4
162.0659 1
170.0162 1
184.9919 1
245.0494 6
314.0821 999

Name: Acetochlor;Acetochlor;1988
Synon: 2-chloro-N-(ethoxymethyl)-N-(2-ethyl-6-methylphenyl)acetamide
DB#: MSBNK-LCSB-LU117402
InChIKey: VTNQPKFIQCLBDU-UHFFFAOYSA-N
InChI: InChI=1S/C14H20ClNO2/c1-4-12-8-6-7-11(3)14(12)16(10-18-5-2)13(17)9-15/h6-8H,4-5,9-10H2,1-3H3
SMILES: CCOCN(C(=O)CCl)C1=C(CC)C=CC=C1C
Precursor_type: [M+H]+
Spectrum_type: MS2
PrecursorMZ: 270.1255
Instrument_type: LC-ESI-QFT
Instrument: Q Exactive Orbitrap (Thermo Scientific)
Ion_mode: POSITIVE
Collision_energy: 30
Formula: C14H20ClNO2
MW: 269
ExactMass: 269.1183
Comments: Parent=270.1255
Splash: splash10-08fs-2790000000-b1f32a3aac32fadd4eed
Num Peaks: 8
57.0699 14
59.0491 286
90.0105 37
131.0853 20
148.112 528
158.0495 587
214.1122 999
224.0838 459

Name: Pirimiphos-Ethyl;Pirimiphos-ethyl;31957
Synon: 4-diethoxyphosphinothioyloxy-N,N-diethyl-6-methylpyrimidin-2-amine
DB#: MSBNK-Eawag-EQ01139108
InChIKey: TZBPRYIIJAJUOY-UHFFFAOYSA-N
InChI: InChI=1S/C13H24N3O3PS/c1-6-16(7-2)13-14-11(5)10-12(15-13)19-20(21,17-8-3)18-9-4/h10H,6-9H2,1-5H3
SMILES: CCN(CC)C1=NC(=CC(=N1)OP(=S)(OCC)OCC)C
Precursor_type: [M+H]+
Spectrum_type: MS2
PrecursorMZ: 334.1349
Instrument_type: LC-ESI-QFT
Instrument: Exploris 240 Orbitrap Thermo Scientific
Ion_mode: POSITIVE
Collision_energy: 150 % (nominal)
Formula: C13H24N3O3PS
MW: 333
ExactMass: 333.1276
Comments: Parent=334.1349
Splash: splash10-02u1-9100000000-e8218612bf7946f7ed7d
Num Peaks: 21
54.034 64
58.995 225
59.9903 166
64.9787 803
66.0338 199
67.0291 999
68.013 68
69.0083 377
71.0605 146
78.9402 528
80.9737 95
82.9949 326
83.9904 292
84.0446 350
84.9855 267
96.9508 801
100.0217 438
108.0554 61
109.04 57
114.9613 229
125.0171 176

Name: Tebuthiuron;Tebuthiuron;5383
Synon: 1-(5-tert-butyl-1,3,4-thiadiazol-2-yl)-1,3-dimethylurea
DB#: MSBNK-LCSB-LU055704
InChIKey: HBPDKDSFLXWOAE-UHFFFAOYSA-N
InChI: InChI=1S/C9H16N4OS/c1-9(2,3)6-11-12-8(15-6)13(5)7(14)10-4/h1-5H3,(H,10,14)
SMILES: CNC(=O)N(C)C1=NN=C(S1)C(C)(C)C
Precursor_type: [M+H]+
Spectrum_type: MS2
PrecursorMZ: 229.1118
Instrument_type: LC-ESI-QFT
Instrument: Q Exactive Orbitrap (Thermo Scientific)
Ion_mode: POSITIVE
Collision_energy: 60
Formula: C9H16N4OS
MW: 228
ExactMass: 228.1045
Comments: Parent=229.1118
Splash: splash10-00xr-2900000000-a97904389aa8ffad31bc
Num Peaks: 38
55.0543 1
56.0494 2
57.0447 61
57.0698 53
58.0287 1
58.0651 2
58.9949 2
59.9902 6
61.0106 1
62.0059 118
65.0386 1
69.0698 8
71.0603 1
72.0808 1
73.0105 1
74.0058 73
75.001 1
82.0652 2
83.0728 1
84.0807 4
84.9855 2
88.0216 8
89.0168 196
99.0262 1
99.0916 4
101.0419 11
108.0681 1
116.0277 677
124.087 1
129.0354 1
131.0638 1
141.048 15
142.0433 11
156.059 5
157.0668 161
170.0746 1
172.0902 999
229.1118 2

Name: Patulin;Patulin;4696
Synon: 4-hydroxy-4,6-dihydrofuro[3,2-c]pyran-2-one
DB#: MSBNK-Athens_Univ-AU597100
InChIKey: ZRWPUFFVAOMMNM-UHFFFAOYSA-N
InChI: InChI=1S/C7H6O4/c8-6-3-4-5(11-6)1-2-10-7(4)9/h1,3,7,9H,2H2
SMILES: C1C=C2C(=CC(=O)O2)C(O1)O
Precursor_type: [M+H]+
Spectrum_type: MS2
PrecursorMZ: 155.0339
Instrument_type: LC-ESI-QTOF
Instrument: Bruker maXis Impact
Ion_mode: POSITIVE
Collision_energy: 10 eV
Formula: C7H6O4
MW: 154
ExactMass: 154.0266
Comments: Parent=155.0339
Splash: splash10-0a4i-0900000000-06be4453ffa97f478a45
Num Peaks: 1
155.0348 999

Name: Tenuazonic acid;Tenuazonic acid;54678599
Synon: 3-Acetyl-5-(butan-2-yl)-4-hydroxy-2,5-dihydro-1H-pyrrol-2-one
Synon: 4-acetyl-2-butan-2-yl-3-hydroxy-1,2-dihydropyrrol-5-one
DB#: MSBNK-HBM4EU-HB003615
InChIKey: CEIZFXOZIQNICU-UHFFFAOYSA-N
InChI: InChI=1S/C10H15NO3/c1-4-5(2)8-9(13)7(6(3)12)10(14)11-8/h5,8,13H,4H2,1-3H3,(H,11,14)
SMILES: CCC(C)C1C(=C(C(=O)N1)C(=O)C)O
Precursor_type: [M+H]+
Spectrum_type: MS2
PrecursorMZ: 198.1125
Instrument_type: LC-ESI-ITFT
Instrument: LTQ Orbitrap XL Thermo Scientific
Ion_mode: POSITIVE
Collision_energy: 20 % (nominal)
Formula: C10H15NO3
MW: 197
ExactMass: 197.1052
Comments: Parent=198.1125
Splash: splash10-0002-0900000000-26c7f2b8b91cbdafa95d
Num Peaks: 12
97.0281 3
125.0234 8
125.0595 12
139.0386 13
139.0754 9
142.0496 20
153.0909 69
156.1018 6
163.0752 2
180.1017 18
181.0854 26
198.1121 999

Name: Chlorotoluron;Chlorotoluron;27375
DB#: MSBNK-BAFG-CSL23111015201
InChIKey: JXCGFZXSOMJFOA-UHFFFAOYSA-N
InChI: InChI=1S/C10H13ClN2O/c1-7-4-5-8(6-9(7)11)12-10(14)13(2)3/h4-6H,1-3H3,(H,12,14)
SMILES: CC1=C(C=C(C=C1)NC(=O)N(C)C)Cl
Precursor_type: [M+H]+
Spectrum_type: MS2
PrecursorMZ: 213.0789
Instrument_type: LC-ESI-QTOF
Instrument: TripleTOF 6600 SCIEX
Ion_mode: POSITIVE
Collision_energy: 50
Formula: C10H13ClN2O
MW: 212
ExactMass: 212.0716
Comments: Parent=213.0789
Splash: splash10-00di-9000000000-bc25f808135f2e7795bd
Num Peaks: 14
30.0339 10
44.0501 19
46.0655 131
51.0229 13
56.0134 68
72.0448 999
77.0389 91
89.0386 38
90.0465 14
98.9994 22
104.0491 48
113.015 32
125.0153 31
140.0256 35

Name: Acetochlor;Acetochlor;1988
Synon: 2-chloro-N-(ethoxymethyl)-N-(2-ethyl-6-methylphenyl)acetamide
DB#: MSBNK-LCSB-LU117403
InChIKey: VTNQPKFIQCLBDU-UHFFFAOYSA-N
InChI: InChI=1S/C14H20ClNO2/c1-4-12-8-6-7-11(3)14(12)16(10-18-5-2)13(17)9-15/h6-8H,4-5,9-10H2,1-3H3
SMILES: CCOCN(C(=O)CCl)C1=C(CC)C=CC=C1C
Precursor_type: [M+H]+
Spectrum_type: MS2
PrecursorMZ: 270.1255
Instrument_type: LC-ESI-QFT
Instrument: Q Exactive Orbitrap (Thermo Scientific)
Ion_mode: POSITIVE
Collision_energy: 45
Formula: C14H20ClNO2
MW: 269
ExactMass: 269.1183
Comments: Parent=270.1255
Splash: splash10-0a4i-0910000000-1f0835c4ee030e9bd276
Num Peaks: 11
57.0699 15
59.0491 45
74.0963 20
90.0105 12
116.0278 5
131.0854 7
133.0886 21
148.1121 132
158.0496 999
214.1122 219
224.084 11

Name: Mecarbam;Mecarbam;17434
Synon: ethyl N-(2-diethoxyphosphinothioylsulfanylacetyl)-N-methylcarbamate
DB#: MSBNK-Eawag-EQ01138103
InChIKey: KLGMSAOQDHLCOS-UHFFFAOYSA-N
InChI: InChI=1S/C10H20NO5PS2/c1-5-14-10(13)11(4)9(12)8-19-17(18,15-6-2)16-7-3/h5-8H2,1-4H3
SMILES: CCOC(=O)N(C)C(=O)CSP(=S)(OCC)OCC
Precursor_type: [M+H]+
Spectrum_type: MS2
PrecursorMZ: 330.0593
Instrument_type: LC-ESI-QFT
Instrument: Exploris 240 Orbitrap Thermo Scientific
Ion_mode: POSITIVE
Collision_energy: 45 % (nominal)
Formula: C10H20NO5PS2
MW: 329
ExactMass: 329.0521
Comments: Parent=330.0593
Splash: splash10-00r7-1900000000-852137fc35329157702c
Num Peaks: 22
58.0289 29
75.0263 14
96.9507 521
110.9666 16
114.9613 305
116.0341 678
124.9819 323
126.9437 28
128.9226 138
128.9769 25
132.0112 73
142.9383 999
144.0654 15
153.0132 258
156.954 183
170.9333 223
170.9697 299
171.0237 36
184.9854 130
198.9649 99
199.001 84
226.9966 12

Name: Sulcotrione;Sulcotrione;91760
DB#: MSBNK-BAFG-CSL23111019274
InChIKey: PQTBTIFWAXVEPB-UHFFFAOYSA-N
InChI: InChI=1S/C14H13ClO5S/c1-21(19,20)8-5-6-9(10(15)7-8)14(18)13-11(16)3-2-4-12(13)17/h5-7,13H,2-4H2,1H3
SMILES: CS(=O)(=O)C1=CC(=C(C=C1)C(=O)C2C(=O)CCCC2=O)Cl
Precursor_type: [M+H]+
Spectrum_type: MS2
PrecursorMZ: 329.0245
Instrument_type: LC-ESI-QTOF
Instrument: TripleTOF 6600 SCIEX
Ion_mode: POSITIVE
Collision_energy: 20
Formula: C14H13ClO5S
MW: 328
ExactMass: 328.0172
Comments: Parent=329.0245
Splash: splash10-004r-0619000000-ff484d8777e0bee84861
Num Peaks: 6
68.9974 16
111.0437 43
139.0389 655
190.9918 18
293.0471 116
329.0246 999

Name: Sulcotrione;Sulcotrione;91760
DB#: MSBNK-BAFG-CSL23111019284
InChIKey: PQTBTIFWAXVEPB-UHFFFAOYSA-N
InChI: InChI=1S/C14H13ClO5S/c1-21(19,20)8-5-6-9(10(15)7-8)14(18)13-11(16)3-2-4-12(13)17/h5-7,13H,2-4H2,1H3
SMILES: CS(=O)(=O)C1=CC(=C(C=C1)C(=O)C2C(=O)CCCC2=O)Cl
Precursor_type: [M+H]+
Spectrum_type: MS2
PrecursorMZ: 329.0245
Instrument_type: LC-ESI-QTOF
Instrument: TripleTOF 6600 SCIEX
Ion_mode: POSITIVE
Collision_energy: 120
Formula: C14H13ClO5S
MW: 328
ExactMass: 328.0172
Comments: Parent=329.0245
Splash: splash10-014i-9000000000-d120a234ce9c41d06872
Num Peaks: 30
38.0163 18
39.0237 18
41.003 255
50.0155 16
51.0229 21
53.0019 13
55.018 37
61.0082 16
62.0152 21
63.0231 35
65.0389 10
68.9979 999
72.9843 48
73.0081 18
74.0156 59
75.0229 51
77.0028 56
77.0407 18
83.9772 24
86.016 32
87.0234 64
89.0388 26
96.9839 13
98.016 72
99.0219 43
102.0474 13
107.977 53
115.0557 24
127.0151 10
139.0575 26

Name: Azoxystrobin;Azoxystrobin;3034285
DB#: MSBNK-LCSB-LU120802
InChIKey: WFDXOXNFNRHQEC-GHRIWEEISA-N
InChI: InChI=1S/C22H17N3O5/c1-27-13-17(22(26)28-2)16-8-4-6-10-19(16)30-21-11-20(24-14-25-21)29-18-9-5-3-7-15(18)12-23/h3-11,13-14H,1-2H3/b17-13+
SMILES: CO\C=C(\C(=O)OC)C1=CC=CC=C1OC1=CC(OC2=CC=CC=C2C#N)=NC=N1
Precursor_type: [M+H]+
Spectrum_type: MS2
PrecursorMZ: 404.1241
Instrument_type: LC-ESI-QFT
Instrument: Q Exactive Orbitrap (Thermo Scientific)
Ion_mode: POSITIVE
Collision_energy: 30
Formula: C22H17N3O5
MW: 403
ExactMass: 403.1168
Comments: Parent=404.1241
Splash: splash10-00dl-0009000000-9a2b5d66db60447d6de9
Num Peaks: 48
107.049 1
129.0449 2
134.06 16
143.0604 8
145.0284 7
156.0443 1
162.055 4
171.0553 4
172.0392 29
174.0549 1
177.0546 4
182.0715 1
183.0555 1
185.0233 1
186.0662 2
190.0498 1
197.0711 2
199.05 1
201.0659 19
202.0498 2
210.0424 1
210.0662 13
211.0502 1
216.0655 17
259.0869 1
274.086 2
275.0817 1
286.0739 1
287.0814 18
288.0652 2
288.0912 1
288.1133 4
289.0969 7
299.0805 1
301.0834 4
303.0765 25
313.0617 3
315.0765 5
315.1001 9
316.1081 96
317.0921 14
326.0918 2
328.0721 2
329.0795 110
343.0941 1
344.103 621
345.0875 3
372.0979 999

Name: Atrazine;Atrazine;2256
DB#: MSBNK-BAFG-CSL2311107964
InChIKey: MXWJVTOOROXGIU-UHFFFAOYSA-N
InChI: InChI=1S/C8H14ClN5/c1-4-10-7-12-6(9)13-8(14-7)11-5(2)3/h5H,4H2,1-3H3,(H2,10,11,12,13,14)
SMILES: CCNc1nc(Cl)nc(NC(C)C)n1
Precursor_type: [M+H]+
Spectrum_type: MS2
PrecursorMZ: 216.101
Instrument_type: LC-ESI-QTOF
Instrument: TripleTOF 5600 SCIEX
Ion_mode: POSITIVE
Collision_energy: 40
Formula: C8H14ClN5
MW: 215
ExactMass: 215.0938
Comments: Parent=216.101
Splash: splash10-0gi1-8900000000-98bd5cdd35b69f187ffe
Num Peaks: 16
43.0381 180
61.9841 214
68.0295 816
71.0643 188
77.0415 20
79.009 538
90.0109 20
96.0572 579
104.0023 999
110.0464 92
132.0327 416
138.0779 115
138.1002 18
146.023 343
174.0544 802
216.1017 265

Name: Saluamine;Carbendazim;25429
DB#: MSBNK-BAFG-CSL2311095870
InChIKey: QQLJBZFXGDHSRU-UHFFFAOYSA-N
InChI: InChI=1S/C7H7ClN2O4S/c8-4-2-5(9)3(7(11)12)1-6(4)15(10,13)14/h1-2H,9H2,(H,11,12)(H2,10,13,14)
SMILES: Nc1cc(Cl)c(cc1C(O)=O)[S](N)(=O)=O
Precursor_type: [M+H]+
Spectrum_type: MS2
PrecursorMZ: 250.9888
Instrument_type: LC-ESI-QTOF
Instrument: TripleTOF 5600 SCIEX
Ion_mode: POSITIVE
Collision_energy: 130
Formula: C7H7ClN2O4S
MW: 250
ExactMass: 249.9815
Comments: Parent=250.9888
Splash: splash10-0udi-9000000000-7a1fee82bdcdcb8ef0dc
Num Peaks: 1
52.0243 999

Name: Diclobutrazol;Diclobutrazol;53309
Synon: 1-(2,4-dichlorophenyl)-4,4-dimethyl-2-(1,2,4-triazol-1-yl)pentan-3-ol
DB#: MSBNK-Eawag-EQ01122906
InChIKey: URDNHJIVMYZFRT-UHFFFAOYSA-N
InChI: InChI=1S/C15H19Cl2N3O/c1-15(2,3)14(21)13(20-9-18-8-19-20)6-10-4-5-11(16)7-12(10)17/h4-5,7-9,13-14,21H,6H2,1-3H3
SMILES: CC(C)(C)C(C(CC1=C(C=C(C=C1)Cl)Cl)N2C=NC=N2)O
Precursor_type: [M+H]+
Spectrum_type: MS2
PrecursorMZ: 328.0978
Instrument_type: LC-ESI-QFT
Instrument: Exploris 240 Orbitrap Thermo Scientific
Ion_mode: POSITIVE
Collision_energy: 90 % (nominal)
Formula: C15H19Cl2N3O
MW: 327
ExactMass: 327.0905
Comments: Parent=328.0978
Splash: splash10-00di-9100000000-f94dff93f0d11c962e22
Num Peaks: 11
57.0699 11
59.0492 29
69.0699 11
70.04 999
102.0466 7
122.9997 10
125.0153 7
137.0153 7
139.0059 4
158.9764 124
164.0388 3

Name: Atrazine;Atrazine;2256
Synon: 6-chloro-N-ethyl-N'-isopropyl-1,3,5-triazine-2,4-diamine
Synon: 6-chloranyl-N4-ethyl-N2-propan-2-yl-1,3,5-triazine-2,4-diamine
DB#: MSBNK-Eawag-EA028807
InChIKey: MXWJVTOOROXGIU-UHFFFAOYSA-N
InChI: InChI=1S/C8H14ClN5/c1-4-10-7-12-6(9)13-8(14-7)11-5(2)3/h5H,4H2,1-3H3,(H2,10,11,12,13,14)
SMILES: c1(nc(nc(n1)Cl)NCC)NC(C)C
Precursor_type: [M+H]+
Spectrum_type: MS2
PrecursorMZ: 216.101
Instrument_type: LC-ESI-ITFT
Instrument: LTQ Orbitrap XL Thermo Scientific
Ion_mode: POSITIVE
Collision_energy: 90 % (nominal)
Formula: C8H14ClN5
MW: 215
ExactMass: 215.0932
Comments: Parent=216.101
Splash: splash10-0uxs-9700000000-2523140d0327bff497ff
Num Peaks: 10
61.9791 66
68.0243 929
71.0604 204
79.0058 388
96.0556 374
104.001 999
110.0464 70
132.0324 232
138.077 70
146.0229 215

Name: Enniatin A;Enniatin A;57339252
DB#: MSBNK-AAFC-AC000445
InChIKey: TWHBYJSVDCWICV-BHZTXFQCSA-N
InChI: InChI=1S/C36H63N3O9/c1-16-22(10)25-34(43)46-29(20(6)7)32(41)38(14)27(24(12)18-3)36(45)48-30(21(8)9)33(42)39(15)26(23(11)17-2)35(44)47-28(19(4)5)31(40)37(25)13/h19-30H,16-18H2,1-15H3/t22-,23-,24-,25-,26-,27-,28+,29+,30+/m0/s1
SMILES: CC[C@H](C)[C@H]1C(=O)O[C@@H](C(=O)N([C@H](C(=O)O[C@@H](C(=O)N([C@H](C(=O)O[C@@H](C(=O)N1C)C(C)C)[C@@H](C)CC)C)C(C)C)[C@@H](C)CC)C)C(C)C
Precursor_type: [M+H]+
Spectrum_type: MS2
PrecursorMZ: 682.4632
Instrument_type: LC-ESI-ITFT
Instrument: Q-Exactive Orbitrap Thermo Scientific
Ion_mode: POSITIVE
Collision_energy: 20(NCE)
Formula: C36H63N3O9
MW: 681
ExactMass: 681.45644
Comments: Parent=682.4632
Splash: splash10-03di-0090000000-ada25d9ccf367be6038f
Num Peaks: 7
100.1121 42
200.1645 51
210.1489 999
228.1594 452
328.2119 50
455.3089 66
555.364 144

Name: Citrinin;Citrinin;54680783
DB#: MSBNK-NaToxAq-NA001456
InChIKey: CQIUKKVOEOPUDV-IYSWYEEDSA-N
InChI: InChI=1S/C13H14O5/c1-5-7(3)18-4-8-9(5)6(2)11(14)10(12(8)15)13(16)17/h4-5,7,15H,1-3H3,(H,16,17)/t5-,7-/m1/s1
SMILES: C[C@H]1OC=C2C(O)=C(C(O)=O)C(=O)C(C)=C2[C@@H]1C
Precursor_type: [M+H]+
Spectrum_type: MS2
PrecursorMZ: 251.0914
Instrument_type: LC-ESI-ITFT
Instrument: LTQ Orbitrap XL Thermo Scientific
Ion_mode: POSITIVE
Collision_energy: 80 % (nominal)
Formula: C13H14O5
MW: 250
ExactMass: 250.0841
Comments: Parent=251.0914
Splash: splash10-0apm-2930000000-b450c818a2215be06993
Num Peaks: 85
65.0384 16
67.0541 111
68.9971 40
77.0386 81
79.0178 58
79.0542 172
81.0698 26
83.0128 20
83.0495 13
91.0542 770
93.0334 12
93.0698 167
95.0493 38
95.0855 375
103.0541 54
105.0698 224
107.0127 109
107.0491 363
107.0854 260
109.0647 44
109.101 63
115.0542 132
116.062 169
117.0698 134
119.0491 68
119.0855 781
120.0568 31
121.0284 12
121.0647 101
121.1012 37
122.0726 34
123.0803 141
128.0619 64
129.0697 92
131.0491 29
131.0855 445
132.0568 29
133.0647 54
134.0727 52
135.044 77
135.0804 193
137.096 233
141.0698 130
144.0569 152
145.0283 29
145.0648 68
147.0439 96
147.0804 407
148.0519 91
149.023 21
149.0596 63
149.0961 79
157.0644 15
159.0805 239
161.0596 60
162.0676 250
163.039 81
163.0754 125
165.0913 13
169.0647 148
172.0518 75
173.0592 15
175.039 170
176.0468 46
177.0181 138
177.0545 41
177.091 57
185.0597 50
187.0754 159
189.0545 70
190.0625 175
191.0336 36
191.0702 411
195.0286 33
200.0466 28
203.0338 385
203.07 60
204.0416 127
205.0858 999
209.0805 47
215.0702 247
218.0573 130
231.0653 12
233.0806 796
251.0902 22

Name: Enniatin B1;Enniatin B1;11262300
DB#: MSBNK-AAFC-AC000465
InChIKey: UQCSETXJXJTMKO-UMURLBKASA-N
InChI: InChI=1S/C34H59N3O9/c1-16-22(12)25-34(43)46-27(20(8)9)30(39)36(14)23(17(2)3)32(41)44-26(19(6)7)29(38)35(13)24(18(4)5)33(42)45-28(21(10)11)31(40)37(25)15/h17-28H,16H2,1-15H3/t22-,23-,24-,25-,26+,27+,28+/m0/s1
SMILES: CC[C@H](C)[C@H]1C(=O)O[C@@H](C(=O)N([C@H](C(=O)O[C@@H](C(=O)N([C@H](C(=O)O[C@@H](C(=O)N1C)C(C)C)C(C)C)C)C(C)C)C(C)C)C)C(C)C
Precursor_type: [M+H]+
Spectrum_type: MS2
PrecursorMZ: 654.4319
Instrument_type: LC-ESI-ITFT
Instrument: Q-Exactive Orbitrap Thermo Scientific
Ion_mode: POSITIVE
Collision_energy: 35(NCE)
Formula: C34H59N3O9
MW: 653
ExactMass: 653.42513
Comments: Parent=654.4319
Splash: splash10-0gw1-4971000000-7ed1590b2572c547ab96
Num Peaks: 11
86.0964 999
100.1121 582
168.1383 40
186.1489 461
196.1332 932
200.1645 221
210.1489 528
214.1411 640
228.1567 240
314.1935 275
328.2092 90

Name: Aflatoxin B1;Aflatoxin B1;186907
Synon: (6aR,9aS)-4-Methoxy-2,3,6a,9a-tetrahydrocyclopenta[c]furo[3',2':4,5]furo[2,3-h]chromene-1,11-dione
DB#: MSBNK-AAFC-AC000024
InChIKey: OQIQSTLJSLGHID-WNWIJWBNSA-N
InChI: InChI=1S/C17H12O6/c1-20-10-6-11-14(8-4-5-21-17(8)22-11)15-13(10)7-2-3-9(18)12(7)16(19)23-15/h4-6,8,17H,2-3H2,1H3/t8-,17+/m0/s1
SMILES: COC1=C2C3=C(C(=O)CC3)C(=O)OC2=C4[C@@H]5C=CO[C@@H]5OC4=C1
Precursor_type: [M+Na]+
Spectrum_type: MS2
PrecursorMZ: 335.052
Instrument_type: LC-ESI-ITFT
Instrument: Q-Exactive Orbitrap Thermo Scientific
Ion_mode: POSITIVE
Collision_energy: 35(NCE)
Formula: C17H12O6
MW: 312
ExactMass: 312.06337
Comments: Parent=335.052
Splash: splash10-000i-0009000000-8d289c500d1eee1dc68d
Num Peaks: 2
306.0499 50
335.0526 999

Name: Propoxycarbazone;Propoxycarbazone;177355
Synon: 2-[(4-Methyl-5-oxo-3-propoxy-1,2,4-triazole-1-carbonyl)sulfamoyl]benzoate-methyl
DB#: MSBNK-UFZ-UF401403
InChIKey: JTHMVYBOQLDDIY-UHFFFAOYSA-N
InChI: InChI=1S/C15H18N4O7S/c1-4-9-26-14-16-19(15(22)18(14)2)13(21)17-27(23,24)11-8-6-5-7-10(11)12(20)25-3/h5-8H,4,9H2,1-3H3,(H,17,21)
SMILES: CCCOC1=NN(C(=O)NS(=O)(=O)C2=CC=CC=C2C(=O)OC)C(=O)N1C
Precursor_type: [M+H]+
Spectrum_type: MS2
PrecursorMZ: 399.0969
Instrument_type: LC-ESI-ITFT
Instrument: LTQ Orbitrap XL Thermo Scientific
Ion_mode: POSITIVE
Collision_energy: 35 (nominal)
Formula: C15H18N4O7S
MW: 398
ExactMass: 398.0896
Comments: Parent=399.0969
Splash: splash10-014j-0709000000-1bd8d0e16bed01a66f1b
Num Peaks: 7
116.0453 26
135.0438 13
158.0923 114
172.108 36
199.006 686
215.1139 93
367.0707 999

Name: Emodin;Emodin;3220
DB#: MSBNK-Fiocruz-FIO00057
InChIKey: RHMXXJGYXNZAPX-UHFFFAOYSA-N
InChI: InChI=1S/C15H10O5/c1-6-2-8-12(10(17)3-6)15(20)13-9(14(8)19)4-7(16)5-11(13)18/h2-5,16-18H,1H3
SMILES: Cc(c3)cc(c(=O)1)c(c(O)3)c(=O)c(c(O)2)c(cc(O)c2)1
Precursor_type: [M+H]+
Spectrum_type: MS2
Instrument_type: LC-ESI-QTOF
Instrument: maXis (Bruker Daltonics)
Ion_mode: POSITIVE
Collision_energy: 10 eV
Formula: C15H10O5
MW: 270
ExactMass: 270.05282
Comments: Parent=-1
Splash: splash10-00di-0090000000-8c9267f9d7e631944de2
Num Peaks: 3
271.059500 999
272.062700 151
273.065300 20

Name: Bendiocarb;Bendiocarb;2314
Synon: (2,2-dimethyl-1,3-benzodioxol-4-yl) N-methylcarbamate
DB#: MSBNK-Athens_Univ-AU260605
InChIKey: XEGGRYVFLWGFHI-UHFFFAOYSA-N
InChI: InChI=1S/C11H13NO4/c1-11(2)15-8-6-4-5-7(9(8)16-11)14-10(13)12-3/h4-6H,1-3H3,(H,12,13)
SMILES: CNC(=O)OC1=CC=CC2=C1OC(C)(C)O2
Precursor_type: [M+H]+
Spectrum_type: MS2
PrecursorMZ: 224.0917
Instrument_type: LC-ESI-QTOF
Instrument: Bruker maXis Impact
Ion_mode: POSITIVE
Collision_energy: 50 eV
Formula: C11H13NO4
MW: 223
ExactMass: 223.0844579
Comments: Parent=224.0917
Splash: splash10-004i-0900000000-e047f05235db657d55c3
Num Peaks: 2
127.0375 999
139.0386 494

Name: Thiophanate-methyl;Thiophanate-methyl;3032791
Synon: CID 3085
Synon: N`-methoxycarbonyl-N-[2-[(N-methoxycarbonyl-C-sulfanylcarbonimidoyl)amino]phenyl]carbamimidothioic acid
DB#: MSBNK-UFZ-WANA096605070APH
InChIKey: QGHREAKMXXNCOA-UHFFFAOYSA-N
InChI: InChI=1S/C12H14N4O4S2/c1-19-11(17)15-9(21)13-7-5-3-4-6-8(7)14-10(22)16-12(18)20-2/h3-6H,1-2H3,(H2,13,15,17,21)(H2,14,16,18,22)
SMILES: COC(=O)NC(=S)NC1=CC=CC=C1NC(=S)NC(=O)OC
Precursor_type: [M+H]+
Spectrum_type: MS2
PrecursorMZ: 343.0529
Instrument_type: LC-ESI-ITFT
Instrument: LTQ Orbitrap XL Thermo Scientific
Ion_mode: POSITIVE
Collision_energy: 30 % (nominal)
Formula: C12H14N4O4S2
MW: 342
ExactMass: 342.045646928
Comments: Parent=343.0529
Splash: splash10-0udi-0900000000-16dd53826d7a44973e00
Num Peaks: 11
151.0331 999
160.0515 18
192.0777 46
194.0393 35
219.0347 21
226.0651 9
235.9955 43
251.0605 15
268.0213 18
277.0402 9
311.0275 12

Name: Haloxyfop-2-ethoxyethyl;Haloxyfop-etotyl;91743
DB#: MSBNK-BAFG-CSL2311093762
InChIKey: MIJLZGZLQLAQCM-UHFFFAOYSA-N
InChI: InChI=1S/C19H19ClF3NO5/c1-3-26-8-9-27-18(25)12(2)28-14-4-6-15(7-5-14)29-17-16(20)10-13(11-24-17)19(21,22)23/h4-7,10-12H,3,8-9H2,1-2H3
SMILES: CCOCCOC(=O)C(C)Oc1ccc(Oc2ncc(cc2Cl)C(F)(F)F)cc1
Precursor_type: [M+H]+
Spectrum_type: MS2
PrecursorMZ: 434.0977
Instrument_type: LC-ESI-QTOF
Instrument: TripleTOF 5600 SCIEX
Ion_mode: POSITIVE
Collision_energy: 30
Formula: C19H19ClF3NO5
MW: 433
ExactMass: 433.0904
Comments: Parent=434.0977
Splash: splash10-014i-0009000000-ce9ca2f6085589ccc2b6
Num Peaks: 9
73.0666 64
91.055 37
100.0508 13
119.0489 11
288.0388 112
316.0344 999
344.0311 55
388.0565 35
434.1011 22

Name: Sulcotrione;Sulcotrione;91760
Synon: 2-(2-chloro-4-methylsulfonylbenzoyl)cyclohexane-1,3-dione
DB#: MSBNK-Athens_Univ-AU238605
InChIKey: PQTBTIFWAXVEPB-UHFFFAOYSA-N
InChI: InChI=1S/C14H13ClO5S/c1-21(19,20)8-5-6-9(10(15)7-8)14(18)13-11(16)3-2-4-12(13)17/h5-7,13H,2-4H2,1H3
SMILES: CS(=O)(=O)C1=CC(Cl)=C(C=C1)C(=O)C1C(=O)CCCC1=O
Precursor_type: [M+H]+
Spectrum_type: MS2
PrecursorMZ: 329.0245
Instrument_type: LC-ESI-QTOF
Instrument: Bruker maXis Impact
Ion_mode: POSITIVE
Collision_energy: 50 eV
Formula: C14H13ClO5S
MW: 328
ExactMass: 328.0172222
Comments: Parent=329.0245
Splash: splash10-01ot-0090000000-fc0d45edf9c905a11b5a
Num Peaks: 2
214.0593 934
246.0514 999

Name: Sulfamerazine;Sulfamerazine;5325
DB#: MSBNK-BAFG-CSL2311108613
InChIKey: QPPBRPIAZZHUNT-UHFFFAOYSA-N
InChI: InChI=1S/C11H12N4O2S/c1-8-6-7-13-11(14-8)15-18(16,17)10-4-2-9(12)3-5-10/h2-7H,12H2,1H3,(H,13,14,15)
SMILES: CC1=NC(=NC=C1)NS(=O)(=O)C2=CC=C(C=C2)N
Precursor_type: [M+H]+
Spectrum_type: MS2
PrecursorMZ: 265.0754
Instrument_type: LC-ESI-QTOF
Instrument: TripleTOF 5600 SCIEX
Ion_mode: POSITIVE
Collision_energy: 90
Formula: C11H12N4O2S
MW: 264
ExactMass: 264.0681
Comments: Parent=265.0754
Splash: splash10-014i-9000000000-81587ba772667800d911
Num Peaks: 15
53.0207 15
54.0445 18
65.0464 999
66.0404 234
67.0382 31
68.0562 53
69.0511 15
80.0544 476
81.0493 13
82.0552 23
91.0427 13
92.0528 181
93.0481 197
108.0456 125
110.0728 106

Name: Imazapyr;Imazapyr;54738
Synon: 2-(4-methyl-5-oxo-4-propan-2-yl-1H-imidazol-2-yl)pyridine-3-carboxylic acid
DB#: MSBNK-UFZ-WANA305211C9CFPH
InChIKey: CLQMBPJKHLGMQK-UHFFFAOYSA-N
InChI: InChI=1S/C13H15N3O3/c1-7(2)13(3)12(19)15-10(16-13)9-8(11(17)18)5-4-6-14-9/h4-7H,1-3H3,(H,17,18)(H,15,16,19)
SMILES: CC(C)C1(C)N=C(NC1=O)C1=NC=CC=C1C(O)=O
Precursor_type: [M+H]+
Spectrum_type: MS2
PrecursorMZ: 262.1186
Instrument_type: LC-ESI-ITFT
Instrument: LTQ Orbitrap XL Thermo Scientific
Ion_mode: POSITIVE
Collision_energy: 40 % (nominal)
Formula: C13H15N3O3
MW: 261
ExactMass: 261.11134134
Comments: Parent=262.1186
Splash: splash10-03xr-0090000000-c64508d260981a4b5e5e
Num Peaks: 24
58.0649 3
69.0697 46
86.0964 173
97.0648 12
105.0446 6
114.0915 4
147.0554 6
148.0507 21
149.0346 96
173.1074 77
174.0662 6
175.0866 5
176.082 5
190.1338 10
191.0692 4
199.0867 44
202.0612 138
216.1133 74
217.0973 687
219.064 10
220.0717 409
234.1238 380
244.1081 16
262.1187 999

Name: Oxibendazole;Oxibendazole;4622
DB#: MSBNK-BAFG-CSL23111010411
InChIKey: RAOCRURYZCVHMG-UHFFFAOYSA-N
InChI: InChI=1S/C12H15N3O3/c1-3-6-18-8-4-5-9-10(7-8)14-11(13-9)15-12(16)17-2/h4-5,7H,3,6H2,1-2H3,(H2,13,14,15,16)
SMILES: CCCOC1=CC2=C(C=C1)N=C(N2)NC(=O)OC
Precursor_type: [M+H]+
Spectrum_type: MS2
PrecursorMZ: 250.1186
Instrument_type: LC-ESI-QTOF
Instrument: TripleTOF 5600 SCIEX
Ion_mode: POSITIVE
Collision_energy: 30
Formula: C12H15N3O3
MW: 249
ExactMass: 249.1113
Comments: Parent=250.1186
Splash: splash10-016r-0590000000-1942963cb587b911248e
Num Peaks: 5
148.0496 35
175.037 10
176.0451 605
218.0919 999
250.1182 57

Name: Cyanazine;Cyanazine;30773
Synon: 2-[[4-chloranyl-6-(ethylamino)-1,3,5-triazin-2-yl]amino]-2-methyl-propanenitrile
DB#: MSBNK-Eawag-EA275910
InChIKey: MZZBPDKVEFVLFF-UHFFFAOYSA-N
InChI: InChI=1S/C9H13ClN6/c1-4-12-7-13-6(10)14-8(15-7)16-9(2,3)5-11/h4H2,1-3H3,(H2,12,13,14,15,16)
SMILES: CCNC1=NC(=NC(=N1)Cl)NC(C)(C)C#N
Precursor_type: [M+H]+
Spectrum_type: MS2
PrecursorMZ: 241.0963
Instrument_type: LC-ESI-ITFT
Instrument: LTQ Orbitrap XL Thermo Scientific
Ion_mode: POSITIVE
Collision_energy: 45 % (nominal)
Formula: C9H13ClN6
MW: 240
ExactMass: 240.0890
Comments: Parent=241.0963
Splash: splash10-03di-0190000000-aa56870edec2aa1cf701
Num Peaks: 26
58.0651 1
61.9791 2
68.0243 37
71.0603 8
79.0058 11
83.0603 5
90.0106 2
96.0556 69
104.001 50
110.0713 11
119.0371 12
132.0323 34
136.0869 12
138.0775 4
146.0228 15
163.098 12
171.0429 4
173.0588 11
174.0541 99
177.0884 9
178.1087 10
180.1244 2
186.054 13
205.1195 73
214.0855 999
241.0962 366

Name: Rugulotrosin A;Rugulotrosin A;118797325
Synon: CID 118797325
Synon: methyl 4,8,9-trihydroxy-6-methyl-1-oxo-7-(1,5,9-trihydroxy-10a-methoxycarbonyl-3-methyl-8-oxo-6,7-dihydro-5H-xanthen-2-yl)-3,4-dihydro-2H-xanthene-4a-carboxylate
DB#: MSBNK-HBM4EU-HB003723
InChIKey: FCBFXINPLHGRFE-UHFFFAOYSA-N
InChI: InChI=1S/C32H30O14/c1-11-9-15-21(27(39)23-13(33)5-7-17(35)31(23,45-15)29(41)43-3)25(37)19(11)20-12(2)10-16-22(26(20)38)28(40)24-14(34)6-8-18(36)32(24,46-16)30(42)44-4/h9-10,17-18,35-40H,5-8H2,1-4H3
SMILES: CC1=CC2=C(C(=C1C3=C(C4=C(C=C3C)OC5(C(CCC(=O)C5=C4O)O)C(=O)OC)O)O)C(=C6C(=O)CCC(C6(O2)C(=O)OC)O)O
Precursor_type: [M+H]+
Spectrum_type: MS2
PrecursorMZ: 639.1708
Instrument_type: LC-ESI-ITFT
Instrument: LTQ Orbitrap XL Thermo Scientific
Ion_mode: POSITIVE
Collision_energy: 50 % (nominal)
Formula: C32H30O14
MW: 638
ExactMass: 638.1636
Comments: Parent=639.1708
Splash: splash10-0a4i-0901000000-94eb7e0250002fc5b3a5
Num Peaks: 9
55.9892 225
109.0284 999
137.0233 774
155.0338 629
169.0498 767
179.0339 337
365.1024 78
391.0822 425
502.1279 146

Name: DEET;DEET;4284
Synon: Diethyltoluamide
Synon: N,N-diethyl-3-methylbenzamide
DB#: MSBNK-UFZ-WANA0227237762PH
InChIKey: MMOXZBCLCQITDF-UHFFFAOYSA-N
InChI: InChI=1S/C12H17NO/c1-4-13(5-2)12(14)11-8-6-7-10(3)9-11/h6-9H,4-5H2,1-3H3
SMILES: CCN(CC)C(=O)C1=CC=CC(C)=C1
Precursor_type: [M+H]+
Spectrum_type: MS2
PrecursorMZ: 192.1383
Instrument_type: LC-ESI-ITFT
Instrument: LTQ Orbitrap XL Thermo Scientific
Ion_mode: POSITIVE
Collision_energy: 80 % (nominal)
Formula: C12H17NO
MW: 191
ExactMass: 191.131014164
Comments: Parent=192.1383
Splash: splash10-014l-4900000000-65b4cb5139ace42a66a9
Num Peaks: 10
65.0384 2
72.0443 92
91.0542 514
93.0698 4
100.0757 28
108.057 4
109.0648 91
118.0651 16
119.0491 999
192.1381 7

Name: Sulfamoxole;Sulfamoxol;12894
Synon: 4-Amino-N-(4,5-dimethyl-1,3-oxazol-2-yl)benzene-1-sulfonamide
DB#: MSBNK-HBM4EU-HB002610
InChIKey: CYFLXLSBHQBMFT-UHFFFAOYSA-N
InChI: InChI=1S/C11H13N3O3S/c1-7-8(2)17-11(13-7)14-18(15,16)10-5-3-9(12)4-6-10/h3-6H,12H2,1-2H3,(H,13,14)
SMILES: CC1=C(C)N=C(NS(=O)(=O)C2=CC=C(N)C=C2)O1
Precursor_type: [M+H]+
Spectrum_type: MS2
PrecursorMZ: 268.0751
Instrument_type: LC-ESI-QTOF
Instrument: 6671 QTOF Agilent
Ion_mode: POSITIVE
Collision_energy: 10 eV
Formula: C11H13N3O3S
MW: 267
ExactMass: 267.0678
Comments: Parent=268.0751
Splash: splash10-0cdl-4910000000-3565f92945beee87d500
Num Peaks: 8
65.0356 251
92.0455 999
108.0393 686
112.0575 138
113.0652 643
140.0095 112
156.0035 704
268.0751 507

Name: Tenuazonic acid;Tenuazonic acid;54683011
Synon: (2S)-4-acetyl-2-[(2S)-butan-2-yl]-3-hydroxy-1,2-dihydropyrrol-5-one
DB#: MSBNK-AAFC-AC000638
InChIKey: CEIZFXOZIQNICU-XNCJUZBTSA-N
InChI: InChI=1S/C10H15NO3/c1-4-5(2)8-9(13)7(6(3)12)10(14)11-8/h5,8,13H,4H2,1-3H3,(H,11,14)/t5-,8-/m0/s1
SMILES: CC[C@H](C)[C@H]1C(=C(C(=O)N1)C(=O)C)O
Precursor_type: [M+H]+
Spectrum_type: MS2
PrecursorMZ: 198.1119
Instrument_type: LC-ESI-ITFT
Instrument: Q-Exactive Orbitrap Thermo Scientific
Ion_mode: POSITIVE
Collision_energy: 20(NCE)
Formula: C10H15NO3
MW: 197
ExactMass: 197.10519
Comments: Parent=198.1119
Splash: splash10-0002-1900000000-545fb0f1f1e6c1f93578
Num Peaks: 8
83.0865 70
97.1012 54
114.0913 36
153.091 63
163.1485 131
181.0859 48
181.1591 108
198.1125 457

Name: Beauvericin;Beauvericin;3007984
Synon: (3S,6R,9S,12R,15S,18R)-3,9,15-tribenzyl-4,10,16-trimethyl-6,12,18-tri(propan-2-yl)-1,7,13-trioxa-4,10,16-triazacyclooctadecane-2,5,8,11,14,17-hexone
DB#: MSBNK-NaToxAq-NA002572
InChIKey: GYSCAQFHASJXRS-FFCOJMSVSA-N
InChI: InChI=1S/C45H57N3O9/c1-28(2)37-40(49)46(7)35(26-32-21-15-11-16-22-32)44(53)56-39(30(5)6)42(51)48(9)36(27-33-23-17-12-18-24-33)45(54)57-38(29(3)4)41(50)47(8)34(43(52)55-37)25-31-19-13-10-14-20-31/h10-24,28-30,34-39H,25-27H2,1-9H3/t34-,35-,36-,37+,38+,39+/m0/s1
SMILES: CC(C)[C@@H]1C(=O)N([C@H](C(=O)O[C@@H](C(=O)N([C@H](C(=O)O[C@@H](C(=O)N([C@H](C(=O)O1)Cc2ccccc2)C)C(C)C)Cc3ccccc3)C)C(C)C)Cc4ccccc4)C
Precursor_type: [M+H]+
Spectrum_type: MS2
PrecursorMZ: 784.4168
Instrument_type: LC-ESI-ITFT
Instrument: LTQ Orbitrap XL Thermo Scientific
Ion_mode: POSITIVE
Collision_energy: 15% (nominal)
Formula: C45H57N3O9
MW: 783
ExactMass: 783.4095
Comments: Parent=784.4168
Splash: splash10-001l-0090000800-7df2163b54f178c0388f
Num Peaks: 5
244.1332 686
262.1438 390
522.0389 59
623.3354 37
784.4183 999

Name: Flufenacet;Flufenacet;86429
DB#: MSBNK-BAFG-CSL23111016684
InChIKey: IANUJLZYFUDJIH-UHFFFAOYSA-N
InChI: InChI=1S/C14H13F4N3O2S/c1-8(2)21(10-5-3-9(15)4-6-10)11(22)7-23-13-20-19-12(24-13)14(16,17)18/h3-6,8H,7H2,1-2H3
SMILES: CC(C)N(C1=CC=C(C=C1)F)C(=O)COC2=NN=C(S2)C(F)(F)F
Precursor_type: [M+H]+
Spectrum_type: MS2
PrecursorMZ: 364.0738
Instrument_type: LC-ESI-QTOF
Instrument: TripleTOF 6600 SCIEX
Ion_mode: POSITIVE
Collision_energy: 130
Formula: C14H13F4N3O2S
MW: 363
ExactMass: 363.0665
Comments: Parent=364.0738
Splash: splash10-0fb9-9000000000-8dab95bbb5601b3ec415
Num Peaks: 41
37.0073 11
38.0149 12
39.0231 55
41.0383 21
49.0072 46
50.0152 230
51.0232 592
52.0179 11
57.0136 346
59.0292 23
61.0072 24
62.0147 34
63.0229 90
69.0134 43
70.0211 56
71.0287 10
73.0072 34
74.0153 597
75.0232 999
76.0183 31
77.0389 575
78.0346 35
81.0134 73
83.029 330
84.0363 15
85.0321 13
89.0383 22
95.0293 371
96.0367 194
97.0448 58
102.0336 10
104.0499 20
105.0449 11
107.0288 118
108.0366 18
109.0448 92
111.0486 11
122.0398 46
123.0356 85
124.0562 18
135.0482 12

Name: Chloroxuron;Chloroxuron;16115
Synon: 3-[4-(4-chlorophenoxy)phenyl]-1,1-dimethylurea
DB#: MSBNK-UFZ-WANA034303B085PH
InChIKey: IVUXTESCPZUGJC-UHFFFAOYSA-N
InChI: InChI=1S/C15H15ClN2O2/c1-18(2)15(19)17-12-5-9-14(10-6-12)20-13-7-3-11(16)4-8-13/h3-10H,1-2H3,(H,17,19)
SMILES: CN(C)C(=O)NC1=CC=C(OC2=CC=C(Cl)C=C2)C=C1
Precursor_type: [M+H]+
Spectrum_type: MS2
PrecursorMZ: 291.0895
Instrument_type: LC-ESI-ITFT
Instrument: LTQ Orbitrap XL Thermo Scientific
Ion_mode: POSITIVE
Collision_energy: 20 % (nominal)
Formula: C15H15ClN2O2
MW: 290
ExactMass: 290.0822054
Comments: Parent=291.0895
Splash: splash10-0006-0090000000-a416961c04287728a24a
Num Peaks: 2
72.0442 102
291.0897 999

Name: Oxfendazole;Oxfendazole;40854
Synon: methyl N-[6-(benzenesulfinyl)-1H-benzimidazol-2-yl]carbamate
DB#: MSBNK-Athens_Univ-AU106504
InChIKey: BEZZFPOZAYTVHN-UHFFFAOYSA-N
InChI: InChI=1S/C15H13N3O3S/c1-21-15(19)18-14-16-12-8-7-11(9-13(12)17-14)22(20)10-5-3-2-4-6-10/h2-9H,1H3,(H2,16,17,18,19)
SMILES: COC(=O)Nc1[nH]c2ccc(cc2n1)S(=O)c3ccccc3
Precursor_type: [M+H]+
Spectrum_type: MS2
PrecursorMZ: 316.075
Instrument_type: LC-ESI-QTOF
Instrument: Bruker maXis Impact
Ion_mode: POSITIVE
Collision_energy: 40 eV
Formula: C15H13N3O3S
MW: 315
ExactMass: 315.0677623
Comments: Parent=316.075
Splash: splash10-0a4i-0930000000-21e6ac8aab5ac86d0492
Num Peaks: 20
131.0477 34
146.0696 20
147.0438 9
159.0422 999
160.0458 67
174.0297 10
175.0372 30
191.0325 194
191.0693 92
192.0367 20
192.0716 9
199.0453 11
207.0096 125
208.01 17
223.0584 28
239.036 11
256.0895 10
266.0386 126
267.0468 185
299.0728 14

Name: Mandipropamid;Mandipropamid;11292824
DB#: MSBNK-BAFG-CSL23111017109
InChIKey: KWLVWJPJKJMCSH-UHFFFAOYSA-N
InChI: InChI=1S/C23H22ClNO4/c1-4-14-28-20-11-6-17(16-21(20)27-3)12-13-25-23(26)22(29-15-5-2)18-7-9-19(24)10-8-18/h1-2,6-11,16,22H,12-15H2,3H3,(H,25,26)
SMILES: COC1=C(C=CC(=C1)CCNC(=O)C(C2=CC=C(C=C2)Cl)OCC#C)OCC#C
Precursor_type: [M+H]+
Spectrum_type: MS2
PrecursorMZ: 412.131
Instrument_type: LC-ESI-QTOF
Instrument: TripleTOF 6600 SCIEX
Ion_mode: POSITIVE
Collision_energy: 100
Formula: C23H22ClNO4
MW: 411
ExactMass: 411.1237
Comments: Parent=412.131
Splash: splash10-00p3-6900000000-d10db2f49e3843a0092d
Num Peaks: 84
39.0228 48
51.0228 44
61.0063 26
62.0142 39
63.0226 180
65.0385 149
66.0463 22
67.053 17
72.9828 88
74.9986 30
75.0219 30
77.0382 462
78.0455 79
79.054 88
80.0482 17
89.0382 805
90.046 290
91.0539 620
93.0566 48
93.0691 26
94.0409 39
94.0641 44
95.0479 30
98.9991 400
102.0452 92
103.0536 246
104.0487 61
105.0357 35
106.0653 44
107.0487 132
110.9996 26
115.0533 330
116.0618 30
117.0565 259
118.0644 136
119.0489 57
121.0632 57
122.0594 30
125.0147 999
126.0445 26
127.0543 74
128.0614 202
129.0686 17
130.0641 52
131.0482 52
133.0284 52
133.0504 52
134.059 44
135.0433 35
139.053 17
140.0552 17
141.0703 17
145.0626 22
146.06 52
147.0433 61
149.0158 17
151.0524 57
152.0259 35
152.0609 127
153.0695 66
163.0524 35
164.0604 70
165.0691 343
166.0764 22
167.0826 22
176.0615 96
177.0705 57
178.0767 202
179.0854 30
181.0632 74
182.0718 26
189.0696 158
190.0765 26
191.0851 35
194.0701 39
199.0317 35
200.0598 30
201.0688 22
202.0769 123
203.0851 26
204.0803 52
205.0605 17
213.0699 22
215.0847 57

Name: Myclobutanil;Myclobutanil;6336
Synon: MYC
Synon: 2-(4-chlorophenyl)-2-(1,2,4-triazol-1-ylmethyl)hexanenitrile
DB#: MSBNK-Eawag-EA295703
InChIKey: HZJKXKUJVSEEFU-UHFFFAOYSA-N
InChI: InChI=1S/C15H17ClN4/c1-2-3-8-15(9-17,10-20-12-18-11-19-20)13-4-6-14(16)7-5-13/h4-7,11-12H,2-3,8,10H2,1H3
SMILES: Clc1ccc(cc1)C(C#N)(CCCC)Cn2ncnc2
Precursor_type: [M+H]+
Spectrum_type: MS2
PrecursorMZ: 289.1215
Instrument_type: LC-ESI-ITFT
Instrument: LTQ Orbitrap XL Thermo Scientific
Ion_mode: POSITIVE
Collision_energy: 30 % (nominal)
Formula: C15H17ClN4
MW: 288
ExactMass: 288.1142
Comments: Parent=289.1215
Splash: splash10-0079-6290000000-0dcf0396842eb85bdfae
Num Peaks: 18
70.0401 833
82.065 1
83.0479 1
108.0808 1
125.0153 142
151.031 36
163.0309 1
164.0265 11
165.0347 3
166.0422 7
168.0936 1
178.0419 10
185.1199 1
193.0782 32
194.0477 3
203.0624 17
220.089 111
289.1218 999

Name: Zearalenone;Zearalenone;5281576
Synon: (4S,12E)-16,18-dihydroxy-4-methyl-3-oxabicyclo[12.4.0]octadeca-1(14),12,15,17-tetraene-2,8-dione
DB#: MSBNK-NaToxAq-NA002650
InChIKey: MBMQEIFVQACCCH-QBODLPLBSA-N
InChI: InChI=1S/C18H22O5/c1-12-6-5-9-14(19)8-4-2-3-7-13-10-15(20)11-16(21)17(13)18(22)23-12/h3,7,10-12,20-21H,2,4-6,8-9H2,1H3/b7-3+/t12-/m0/s1
SMILES: C[C@H]1CCCC(=O)CCC/C=C/C2=CC(=CC(=C2C(=O)O1)O)O
Precursor_type: [M+H]+
Spectrum_type: MS2
PrecursorMZ: 319.154
Instrument_type: LC-ESI-ITFT
Instrument: LTQ Orbitrap XL Thermo Scientific
Ion_mode: POSITIVE
Collision_energy: 45% (nominal)
Formula: C18H22O5
MW: 318
ExactMass: 318.1467
Comments: Parent=319.154
Splash: splash10-0f79-1980000000-f825b58171bdb2abee06
Num Peaks: 7
69.0698 418
185.06 612
187.076 999
189.0545 305
203.0703 972
205.0864 313
231.0649 524

Name: Warfarin;Warfarin;54678486
Synon: 2-hydroxy-3-(3-oxo-1-phenylbutyl)chromen-4-one
Synon: Coumafen
DB#: MSBNK-Eawag-EQ310305
InChIKey: QTXVAVXCBMYBJW-UHFFFAOYSA-N
InChI: InChI=1S/C19H16O4/c1-12(20)11-15(13-7-3-2-4-8-13)17-18(21)14-9-5-6-10-16(14)23-19(17)22/h2-10,15,22H,11H2,1H3
SMILES: O=C\1c3c(OC(/O)=C/1C(c2ccccc2)CC(=O)C)cccc3
Precursor_type: [M+H]+
Spectrum_type: MS2
PrecursorMZ: 309.1121
Instrument_type: LC-ESI-QFT
Instrument: Q Exactive Orbitrap Thermo Scientific
Ion_mode: POSITIVE
Collision_energy: 75 (nominal)
Formula: C19H16O4
MW: 308
ExactMass: 308.10486
Comments: Parent=309.1121
Splash: splash10-022c-1910000000-f27bbbf43d732d25ca75
Num Peaks: 62
53.0022 2
53.0387 2
55.0179 2
65.0385 70
68.997 45
77.0384 32
79.0542 5
89.0385 9
91.0541 124
93.0334 52
95.0491 383
102.0461 8
103.0542 138
105.0335 21
105.0447 38
105.0698 10
107.049 7
111.044 48
115.0541 7
119.049 22
121.0283 951
128.0619 34
129.0332 25
129.0698 132
130.0413 17
131.0491 166
139.0389 39
141.0697 7
143.0854 3
145.0285 24
145.0647 4
147.0803 55
152.062 27
153.0698 42
154.0778 12
155.0854 532
157.0283 44
163.0388 999
165.0697 81
166.0776 12
167.0854 151
171.08 11
175.0388 40
176.0614 2
177.0697 21
178.0775 108
179.0854 33
181.0645 15
183.0804 310
189.0546 17
191.0337 704
193.0762 2
194.0729 3
195.0803 37
205.0647 74
206.0728 3
207.08 9
223.0753 225
233.0596 82
234.0673 8
249.0544 27
251.0701 261

Name: Lateropyrone;Avenacein Y;54692970
Synon: methyl 5,9-dihydroxy-2-methyl-4,6-dioxopyrano[3,4-g]chromene-8-carboxylate
DB#: MSBNK-HBM4EU-HB003842
InChIKey: JSQAILNRMPHAGO-UHFFFAOYSA-N
InChI: InChI=1S/C15H10O8/c1-5-3-7(16)10-8(22-5)4-6-9(12(10)18)14(19)23-13(11(6)17)15(20)21-2/h3-4,17-18H,1-2H3
SMILES: CC1=CC(=O)C2=C(O1)C=C3C(=C2O)C(=O)OC(=C3O)C(=O)OC
Precursor_type: [M+H]+
Spectrum_type: MS2
PrecursorMZ: 319.0448
Instrument_type: LC-ESI-ITFT
Instrument: LTQ Orbitrap XL Thermo Scientific
Ion_mode: POSITIVE
Collision_energy: 60 % (nominal)
Formula: C15H10O8
MW: 318
ExactMass: 318.0376
Comments: Parent=319.0448
Splash: splash10-004r-0960000000-f57e2e7aa27366bc2fa9
Num Peaks: 4
175.0392 999
231.0288 101
259.024 16
287.0188 600

Name: Cyanofenphos;Cyanofenphos;25669
Synon: 4-[ethoxy(phenyl)phosphinothioyl]oxybenzonitrile
DB#: MSBNK-Eawag-EQ01134101
InChIKey: LRNJHZNPJSPMGK-UHFFFAOYSA-N
InChI: InChI=1S/C15H14NO2PS/c1-2-17-19(20,15-6-4-3-5-7-15)18-14-10-8-13(12-16)9-11-14/h3-11H,2H2,1H3
SMILES: CCOP(=S)(C1=CC=CC=C1)OC2=CC=C(C=C2)C#N
Precursor_type: [M+H]+
Spectrum_type: MS2
PrecursorMZ: 304.0556
Instrument_type: LC-ESI-QFT
Instrument: Exploris 240 Orbitrap Thermo Scientific
Ion_mode: POSITIVE
Collision_energy: 15 % (nominal)
Formula: C15H14NO2PS
MW: 303
ExactMass: 303.0483
Comments: Parent=304.0556
Splash: splash10-0udi-0049000000-fc06e8ac3a4ee99633f5
Num Peaks: 6
120.0449 4
156.9874 13
185.0184 31
258.0137 34
276.0243 446
304.0556 999

Name: Atrazine;Atrazine;2256
DB#: MSBNK-BAFG-CSL2311107958
InChIKey: MXWJVTOOROXGIU-UHFFFAOYSA-N
InChI: InChI=1S/C8H14ClN5/c1-4-10-7-12-6(9)13-8(14-7)11-5(2)3/h5H,4H2,1-3H3,(H2,10,11,12,13,14)
SMILES: CCNc1nc(Cl)nc(NC(C)C)n1
Precursor_type: [M+H]+
Spectrum_type: MS2
PrecursorMZ: 216.101
Instrument_type: LC-ESI-QTOF
Instrument: TripleTOF 5600 SCIEX
Ion_mode: POSITIVE
Collision_energy: 40
Formula: C8H14ClN5
MW: 215
ExactMass: 215.0938
Comments: Parent=216.101
Splash: splash10-0v4j-8900000000-e41a1f139ccd599b9e51
Num Peaks: 14
43.0382 108
61.984 114
68.0294 702
71.0644 186
77.041 10
79.0092 455
90.0117 20
96.0575 549
104.0025 999
110.0462 98
132.0326 345
138.077 95
146.0228 289
174.0542 393

Name: Carbendazim;Carbendazim;25429
DB#: MSBNK-BAFG-CSL2311093201
InChIKey: TWFZGCMQGLPBSX-UHFFFAOYSA-N
InChI: InChI=1S/C9H9N3O2/c1-14-9(13)12-8-10-6-4-2-3-5-7(6)11-8/h2-5H,1H3,(H2,10,11,12,13)
SMILES: COC(=O)Nc1[nH]c2ccccc2n1
Precursor_type: [M+H]+
Spectrum_type: MS2
PrecursorMZ: 192.0768
Instrument_type: LC-ESI-QTOF
Instrument: TripleTOF 5600 SCIEX
Ion_mode: POSITIVE
Collision_energy: 20
Formula: C9H9N3O2
MW: 191
ExactMass: 191.0695
Comments: Parent=192.0768
Splash: splash10-03di-0900000000-1d4800261ee0104ceb2f
Num Peaks: 3
132.054 17
160.0508 999
192.0766 358

Name: Lysergol;Lysergol;14987
DB#: MSBNK-RIKEN_NPDepo-NGA00294
InChIKey: BIXJFIJYBLJTMK-MEBBXXQBSA-N
InChI: InChI=1S/C16H18N2O/c1-18-8-10(9-19)5-13-12-3-2-4-14-16(12)11(7-17-14)6-15(13)18/h2-5,7,10,15,17,19H,6,8-9H2,1H3/t10-,15-/m1/s1
SMILES: CN1C[C@H](CO)C=C2c3cccc4[nH]cc(c34)C[C@H]21
Precursor_type: [M+H]+
Spectrum_type: MS2
Instrument_type: LC-ESI-QQQ
Instrument: Agilent 6410 Triple Quadrupole LC/MS system
Ion_mode: POSITIVE
Formula: C16H18N2O
MW: 254
ExactMass: 254.3347
Comments: Parent=-1
Splash: splash10-0a4i-0090000000-d8f2b4f14a5b8b496616
Num Peaks: 45
196.7 2
196.8 4
196.9 7
197.0 10
197.1 12
197.2 12
197.3 10
197.4 7
197.5 4
223.7 2
223.8 4
223.9 5
224.0 7
224.1 8
224.2 9
224.3 8
224.4 6
224.5 3
239.5 2
239.6 3
239.7 6
239.8 10
239.9 16
240.0 21
240.1 25
240.2 25
240.3 22
240.4 17
240.5 10
240.6 3
254.3 1
254.4 3
254.5 7
254.6 11
254.7 18
254.8 32
254.9 54
255.0 78
255.1 94
255.2 99
255.3 92
255.4 73
255.5 46
255.6 19
255.7 2

Name: Flufenacet;Flufenacet;86429
DB#: MSBNK-BAFG-CSL23111016690
InChIKey: IANUJLZYFUDJIH-UHFFFAOYSA-N
InChI: InChI=1S/C14H13F4N3O2S/c1-8(2)21(10-5-3-9(15)4-6-10)11(22)7-23-13-20-19-12(24-13)14(16,17)18/h3-6,8H,7H2,1-2H3
SMILES: CC(C)N(C1=CC=C(C=C1)F)C(=O)COC2=NN=C(S2)C(F)(F)F
Precursor_type: [M+H]+
Spectrum_type: MS2
PrecursorMZ: 364.0738
Instrument_type: LC-ESI-QTOF
Instrument: TripleTOF 6600 SCIEX
Ion_mode: POSITIVE
Collision_energy: 40
Formula: C14H13F4N3O2S
MW: 363
ExactMass: 363.0665
Comments: Parent=364.0738
Splash: splash10-0uk9-0900000000-e619c1593c2bb4524f93
Num Peaks: 6
97.0449 64
109.0451 206
123.0239 16
124.0563 922
134.0402 10
152.0536 999

Name: Haloxyfop-2-ethoxyethyl;Haloxyfop-etotyl;91743
DB#: MSBNK-BAFG-CSL2311093757
InChIKey: MIJLZGZLQLAQCM-UHFFFAOYSA-N
InChI: InChI=1S/C19H19ClF3NO5/c1-3-26-8-9-27-18(25)12(2)28-14-4-6-15(7-5-14)29-17-16(20)10-13(11-24-17)19(21,22)23/h4-7,10-12H,3,8-9H2,1-2H3
SMILES: CCOCCOC(=O)C(C)Oc1ccc(Oc2ncc(cc2Cl)C(F)(F)F)cc1
Precursor_type: [M+H]+
Spectrum_type: MS2
PrecursorMZ: 434.0977
Instrument_type: LC-ESI-QTOF
Instrument: TripleTOF 5600 SCIEX
Ion_mode: POSITIVE
Collision_energy: 10
Formula: C19H19ClF3NO5
MW: 433
ExactMass: 433.0904
Comments: Parent=434.0977
Splash: splash10-001i-0000900000-3f010a2461d53c0540d0
Num Peaks: 2
316.0346 22
434.0974 999

Name: Fumagillin;Fumagillin;3430
Synon: 10-[[5-methoxy-4-[2-methyl-3-(3-methylbut-2-enyl)oxiran-2-yl]-1-oxaspiro[2.5]octan-6-yl]oxy]-10-oxodeca-2,4,6,8-tetraenoic acid
DB#: MSBNK-HBM4EU-HB003784
InChIKey: NGGMYCMLYOUNGM-UHFFFAOYSA-N
InChI: InChI=1S/C26H34O7/c1-18(2)13-14-20-25(3,33-20)24-23(30-4)19(15-16-26(24)17-31-26)32-22(29)12-10-8-6-5-7-9-11-21(27)28/h5-13,19-20,23-24H,14-17H2,1-4H3,(H,27,28)
SMILES: CC(=CCC1C(O1)(C)C2C(C(CCC23CO3)OC(=O)C=CC=CC=CC=CC(=O)O)OC)C
Precursor_type: [M+H]+
Spectrum_type: MS2
PrecursorMZ: 459.2377
Instrument_type: LC-ESI-ITFT
Instrument: LTQ Orbitrap XL Thermo Scientific
Ion_mode: POSITIVE
Collision_energy: 30 % (nominal)
Formula: C26H34O7
MW: 458
ExactMass: 458.2305
Comments: Parent=459.2377
Splash: splash10-001i-0900000000-3c42c0b8f9250b9883dd
Num Peaks: 1
131.0489 999

Name: Prosulfuron;Prosulfuron;91751
Synon: 1-(4-methoxy-6-methyl-1,3,5-triazin-2-yl)-3-[2-(3,3,3-trifluoropropyl)phenyl]sulfonylurea
DB#: MSBNK-Athens_Univ-AU261703
InChIKey: LTUNNEGNEKBSEH-UHFFFAOYSA-N
InChI: InChI=1S/C15H16F3N5O4S/c1-9-19-12(22-14(20-9)27-2)21-13(24)23-28(25,26)11-6-4-3-5-10(11)7-8-15(16,17)18/h3-6H,7-8H2,1-2H3,(H2,19,20,21,22,23,24)
SMILES: COC1=NC(C)=NC(NC(=O)NS(=O)(=O)C2=CC=CC=C2CCC(F)(F)F)=N1
Precursor_type: [M+H]+
Spectrum_type: MS2
PrecursorMZ: 420.0948
Instrument_type: LC-ESI-QTOF
Instrument: Bruker maXis Impact
Ion_mode: POSITIVE
Collision_energy: 30 eV
Formula: C15H16F3N5O4S
MW: 419
ExactMass: 419.0875097
Comments: Parent=420.0948
Splash: splash10-00kf-0900000000-4d4d529086cc2dfae233
Num Peaks: 14
141.0759 999
142.0781 71
143.0796 7
166.0714 32
167.0551 866
168.0574 65
169.0596 5
173.0061 108
174.0078 14
175.0026 6
215.0167 5
217.0114 22
237.0193 10
377.0908 25

Name: Ethirimol;Ethirimol;135424354
Synon: 5-butyl-2-(ethylamino)-6-methyl-1H-pyrimidin-4-one
DB#: MSBNK-LCSB-LU035601
InChIKey: BBXXLROWFHWFQY-UHFFFAOYSA-N
InChI: InChI=1S/C11H19N3O/c1-4-6-7-9-8(3)13-11(12-5-2)14-10(9)15/h4-7H2,1-3H3,(H2,12,13,14,15)
SMILES: CCCCC1=C(O)N=C(NCC)N=C1C
Precursor_type: [M+H]+
Spectrum_type: MS2
PrecursorMZ: 210.1601
Instrument_type: LC-ESI-QFT
Instrument: Q Exactive Orbitrap (Thermo Scientific)
Ion_mode: POSITIVE
Collision_energy: 15
Formula: C11H19N3O
MW: 209
ExactMass: 209.1528
Comments: Parent=210.1601
Splash: splash10-03di-0090000000-3e1f4811520765841f8f
Num Peaks: 4
140.1069 2
182.1289 1
193.1339 1
210.1599 999

Name: 1H-1,2,3-Triazole;Triadimenol;41368
Synon: 2H-1,2,3-triazole
DB#: MSBNK-Eawag-EQ318504
InChIKey: QWENRTYMTSOGBR-UHFFFAOYSA-N
InChI: InChI=1S/C2H3N3/c1-2-4-5-3-1/h1-2H,(H,3,4,5)
SMILES: c1cnn[nH]1
Precursor_type: [M+H]+
Spectrum_type: MS2
PrecursorMZ: 70.04
Instrument_type: LC-ESI-QFT
Instrument: Q Exactive Orbitrap Thermo Scientific
Ion_mode: POSITIVE
Collision_energy: 60 (nominal)
Formula: C2H3N3
MW: 69
ExactMass: 69.03270
Comments: Parent=70.04
Splash: splash10-00di-9000000000-f299629146d503d157ba
Num Peaks: 1
70.0399 999

Name: Cyromazine;Cyromazine;47866
Synon: 2-N-cyclopropyl-1,3,5-triazine-2,4,6-triamine
DB#: MSBNK-Athens_Univ-AU262503
InChIKey: LVQDKIWDGQRHTE-UHFFFAOYSA-N
InChI: InChI=1S/C6H10N6/c7-4-10-5(8)12-6(11-4)9-3-1-2-3/h3H,1-2H2,(H5,7,8,9,10,11,12)
SMILES: NC1=NC(NC2CC2)=NC(N)=N1
Precursor_type: [M+H]+
Spectrum_type: MS2
PrecursorMZ: 167.104
Instrument_type: LC-ESI-QTOF
Instrument: Bruker maXis Impact
Ion_mode: POSITIVE
Collision_energy: 30 eV
Formula: C6H10N6
MW: 166
ExactMass: 166.0966943
Comments: Parent=167.104
Splash: splash10-00or-0900000000-2bc15479503d110a77db
Num Peaks: 14
123.0673 16
125.081 923
126.0636 43
126.0837 69
127.0715 133
139.0714 257
140.0761 20
140.0918 44
150.0758 66
151.0716 213
152.0794 13
165.0868 14
167.1027 999
168.1046 86

Name: Fenhexamid;Fenhexamid;213031
DB#: MSBNK-BAFG-CSL23111017486
InChIKey: VDLGAVXLJYLFDH-UHFFFAOYSA-N
InChI: InChI=1S/C14H17Cl2NO2/c1-14(7-3-2-4-8-14)13(19)17-9-5-6-10(18)12(16)11(9)15/h5-6,18H,2-4,7-8H2,1H3,(H,17,19)
SMILES: CC1(CCCCC1)C(=O)Nc2ccc(c(c2Cl)Cl)O
Precursor_type: [M+H]+
Spectrum_type: MS2
PrecursorMZ: 302.0709
Instrument_type: LC-ESI-QTOF
Instrument: TripleTOF 6600 SCIEX
Ion_mode: POSITIVE
Collision_energy: 140
Formula: C14H17Cl2NO2
MW: 301
ExactMass: 301.0636
Comments: Parent=302.0709
Splash: splash10-0f79-9000000000-378e769c82e45fe52cb8
Num Peaks: 3
39.0227 999
50.0147 444
51.0225 222

Name: Diphenamid;Diphenamid;13728
Synon: N,N-dimethyl-2,2-diphenylacetamide
DB#: MSBNK-Eawag-EQ01123601
InChIKey: QAHFOPIILNICLA-UHFFFAOYSA-N
InChI: InChI=1S/C16H17NO/c1-17(2)16(18)15(13-9-5-3-6-10-13)14-11-7-4-8-12-14/h3-12,15H,1-2H3
SMILES: CN(C)C(=O)C(C1=CC=CC=C1)C2=CC=CC=C2
Precursor_type: [M+H]+
Spectrum_type: MS2
PrecursorMZ: 240.1383
Instrument_type: LC-ESI-QFT
Instrument: Exploris 240 Orbitrap Thermo Scientific
Ion_mode: POSITIVE
Collision_energy: 15 % (nominal)
Formula: C16H17NO
MW: 239
ExactMass: 239.1310
Comments: Parent=240.1383
Splash: splash10-0006-0090000000-95b25d399a2f0523c50c
Num Peaks: 2
134.0964 9
240.1381 999

Name: Enrofloxacin;Enrofloxacin;71188
DB#: MSBNK-BAFG-CSL2311095145
InChIKey: SPFYMRJSYKOXGV-UHFFFAOYSA-N
InChI: InChI=1S/C19H22FN3O3/c1-2-21-5-7-22(8-6-21)17-10-16-13(9-15(17)20)18(24)14(19(25)26)11-23(16)12-3-4-12/h9-12H,2-8H2,1H3,(H,25,26)
SMILES: CCN1CCN(CC1)c2cc3N(C=C(C(O)=O)C(=O)c3cc2F)C4CC4
Precursor_type: [M+H]+
Spectrum_type: MS2
PrecursorMZ: 360.1718
Instrument_type: LC-ESI-QTOF
Instrument: TripleTOF 5600 SCIEX
Ion_mode: POSITIVE
Collision_energy: 40
Formula: C19H22FN3O3
MW: 359
ExactMass: 359.1645
Comments: Parent=360.1718
Splash: splash10-0006-0059000000-710539d9872103546eac
Num Peaks: 22
72.0833 18
84.0828 37
203.0607 41
204.0683 46
217.0387 20
231.092 19
243.0539 22
245.1076 209
257.106 13
258.066 31
271.0763 15
285.1257 10
286.098 252
294.1246 13
294.1581 11
300.1148 18
301.1224 11
314.1317 17
314.1642 21
316.1809 93
322.1504 12
342.1612 999

Name: Niflumic acid;Niflumic acid;4488
Synon: 2-[3-(trifluoromethyl)anilino]pyridine-3-carboxylic acid
DB#: MSBNK-Eawag-EQ369107
InChIKey: JZFPYUNJRRFVQU-UHFFFAOYSA-N
InChI: InChI=1S/C13H9F3N2O2/c14-13(15,16)8-3-1-4-9(7-8)18-11-10(12(19)20)5-2-6-17-11/h1-7H,(H,17,18)(H,19,20)
SMILES: C1=CC(=CC(=C1)NC2=C(C=CC=N2)C(=O)O)C(F)(F)F
Precursor_type: [M+H]+
Spectrum_type: MS2
PrecursorMZ: 283.0689
Instrument_type: LC-ESI-QFT
Instrument: Q Exactive Plus Orbitrap Thermo Scientific
Ion_mode: POSITIVE
Collision_energy: 120 (nominal)
Formula: C13H9F3N2O2
MW: 282
ExactMass: 282.06161
Comments: Parent=283.0689
Splash: splash10-00vm-2900000000-7889ec00129ecfe21759
Num Peaks: 224
50.0151 49
51.0041 15
51.0229 29
52.0181 7
52.0307 4
53.0022 27
53.0386 7
53.9975 1
54.0338 2
55.0178 2
55.0416 2
56.0494 4
57.0135 38
61.0072 2
62.015 1
63.0228 11
64.0181 2
64.0307 1
65.0021 2
65.026 1
65.0386 11
66.0338 15
66.0463 2
67.0178 4
67.0417 1
68.0055 1
68.0494 2
68.9946 38
69.0134 4
71.0291 54
74.0151 59
75.0041 155
75.0229 563
76.0181 25
76.0307 5
77.0021 4
77.0197 1
77.0385 15
78.0338 195
79.0178 21
79.0416 53
81.0135 29
83.0292 1
87.0228 1
88.0182 1
88.0308 16
89.0385 29
90.0464 84
91.0417 2
92.0257 5
92.0369 6
92.0495 1
93.0336 11
93.0448 59
94.0288 5
95.0103 57
95.0292 179
95.0364 13
95.0491 24
96.0444 107
99.0041 55
99.0232 15
100.0182 12
101.0023 5
101.0197 10
102.0338 7
103.029 22
104.0494 4
105.0135 6
105.0447 17
107.0292 4
109.045 2
111.0442 2
111.0478 9
112.0392 1
113.0397 317
114.0276 11
114.0338 13
114.0464 155
115.0357 7
115.0416 19
115.0542 39
116.0495 10
116.062 5
117.0136 5
117.0573 92
118.0413 28
118.0526 4
119.0104 68
120.0243 1
120.0445 4
121.0397 33
122.0148 1
123.0231 56
123.0353 733
124.0182 32
124.0324 5
125.0198 429
126.0276 9
126.0337 7
126.0463 1
127.0417 2
128.0494 24
129.0446 13
130.04 13
131.0491 4
132.057 65
133.0448 65
134.04 10
134.0601 2
137.0197 1
138.0274 1
138.034 1
139.0358 2
139.0417 2
140.0495 740
141.0573 275
142.0465 11
142.0525 85
143.0103 6
143.0293 103
144.0188 1
144.0245 11
144.0372 2
144.0445 4
145.026 999
146.04 4
146.06 4
147.0353 7
148.0309 5
149.0197 1
150.0338 78
151.0293 1
151.0352 3
151.0417 2
152.0498 8
153.0447 5
153.0574 1
154.0402 6
157.0257 1
157.0463 1
157.0523 6
158.0401 11
158.0602 7
159.048 4
159.0554 12
159.0679 5
160.0372 3
161.0197 1
161.0391 17
161.045 5
162.0276 8
162.035 4
163.0354 39
164.0306 42
164.0434 8
165.026 1
165.0452 6
166.0526 72
167.0604 269
168.0445 71
168.0682 452
169.0256 4
169.0325 7
169.0395 2
169.0524 8
170.0213 24
170.0401 86
170.06 13
171.0358 22
171.048 19
171.0552 1
172.0306 23
172.0371 2
172.0556 1
173.051 5
176.0305 4
177.0446 19
178.0399 27
178.0525 5
179.0604 5
181.046 11
182.0336 24
182.0412 32
183.0417 16
184.0368 5
185.0443 1
185.0711 22
186.059 38
187.0664 3
188.0506 71
189.0385 62
189.046 6
190.0463 113
191.0415 67
195.0554 33
196.0436 12
196.0633 16
197.051 156
198.0164 2
198.0462 20
198.0592 9
200.0308 5
200.0579 5
202.0469 5
206.0413 6
208.0368 5
209.0452 8
210.0368 1
213.0658 2
215.0415 24
215.0619 2
216.0494 24
217.0573 182
218.0406 8
225.046 15
227.0413 1
235.0479 21
236.0556 33
237.064 1
238.0472 1
245.052 9
263.0424 1
264.0505 1

Name: Cyazofamid;Cyazofamid;9862076
DB#: MSBNK-Waters-WA000066
InChIKey: YXKMMRDKEKCERS-UHFFFAOYSA-N
InChI: InChI=1S/C13H13ClN4O2S/c1-9-4-6-10(7-5-9)12-13(14)16-11(8-15)18(12)21(19,20)17(2)3/h4-7H,1-3H3
SMILES: Cc(c2)ccc(c2)c(c(Cl)1)n(c(C#N)n1)S(=O)(=O)N(C)C
Precursor_type: [M+H]+
Spectrum_type: MS2
PrecursorMZ: 325.14
Instrument_type: LC-ESI-QQ
Instrument: QuattroPremier XE, Waters
Ion_mode: POSITIVE
Collision_energy: 30 V
Formula: C13H13ClN4O2S
MW: 324
ExactMass: 324.04477
Comments: Parent=325.14
Splash: splash10-0a4i-0900000000-add598386e3bf311b1ec
Num Peaks: 22
64 16
65 16
68 12
105 16
108 999
109 16
111 12
115 16
117 12
128 121
138 20
147 20
160 8
164 141
177 24
181 24
183 12
209 12
210 27
216 43
217 27
245 8

Name: Norfloxacin;Norfloxacin;4539
DB#: MSBNK-BAFG-CSL2311109092
InChIKey: OGJPXUAPXNRGGI-UHFFFAOYSA-N
InChI: InChI=1S/C16H18FN3O3/c1-2-19-9-11(16(22)23)15(21)10-7-12(17)14(8-13(10)19)20-5-3-18-4-6-20/h7-9,18H,2-6H2,1H3,(H,22,23)
SMILES: CCN1C=C(C(=O)C2=CC(=C(C=C21)N3CCNCC3)F)C(=O)O
Precursor_type: [M+H]+
Spectrum_type: MS2
PrecursorMZ: 320.1405
Instrument_type: LC-ESI-QTOF
Instrument: TripleTOF 5600 SCIEX
Ion_mode: POSITIVE
Collision_energy: 40
Formula: C16H18FN3O3
MW: 319
ExactMass: 319.1332
Comments: Parent=320.1405
Splash: splash10-0ue9-0096000000-bbc66e0d0b7ef0c039f4
Num Peaks: 31
176.0765 20
185.0752 16
187.0683 11
189.0821 23
191.0624 23
198.0696 9
198.0978 12
203.0603 51
204.0707 24
204.1055 63
205.0759 93
211.1124 15
219.092 56
225.0844 11
226.0937 28
226.1285 20
227.1011 18
228.112 11
231.0561 210
233.1074 189
246.139 12
253.077 11
254.0893 98
254.1264 25
256.1456 22
259.0901 15
274.095 37
274.1249 9
276.1499 34
282.1229 285
302.1296 999

Name: Ampicillin;Ampicillin;6249
DB#: MSBNK-BAFG-CSL2311094805
InChIKey: AVKUERGKIZMTKX-NJBDSQKTSA-N
InChI: InChI=1S/C16H19N3O4S/c1-16(2)11(15(22)23)19-13(21)10(14(19)24-16)18-12(20)9(17)8-6-4-3-5-7-8/h3-7,9-11,14H,17H2,1-2H3,(H,18,20)(H,22,23)/t9-,10-,11+,14-/m1/s1
SMILES: CC1(C)S[C@@H]2[C@H](NC(=O)[C@H](N)c3ccccc3)C(=O)N2[C@H]1C(O)=O
Precursor_type: [M+H]+
Spectrum_type: MS2
PrecursorMZ: 350.1169
Instrument_type: LC-ESI-QTOF
Instrument: TripleTOF 5600 SCIEX
Ion_mode: POSITIVE
Collision_energy: 10
Formula: C16H19N3O4S
MW: 349
ExactMass: 349.1096
Comments: Parent=350.1169
Splash: splash10-0udi-0109000000-12447c9e05cb60cd648d
Num Peaks: 7
106.0652 48
160.0423 48
174.0542 29
191.0812 21
192.0472 24
333.0903 20
350.1159 999

Name: Promethazin;Promethazine;4927
Synon: Promethazine
Synon: N,N-dimethyl-1-phenothiazin-10-ylpropan-2-amine
DB#: MSBNK-UFZ-WANA061311C9CFPH
InChIKey: PWWVAXIEGOYWEE-UHFFFAOYSA-N
InChI: InChI=1S/C17H20N2S/c1-13(18(2)3)12-19-14-8-4-6-10-16(14)20-17-11-7-5-9-15(17)19/h4-11,13H,12H2,1-3H3
SMILES: CC(CN1C2=CC=CC=C2SC2=CC=CC=C12)N(C)C
Precursor_type: [M+H]+
Spectrum_type: MS2
PrecursorMZ: 285.142
Instrument_type: LC-ESI-ITFT
Instrument: LTQ Orbitrap XL Thermo Scientific
Ion_mode: POSITIVE
Collision_energy: 40 % (nominal)
Formula: C17H20N2S
MW: 284
ExactMass: 284.13471964
Comments: Parent=285.142
Splash: splash10-000i-9200000000-569134010e2fd6ea01c6
Num Peaks: 8
71.0728 6
84.0807 1
86.0963 999
162.0369 1
198.0371 257
225.0611 1
240.0839 86
285.1418 7

Name: Sulcotrione;Sulcotrione;91760
DB#: MSBNK-BAFG-CSL23111019273
InChIKey: PQTBTIFWAXVEPB-UHFFFAOYSA-N
InChI: InChI=1S/C14H13ClO5S/c1-21(19,20)8-5-6-9(10(15)7-8)14(18)13-11(16)3-2-4-12(13)17/h5-7,13H,2-4H2,1H3
SMILES: CS(=O)(=O)C1=CC(=C(C=C1)C(=O)C2C(=O)CCCC2=O)Cl
Precursor_type: [M+H]+
Spectrum_type: MS2
PrecursorMZ: 329.0245
Instrument_type: LC-ESI-QTOF
Instrument: TripleTOF 6600 SCIEX
Ion_mode: POSITIVE
Collision_energy: 10
Formula: C14H13ClO5S
MW: 328
ExactMass: 328.0172
Comments: Parent=329.0245
Splash: splash10-004i-0009000000-b4f275d332df40dd0c98
Num Peaks: 2
139.0386 12
329.0246 999

Name: Satratoxin H;Satratoxin H;56928155
DB#: MSBNK-AAFC-AC000604
InChIKey: MUACSCLQRGEGOE-MOCAONITSA-N
InChI: InChI=1S/C29H36O9/c1-17-7-10-27-15-34-24(32)13-19-8-11-35-28(18(2)30,25(19)33)9-5-4-6-23(31)38-20-14-22(37-21(27)12-17)29(16-36-29)26(20,27)3/h4-6,9,12-13,18,20-22,25,30,33H,7-8,10-11,14-16H2,1-3H3/b6-4+,9-5+,19-13+/t18-,20?,21+,22+,25+,26+,27+,28-,29-/m0/s1
SMILES: CC1=C[C@@H]2[C@@]3(CC1)COC(=O)/C=C/4\CCO[C@@]([C@@H]4O)(/C=C/C=C/C(=O)OC5[C@]3([C@]6(CO6)[C@@H](C5)O2)C)[C@H](C)O
Precursor_type: [M+H]+
Spectrum_type: MS2
PrecursorMZ: 529.2427
Instrument_type: LC-ESI-ITFT
Instrument: Q-Exactive Orbitrap Thermo Scientific
Ion_mode: POSITIVE
Collision_energy: 40(NCE)
Formula: C29H36O9
MW: 528
ExactMass: 528.23593
Comments: Parent=529.2427
Splash: splash10-0a7l-2910000000-305bae42bc026310f055
Num Peaks: 40
60.5828 93
79.0555 123
81.0708 540
83.0502 175
91.0542 149
93.0699 197
95.0491 203
105.0699 999
106.543 123
107.0504 110
107.0855 187
109.0648 218
115.3045 121
117.0699 166
121.0648 130
123.0804 179
125.0597 99
127.039 222
133.0648 203
133.1012 123
139.039 135
143.0855 556
145.0648 248
147.0804 223
149.0597 191
157.1012 221
161.0961 427
175.0754 476
183.1168 246
185.1325 211
189.091 129
191.0703 189
195.1168 137
199.0754 140
199.1118 198
201.0546 247
201.1274 146
217.0881 157
219.0652 147
231.138 185

Name: Thiophanate-methyl;Thiophanate-methyl;3032791
Synon: N'-methoxycarbonyl-N-[2-[(N-methoxycarbonyl-C-sulfanylcarbonimidoyl)amino]phenyl]carbamimidothioic acid
DB#: MSBNK-LCSB-LU080502
InChIKey: QGHREAKMXXNCOA-UHFFFAOYSA-N
InChI: InChI=1S/C12H14N4O4S2/c1-19-11(17)15-9(21)13-7-5-3-4-6-8(7)14-10(22)16-12(18)20-2/h3-6H,1-2H3,(H2,13,15,17,21)(H2,14,16,18,22)
SMILES: COC(=O)NC(=S)NC1=C(NC(=S)NC(=O)OC)C=CC=C1
Precursor_type: [M+H]+
Spectrum_type: MS2
PrecursorMZ: 343.0529
Instrument_type: LC-ESI-QFT
Instrument: Q Exactive Orbitrap (Thermo Scientific)
Ion_mode: POSITIVE
Collision_energy: 30
Formula: C12H14N4O4S2
MW: 342
ExactMass: 342.0456
Comments: Parent=343.0529
Splash: splash10-0udi-0900000000-4f3959ebc734108536f3
Num Peaks: 29
74.0059 24
76.0393 16
85.9695 27
93.0574 1
109.0761 14
117.9957 27
134.0713 7
135.0553 6
149.0168 8
150.0244 1
151.0325 999
160.0505 32
174.0659 1
176.0279 3
177.0117 6
190.0436 1
192.0767 34
192.9893 4
194.0383 26
209.0385 4
219.0336 19
226.0644 4
235.9948 35
245.0129 5
251.0596 9
268.021 12
277.0392 7
279.0006 5
311.0265 6

Name: Flurtamone;Flurtamone;91755
Synon: 5-(methylamino)-2-phenyl-4-[3-(trifluoromethyl)phenyl]furan-3-one
DB#: MSBNK-Athens_Univ-AU231806
InChIKey: NYRMIJKDBAQCHC-UHFFFAOYSA-N
InChI: InChI=1S/C18H14F3NO2/c1-22-17-14(12-8-5-9-13(10-12)18(19,20)21)15(23)16(24-17)11-6-3-2-4-7-11/h2-10,16,22H,1H3
SMILES: CNC1=C(C(=O)C(O1)C1=CC=CC=C1)C1=CC=CC(=C1)C(F)(F)F
Precursor_type: [M+H]+
Spectrum_type: MS2
PrecursorMZ: 334.1049
Instrument_type: LC-ESI-QTOF
Instrument: Bruker maXis Impact
Ion_mode: POSITIVE
Collision_energy: Ramp 22.3-33.4 eV
Formula: C18H14F3NO2
MW: 333
ExactMass: 333.0976633
Comments: Parent=334.1049
Splash: splash10-0532-0497000000-b68602593d7d8feaac22
Num Peaks: 49
58.0284 80
77.038 6
95.0488 8
103.0545 54
105.0341 506
106.0374 28
120.0816 113
121.0846 9
131.0498 33
171.0416 27
178.0779 90
179.0811 10
197.0207 8
199.0361 17
207.0604 14
209.0767 13
225.0159 36
227.0668 79
228.067 18
229.0822 12
237.0705 9
238.0467 7
243.0257 15
247.0734 999
248.0763 189
249.0862 18
255.0605 5
256.0581 25
257.0766 42
258.0795 7
259.0732 5
265.0833 5
275.0679 261
276.0709 46
277.0832 88
278.0862 13
278.1158 5
286.1042 11
288.0992 32
289.1021 5
303.0629 270
304.066 50
306.1103 270
307.1133 43
314.0977 7
316.094 23
334.1054 803
335.1085 218
336.1107 17

Name: Inabenfide;Inabenfide;92401
DB#: MSBNK-BAFG-CSL23111014385
InChIKey: PFDCOZXELJAUTR-UHFFFAOYSA-N
InChI: InChI=1S/C19H15ClN2O2/c20-15-6-7-17(22-19(24)14-8-10-21-11-9-14)16(12-15)18(23)13-4-2-1-3-5-13/h1-12,18,23H,(H,22,24)
SMILES: C1=CC=C(C=C1)C(C2=C(C=CC(=C2)Cl)NC(=O)C3=CC=NC=C3)O
Precursor_type: [M+H]+
Spectrum_type: MS2
PrecursorMZ: 339.0895
Instrument_type: LC-ESI-QTOF
Instrument: TripleTOF 6600 SCIEX
Ion_mode: POSITIVE
Collision_energy: 70
Formula: C19H15ClN2O2
MW: 338
ExactMass: 338.0822
Comments: Parent=339.0895
Splash: splash10-004i-7790000000-63d2c24f6f1729b0f0c9
Num Peaks: 98
49.0062 12
50.0147 63
51.022 60
52.0186 10
52.0299 169
53.038 74
77.038 16
78.0327 38
79.0409 999
80.0485 668
105.0437 29
108.0421 12
115.0533 27
127.053 32
128.0611 16
130.0635 10
139.0526 23
140.061 14
141.0693 27
150.0451 12
151.0535 85
152.0603 107
153.0558 36
154.064 89
162.0091 25
163.0524 27
164.0606 47
165.0688 231
166.0647 43
167.0722 142
168.0794 164
169.0873 76
174.0095 10
177.0563 45
178.0646 144
179.0716 308
180.0677 52
181.0752 111
186.0202 9
188.0248 45
189.0662 31
190.0649 32
191.072 14
199.0302 29
200.0248 16
201.0699 16
202.0765 34
203.072 42
204.0816 16
206.059 160
207.0666 71
208.0613 10
213.0701 23
214.0406 113
214.0725 25
215.0365 257
215.083 67
216.0435 16
216.0805 62
217.0864 34
224.025 10
226.0759 12
227.0723 29
228.0809 51
229.0887 45
230.0966 65
238.0627 12
239.0714 14
240.08 80
241.0894 102
242.0943 85
243.0305 16
243.1037 149
244.0394 45
250.0423 16
251.0516 14
251.0712 12
252.0561 18
255.0918 116
256.0987 111
257.1068 89
258.1148 16
264.0564 34
265.0677 10
266.0838 21
267.0917 36
268.0969 27
269.0821 10
275.0486 23
276.0513 18
277.0506 10
277.0658 25
278.0714 36
279.0817 14
284.0937 32
289.0529 21
290.0587 18
291.0678 107

Name: Diflufenican;Diflufenican;91735
DB#: MSBNK-BAFG-CSL23111015412
InChIKey: WYEHFWKAOXOVJD-UHFFFAOYSA-N
InChI: InChI=1S/C19H11F5N2O2/c20-12-6-7-16(15(21)10-12)26-17(27)14-5-2-8-25-18(14)28-13-4-1-3-11(9-13)19(22,23)24/h1-10H,(H,26,27)
SMILES: C1=CC(=CC(=C1)OC2=C(C=CC=N2)C(=O)NC3=C(C=C(C=C3)F)F)C(F)(F)F
Precursor_type: [M+H]+
Spectrum_type: MS2
PrecursorMZ: 395.0814
Instrument_type: LC-ESI-QTOF
Instrument: TripleTOF 6600 SCIEX
Ion_mode: POSITIVE
Collision_energy: 110
Formula: C19H11F5N2O2
MW: 394
ExactMass: 394.0741
Comments: Parent=395.0814
Splash: splash10-01r7-2900000000-3aeb940f0100fa488fc3
Num Peaks: 95
39.0239 78
50.0149 70
51.0233 117
57.0139 54
61.0083 62
62.0154 70
63.0234 210
66.0332 54
68.9962 54
73.0095 39
74.0154 148
75.0044 132
75.0226 429
76.0189 39
78.0339 171
81.0133 85
83.029 70
86.0142 31
87.0236 85
88.031 148
89.0383 62
94.0298 54
95.0289 319
98.0156 62
99.0058 70
99.0216 70
100.0175 70
101.0197 85
101.0379 70
105.0153 39
106.021 39
107.0285 124
108.0235 46
112.0179 46
113.0202 62
113.0385 507
114.0326 117
114.0459 405
115.0418 39
115.0535 78
117.0126 117
119.0087 39
119.0266 31
122.0152 148
123.023 522
124.0185 187
125.0195 327
125.0384 62
126.0291 31
126.0454 46
127.042 39
129.0345 62
131.0287 210
132.0305 179
133.0444 538
134.0386 46
137.0201 39
138.031 132
139.039 62
140.049 999
141.0267 46
141.0555 109
143.0284 351
144.0378 109
145.0251 460
148.0198 62
149.0195 85
150.0322 195
151.0358 132
156.0216 39
157.0309 109
158.0395 226
162.0298 179
163.0349 171
164.03 46
164.043 117
165.0417 46
168.0443 70
169.0312 85
169.0521 93
170.0408 124
171.0479 46
175.0333 54
176.0308 124
177.0367 31
182.0326 280
183.041 124
184.0412 70
185.0491 62
188.031 54
189.0376 156
190.045 93
191.037 78
198.0345 78
218.041 124

Name: Carbendazim;Carbendazim;25429
Synon: Mecarzole
DB#: MSBNK-Keio_Univ-KO002620
InChIKey: TWFZGCMQGLPBSX-UHFFFAOYSA-N
InChI: InChI=1S/C9H9N3O2/c1-14-9(13)12-8-10-6-4-2-3-5-7(6)11-8/h2-5H,1H3,(H2,10,11,12,13)
SMILES: COC(=O)NC1=NC2=CC=CC=C2N1
Precursor_type: [M+H]+
Spectrum_type: MS2
PrecursorMZ: 192
Instrument_type: LC-ESI-QQ
Instrument: API3000, Applied Biosystems
Ion_mode: POSITIVE
Collision_energy: 40 V
Formula: C9H9N3O2
MW: 191
ExactMass: 191.06948
Comments: Parent=192
Splash: splash10-03di-1900000000-d6a2d8c38ca15c4d2b9b
Num Peaks: 33
43.000 4
55.100 5
57.100 5
59.300 6
60.700 1
65.200 14
69.200 2
70.100 1
72.800 4
79.200 4
80.300 3
82.900 2
90.300 37
91.000 6
92.100 122
93.100 3
103.200 2
104.400 3
105.200 163
106.200 14
107.000 7
108.300 4
117.300 108
118.200 6
119.300 10
131.800 398
133.200 38
134.200 2
135.200 13
142.300 13
157.200 2
159.300 11
160.100 999

Name: Imazapic;Imazapic;91770
Synon: 5-methyl-2-(4-methyl-5-oxo-4-propan-2-yl-1H-imidazol-2-yl)pyridine-3-carboxylic acid
DB#: MSBNK-LCSB-LU061604
InChIKey: PVSGXWMWNRGTKE-UHFFFAOYSA-N
InChI: InChI=1S/C14H17N3O3/c1-7(2)14(4)13(20)16-11(17-14)10-9(12(18)19)5-8(3)6-15-10/h5-7H,1-4H3,(H,18,19)(H,16,17,20)
SMILES: CC(C)C1(C)NC(=NC1=O)C1=NC=C(C)C=C1C(O)=O
Precursor_type: [M+H]+
Spectrum_type: MS2
PrecursorMZ: 276.1343
Instrument_type: LC-ESI-QFT
Instrument: Q Exactive Orbitrap (Thermo Scientific)
Ion_mode: POSITIVE
Collision_energy: 60
Formula: C14H17N3O3
MW: 275
ExactMass: 275.1270
Comments: Parent=276.1343
Splash: splash10-03y0-6920000000-472ad6f38c1d0b50a4b2
Num Peaks: 92
53.0022 30
53.0386 2
53.9975 5
55.0179 1
56.0495 5
58.0651 17
67.0416 1
67.0542 14
67.9893 1
68.0495 1
69.0698 862
70.0651 12
71.0729 21
71.0854 7
72.0444 5
72.0807 1
79.0416 1
84.0807 1
86.0964 790
90.0338 2
92.0495 4
94.0525 10
94.0651 3
96.0444 1
97.0647 16
98.06 1
107.0366 3
108.0442 2
110.06 28
114.0913 1
117.0449 4
118.0526 9
119.0604 96
120.0682 2
121.0397 5
121.076 7
122.06 3
124.0758 16
131.0727 1
135.0553 28
138.055 19
144.0808 3
145.0397 300
146.0476 7
146.0964 7
147.0553 64
147.0916 4
148.0393 1
150.0551 11
158.0966 1
159.0794 1
160.0869 1
161.071 319
162.0662 196
163.0502 999
165.0668 2
168.0809 1
170.0838 4
170.0968 5
171.055 1
171.0917 1
172.0757 2
172.0992 5
174.0786 2
175.0503 1
177.0658 20
180.0767 1
185.1074 13
186.0663 3
186.0917 2
187.0741 20
187.123 26
188.0819 376
189.1023 32
190.0862 6
190.0974 7
191.0816 8
195.0919 1
198.0788 8
205.0846 21
206.0925 8
213.1023 92
215.0687 23
216.0768 406
220.1086 1
230.1287 11
231.1128 99
233.0795 8
234.0873 32
246.0874 2
248.1394 4
276.1341 2

Name: Sulcotrione;Sulcotrione;91760
Synon: 2-(2-chloro-4-methylsulfonylbenzoyl)cyclohexane-1,3-dione
DB#: MSBNK-Athens_Univ-AU238606
InChIKey: PQTBTIFWAXVEPB-UHFFFAOYSA-N
InChI: InChI=1S/C14H13ClO5S/c1-21(19,20)8-5-6-9(10(15)7-8)14(18)13-11(16)3-2-4-12(13)17/h5-7,13H,2-4H2,1H3
SMILES: CS(=O)(=O)C1=CC(Cl)=C(C=C1)C(=O)C1C(=O)CCCC1=O
Precursor_type: [M+H]+
Spectrum_type: MS2
PrecursorMZ: 329.0245
Instrument_type: LC-ESI-QTOF
Instrument: Bruker maXis Impact
Ion_mode: POSITIVE
Collision_energy: Ramp 22.2-33.3 eV
Formula: C14H13ClO5S
MW: 328
ExactMass: 328.01722220
Comments: Parent=329.0245
Splash: splash10-0a4i-0911000000-f3eafa7fbb2674f3c051
Num Peaks: 9
68.9961 38
111.0464 38
139.0372 231
157.0481 999
158.0523 69
293.0487 142
294.0499 55
329.0246 124
331.0207 39

Name: Aflatoxin B2;Aflatoxin B2;2724360
Synon: (6aR,9aS)-4-Methoxy-2,3,6a,8,9,9a-hexahydrocyclopenta[c]furo[3',2':4,5]furo[2,3-h]chromene-1,11-dione
DB#: MSBNK-AAFC-AC000026
InChIKey: WWSYXEZEXMQWHT-WNWIJWBNSA-N
InChI: InChI=1S/C17H14O6/c1-20-10-6-11-14(8-4-5-21-17(8)22-11)15-13(10)7-2-3-9(18)12(7)16(19)23-15/h6,8,17H,2-5H2,1H3/t8-,17+/m0/s1
SMILES: COC1=C2C3=C(C(=O)CC3)C(=O)OC2=C4[C@@H]5CCO[C@@H]5OC4=C1
Precursor_type: [M+H]+
Spectrum_type: MS2
PrecursorMZ: 315.0858
Instrument_type: LC-ESI-ITFT
Instrument: Q-Exactive Orbitrap Thermo Scientific
Ion_mode: POSITIVE
Collision_energy: 20(NCE)
Formula: C17H14O6
MW: 314
ExactMass: 314.07902
Comments: Parent=315.0858
Splash: splash10-014i-0009000000-e21047f5f6caf263d216
Num Peaks: 1
315.0863 999

Name: Hexaconazole;Hexaconazole;66461
Synon: 2-(2,4-dichlorophenyl)-1-(1,2,4-triazol-1-yl)hexan-2-ol
DB#: MSBNK-Eawag-EQ01127103
InChIKey: STMIIPIFODONDC-UHFFFAOYSA-N
InChI: InChI=1S/C14H17Cl2N3O/c1-2-3-6-14(20,8-19-10-17-9-18-19)12-5-4-11(15)7-13(12)16/h4-5,7,9-10,20H,2-3,6,8H2,1H3
SMILES: CCCCC(CN1C=NC=N1)(C2=C(C=C(C=C2)Cl)Cl)O
Precursor_type: [M+H]+
Spectrum_type: MS2
PrecursorMZ: 314.0821
Instrument_type: LC-ESI-QFT
Instrument: Exploris 240 Orbitrap Thermo Scientific
Ion_mode: POSITIVE
Collision_energy: 45 % (nominal)
Formula: C14H17Cl2N3O
MW: 313
ExactMass: 313.0749
Comments: Parent=314.0821
Splash: splash10-00di-9100000000-bc175039b8aaf18f560a
Num Peaks: 11
55.0541 5
57.0698 10
70.0399 999
85.0648 7
125.0149 15
153.0103 6
158.9762 97
174.9711 16
184.9914 31
188.9871 20
314.0828 8

Name: Cycloheximide;Curvularin;296197
DB#: MSBNK-Washington_State_Univ-BML00718
InChIKey: YPHMISFOHDHNIV-FSZOTQKASA-N
InChI: InChI=1S/C15H23NO4/c1-8-3-9(2)15(20)11(4-8)12(17)5-10-6-13(18)16-14(19)7-10/h8-12,17H,3-7H2,1-2H3,(H,16,18,19)/t8-,9-,11-,12+/m0/s1
SMILES: C[C@H]1C[C@@H](C(=O)[C@@H](C1)[C@@H](CC2CC(=O)NC(=O)C2)O)C
Precursor_type: [M+H]+
Spectrum_type: MS2
PrecursorMZ: 282.1700
Instrument_type: LC-ESI-QTOF
Instrument: Agilent 1200 RRLC; Agilent 6520 QTOF
Ion_mode: POSITIVE
Collision_energy: 40 ev
Formula: C15H23NO4
MW: 281
ExactMass: 281.162708
Comments: Parent=282.1700
Splash: splash10-066r-0900000000-aedba418cd290fea07b2
Num Peaks: 22
105.07 821
107.0483 366
107.0839 311
107.0909 333
109.0985 311
115.0507 366
117.0705 844
119.0831 999
121.0212 289
121.0665 278
121.1008 266
123.0455 666
127.0519 433
128.0602 255
129.0678 300
131.0875 666
142.0761 444
143.0808 289
144.0932 444
159.0881 389
159.1148 355
170.1117 222

Name: Roquefortine C;Roquefortine C;21608802
Synon: Roquefortine
Synon: 2H-Pyrazino(1',2':1,5)pyrrolo(2,3-b)indole-1,4(3H,5aH)-dione, 10b-(1,1-dimethyl-2-propenyl)-6,10b,11,11a-tetrahydro-3-(1H-imidazol-4-ylmethylene)-
DB#: MSBNK-AAFC-AC000218
InChIKey: SPWSUFUPTSJWNG-JJUKSXGLSA-N
InChI: InChI=1S/C22H23N5O2/c1-4-21(2,3)22-10-17-18(28)25-16(9-13-11-23-12-24-13)19(29)27(17)20(22)26-15-8-6-5-7-14(15)22/h4-9,11-12,17,20,26H,1,10H2,2-3H3,(H,23,24)(H,25,28)/b16-9+/t17-,20-,22+/m0/s1
SMILES: CC(C)(C=C)[C@@]12C[C@H]3C(=O)N/C(=C/C4=CN=CN4)/C(=O)N3[C@@H]1NC5=CC=CC=C25
Precursor_type: [M+H]+
Spectrum_type: MS2
PrecursorMZ: 390.1919
Instrument_type: LC-ESI-ITFT
Instrument: Q-Exactive Orbitrap Thermo Scientific
Ion_mode: POSITIVE
Collision_energy: 50(NCE)
Formula: C22H23N5O2
MW: 389
ExactMass: 389.18517
Comments: Parent=390.1919
Splash: splash10-0006-1900000000-4e37961560451052747f
Num Peaks: 18
69.0447 70
69.0699 43
81.0447 71
85.0396 64
108.0556 126
109.0634 57
120.0556 39
130.0651 153
137.0822 41
162.0298 66
163.0614 80
165.0771 175
183.1043 50
191.0563 42
192.0642 218
193.072 999
198.1277 162
322.1298 41

Name: Carbendazim;Carbendazim;25429
Synon: Mecarzole
DB#: MSBNK-Keio_Univ-KO002619
InChIKey: TWFZGCMQGLPBSX-UHFFFAOYSA-N
InChI: InChI=1S/C9H9N3O2/c1-14-9(13)12-8-10-6-4-2-3-5-7(6)11-8/h2-5H,1H3,(H2,10,11,12,13)
SMILES: COC(=O)NC1=NC2=CC=CC=C2N1
Precursor_type: [M+H]+
Spectrum_type: MS2
PrecursorMZ: 192
Instrument_type: LC-ESI-QQ
Instrument: API3000, Applied Biosystems
Ion_mode: POSITIVE
Collision_energy: 30 V
Formula: C9H9N3O2
MW: 191
ExactMass: 191.06948
Comments: Parent=192
Splash: splash10-03di-0900000000-11745a93c352387eea88
Num Peaks: 36
44.900 1
55.200 2
57.100 3
69.100 2
71.100 2
73.200 2
74.000 1
80.800 3
83.200 4
84.800 1
87.800 1
91.100 1
92.200 8
92.900 1
97.100 2
97.500 1
101.100 1
104.900 9
106.900 1
107.800 1
111.500 3
115.300 2
117.100 7
119.100 5
129.000 1
132.200 39
133.000 8
135.000 1
141.900 5
146.900 1
147.800 1
157.100 6
159.300 4
160.100 999
175.400 4
192.300 11

Name: Cyanazine;Cyanazine;30773
Synon: 2-[[4-chloranyl-6-(ethylamino)-1,3,5-triazin-2-yl]amino]-2-methyl-propanenitrile
DB#: MSBNK-Eawag-EA275913
InChIKey: MZZBPDKVEFVLFF-UHFFFAOYSA-N
InChI: InChI=1S/C9H13ClN6/c1-4-12-7-13-6(10)14-8(15-7)16-9(2,3)5-11/h4H2,1-3H3,(H2,12,13,14,15,16)
SMILES: CCNC1=NC(=NC(=N1)Cl)NC(C)(C)C#N
Precursor_type: [M+H]+
Spectrum_type: MS2
PrecursorMZ: 241.0963
Instrument_type: LC-ESI-ITFT
Instrument: LTQ Orbitrap XL Thermo Scientific
Ion_mode: POSITIVE
Collision_energy: 90 % (nominal)
Formula: C9H13ClN6
MW: 240
ExactMass: 240.0890
Comments: Parent=241.0963
Splash: splash10-0uxr-9600000000-d2aaf52759d3fa4591bc
Num Peaks: 28
58.0651 24
61.9792 98
67.0291 15
68.0243 900
71.0604 331
79.0058 168
83.0604 278
85.076 8
90.0105 21
95.0604 5
96.0556 268
104.001 999
108.0556 35
110.0461 25
110.0712 32
111.0789 7
119.037 40
132.0323 162
136.0868 46
138.0774 21
144.032 9
146.0227 78
150.0774 9
173.0587 9
174.054 45
177.0885 4
186.0541 9
214.0851 49

Name: Chloroxuron;Chloroxuron;16115
Synon: 3-[4-(4-chlorophenoxy)phenyl]-1,1-dimethylurea
DB#: MSBNK-Athens_Univ-AU261206
InChIKey: IVUXTESCPZUGJC-UHFFFAOYSA-N
InChI: InChI=1S/C15H15ClN2O2/c1-18(2)15(19)17-12-5-9-14(10-6-12)20-13-7-3-11(16)4-8-13/h3-10H,1-2H3,(H,17,19)
SMILES: CN(C)C(=O)NC1=CC=C(OC2=CC=C(Cl)C=C2)C=C1
Precursor_type: [M+H]+
Spectrum_type: MS2
PrecursorMZ: 291.0895
Instrument_type: LC-ESI-QTOF
Instrument: Bruker maXis Impact
Ion_mode: POSITIVE
Collision_energy: Ramp 21.3-31.9 eV
Formula: C15H15ClN2O2
MW: 290
ExactMass: 290.0822054
Comments: Parent=291.0895
Splash: splash10-00di-9040000000-a8cd2b0f00129a65926c
Num Peaks: 17
46.0652 89
56.0125 5
72.0447 999
73.0474 47
118.0649 15
147.0669 10
163.0302 8
163.0857 9
164.0936 70
165.0964 6
218.0364 85
219.0397 11
220.0335 24
246.0312 5
291.0896 260
292.0927 51
293.0873 73

Name: Pyriproxyfen;Pyriproxyfen;91753
Synon: 2-[1-(4-phenoxyphenoxy)propan-2-yloxy]pyridine
DB#: MSBNK-Athens_Univ-AU263302
InChIKey: NHDHVHZZCFYRSB-UHFFFAOYSA-N
InChI: InChI=1S/C20H19NO3/c1-16(23-20-9-5-6-14-21-20)15-22-17-10-12-19(13-11-17)24-18-7-3-2-4-8-18/h2-14,16H,15H2,1H3
SMILES: CC(COC1=CC=C(OC2=CC=CC=C2)C=C1)OC1=CC=CC=N1
Precursor_type: [M+H]+
Spectrum_type: MS2
PrecursorMZ: 322.1438
Instrument_type: LC-ESI-QTOF
Instrument: Bruker maXis Impact
Ion_mode: POSITIVE
Collision_energy: 20 eV
Formula: C20H19NO3
MW: 321
ExactMass: 321.1364935
Comments: Parent=322.1438
Splash: splash10-004i-0890000000-9b97d07ecdc05599b05c
Num Peaks: 26
119.0486 26
129.0689 17
133.0639 54
134.0718 219
135.075 17
136.0747 41
157.0635 7
170.0714 9
171.0788 8
181.0638 8
181.0997 5
185.0589 547
186.0626 71
187.0666 5
194.0711 5
198.0664 5
199.0744 63
199.111 19
200.0775 8
209.0954 24
212.0821 5
227.1063 999
228.1096 128
229.1122 9
322.1438 52
323.1466 12

Name: Ethofumesate;Ethofumesate;33360
Synon: (2-ethoxy-3,3-dimethyl-2H-1-benzofuran-5-yl) methanesulfonate
DB#: MSBNK-CASMI_2016-SM840003
InChIKey: IRCMYGHHKLLGHV-UHFFFAOYSA-N
InChI: InChI=1S/C13H18O5S/c1-5-16-12-13(2,3)10-8-9(18-19(4,14)15)6-7-11(10)17-12/h6-8,12H,5H2,1-4H3
SMILES: CCOC1Oc2ccc(OS(C)(=O)=O)cc2C1(C)C
Precursor_type: [M+H]+
Spectrum_type: MS2
PrecursorMZ: 287.0948
Instrument_type: LC-ESI-QFT
Instrument: Q Exactive Plus Orbitrap Thermo Scientific
Ion_mode: POSITIVE
Collision_energy: 35  (nominal)
Formula: C13H18O5S
MW: 286
ExactMass: 286.08749
Comments: Parent=287.0948
Splash: splash10-00di-0900000000-725a33edc1b458d7feca
Num Peaks: 59
55.0544 7
57.0701 2
71.0492 9
77.0387 2
79.0542 4
81.0699 10
82.0652 2
91.0542 26
93.0699 33
95.0491 6
95.073 3
103.0543 20
103.0573 2
105.0699 48
107.0492 8
109.0647 2
115.0544 19
116.0619 2
117.0698 7
121.0648 999
122.0682 105
123.0443 2
123.0685 12
130.0653 3
133.0648 72
134.0683 4
134.0727 23
135.0718 2
135.0805 11
137.0597 72
138.063 7
139.0638 2
145.0649 14
147.0437 6
147.1044 1
149.0963 35
150.0104 3
153.0698 4
161.0597 262
162.063 11
162.0682 57
163.0754 69
164.0261 34
164.0789 8
165.0339 10
165.046 2
165.0816 12
166.0419 20
167.0855 2
168.0934 12
173.0709 16
178.0418 30
179.0702 36
181.0756 8
185.1195 3
241.0525 2
242.0562 2
243.0588 20
261.0695 43

Name: 15-Acetyldeoxynivalenol;15-Acetyldeoxynivalenol;10382483
Synon: 15-monoacetyldeoxynivalenol
DB#: MSBNK-AAFC-AC000376
InChIKey: IDGRYIRJIFKTAN-HTJQZXIKSA-N
InChI: InChI=1S/C17H22O7/c1-8-4-11-16(6-22-9(2)18,13(21)12(8)20)15(3)5-10(19)14(24-11)17(15)7-23-17/h4,10-11,13-14,19,21H,5-7H2,1-3H3/t10-,11-,13-,14-,15-,16-,17+/m1/s1
SMILES: CC1=C[C@@H]2[C@]([C@@H](C1=O)O)([C@]3(C[C@H]([C@H]([C@@]34CO4)O2)O)C)COC(=O)C
Precursor_type: [M+H]+
Spectrum_type: MS2
PrecursorMZ: 339.1433
Instrument_type: LC-APCI-ITFT
Instrument: Q-Exactive Orbitrap Thermo Scientific
Ion_mode: POSITIVE
Collision_energy: 55(NCE)
Formula: C17H22O7
MW: 338
ExactMass: 338.13654
Comments: Parent=339.1433
Splash: splash10-0a7r-3900000000-c943d17da52816d8dbd2
Num Peaks: 43
54.8948 61
59.5789 79
59.6675 65
59.9721 59
65.4315 76
67.055 134
69.0343 415
79.0555 315
81.0707 332
83.0491 99
91.0554 132
91.2478 73
92.1859 89
95.0491 176
97.0648 77
99.9264 80
105.0699 433
107.0491 170
107.0855 146
109.066 365
117.0699 97
119.0855 92
121.0648 162
125.0597 193
129.0699 94
131.0855 327
135.0804 130
137.0597 999
143.0855 191
145.1012 140
147.0804 94
155.3011 86
157.1012 169
159.0804 312
161.0597 136
168.3182 82
172.0883 83
173.0961 133
175.0754 390
189.091 169
213.091 132
267.787 86
296.4437 79

Name: Myclobutanil;Myclobutanil;6336
Synon: MYC
Synon: 2-(4-chlorophenyl)-2-(1,2,4-triazol-1-ylmethyl)hexanenitrile
DB#: MSBNK-Eawag-EA295708
InChIKey: HZJKXKUJVSEEFU-UHFFFAOYSA-N
InChI: InChI=1S/C15H17ClN4/c1-2-3-8-15(9-17,10-20-12-18-11-19-20)13-4-6-14(16)7-5-13/h4-7,11-12H,2-3,8,10H2,1H3
SMILES: Clc1ccc(cc1)C(C#N)(CCCC)Cn2ncnc2
Precursor_type: [M+H]+
Spectrum_type: MS2
PrecursorMZ: 289.1215
Instrument_type: LC-ESI-ITFT
Instrument: LTQ Orbitrap XL Thermo Scientific
Ion_mode: POSITIVE
Collision_energy: 15 % (nominal)
Formula: C15H17ClN4
MW: 288
ExactMass: 288.1142
Comments: Parent=289.1215
Splash: splash10-000i-0090000000-2521634c2bfafd8d54a7
Num Peaks: 2
70.04 13
289.1215 999

Name: Chaetoglobosin A;Chaetoglobosin A;435276
Synon: 6-hydroxy-19-(1H-indol-3-ylmethyl)-7,9,16,17-tetramethyl-15-oxa-20-azatetracyclo[11.8.0.01,18.014,16]henicosa-3,7,11-triene-2,5,21-trione
DB#: MSBNK-HBM4EU-HB003680
InChIKey: OUMWCYMRLMEZJH-UHFFFAOYSA-N
InChI: InChI=1S/C32H36N2O5/c1-17-8-7-10-22-29-31(4,39-29)19(3)27-24(15-20-16-33-23-11-6-5-9-21(20)23)34-30(38)32(22,27)26(36)13-12-25(35)28(37)18(2)14-17/h5-7,9-14,16-17,19,22,24,27-29,33,37H,8,15H2,1-4H3,(H,34,38)
SMILES: CC1CC=CC2C3C(O3)(C(C4C2(C(=O)C=CC(=O)C(C(=C1)C)O)C(=O)NC4CC5=CNC6=CC=CC=C65)C)C
Precursor_type: [M+H]+
Spectrum_type: MS2
PrecursorMZ: 529.2697
Instrument_type: LC-ESI-ITFT
Instrument: LTQ Orbitrap XL Thermo Scientific
Ion_mode: POSITIVE
Collision_energy: 15 % (nominal)
Formula: C32H36N2O5
MW: 528
ExactMass: 528.2624
Comments: Parent=529.2697
Splash: splash10-004i-0000090000-c1023b1205349123d4ee
Num Peaks: 1
529.27 999

Name: Fenarimol;Fenarimol;43226
Synon: (2-chlorophenyl)-(4-chlorophenyl)-pyrimidin-5-ylmethanol
DB#: MSBNK-Eawag-EQ01124905
InChIKey: NHOWDZOIZKMVAI-UHFFFAOYSA-N
InChI: InChI=1S/C17H12Cl2N2O/c18-14-7-5-12(6-8-14)17(22,13-9-20-11-21-10-13)15-3-1-2-4-16(15)19/h1-11,22H
SMILES: C1=CC=C(C(=C1)C(C2=CC=C(C=C2)Cl)(C3=CN=CN=C3)O)Cl
Precursor_type: [M+H]+
Spectrum_type: MS2
PrecursorMZ: 331.0399
Instrument_type: LC-ESI-QFT
Instrument: Exploris 240 Orbitrap Thermo Scientific
Ion_mode: POSITIVE
Collision_energy: 75 % (nominal)
Formula: C17H12Cl2N2O
MW: 330
ExactMass: 330.0327
Comments: Parent=331.0399
Splash: splash10-0019-8970000000-a7993e5b6cfccf436d5c
Num Peaks: 33
54.0338 244
81.0447 999
128.0498 15
138.9944 768
139.006 77
140.0262 10
157.0763 17
164.026 16
165.0694 21
178.078 25
189.0698 370
199.0319 22
204.0811 78
205.0648 31
205.0886 20
212.0387 19
217.0653 14
223.031 152
224.0388 24
232.0762 30
232.9915 21
233.0831 68
238.0418 64
240.0573 62
241.0413 57
242.0849 13
250.0416 28
251.0508 27
252.0337 101
259.0073 87
266.0365 25
268.0522 98
278.0618 24

Name: Epoxiconazole;Epoxiconazole;3317081
Synon: 1-[[3-(2-chlorophenyl)-2-(4-fluorophenyl)oxiran-2-yl]methyl]-1,2,4-triazole
DB#: MSBNK-LCSB-LU023802
InChIKey: ZMYFCFLJBGAQRS-UHFFFAOYSA-N
InChI: InChI=1S/C17H13ClFN3O/c18-15-4-2-1-3-14(15)16-17(23-16,9-22-11-20-10-21-22)12-5-7-13(19)8-6-12/h1-8,10-11,16H,9H2
SMILES: FC1=CC=C(C=C1)C1(CN2C=NC=N2)OC1C1=C(Cl)C=CC=C1
Precursor_type: [M+H]+
Spectrum_type: MS2
PrecursorMZ: 330.0804
Instrument_type: LC-ESI-QFT
Instrument: Q Exactive Orbitrap (Thermo Scientific)
Ion_mode: POSITIVE
Collision_energy: 30
Formula: C17H13ClFN3O
MW: 329
ExactMass: 329.0731
Comments: Parent=330.0804
Splash: splash10-00di-0900000000-98c2411de7206d8a0b0e
Num Peaks: 20
70.0399 98
75.0229 1
91.0542 1
95.0287 1
109.0448 2
113.0398 1
119.0492 1
121.0448 999
123.0239 263
129.0446 5
138.9944 12
141.0101 121
165.0099 1
190.0774 2
231.0374 1
233.0527 1
261.0474 2
276.0936 1
312.0697 1
330.0803 43

Name: Citrinin;Citrinin;54680783
Synon: Antimycin
Synon: (3R,4S)-6-hydroxy-3,4,5-trimethyl-8-oxo-3,4-dihydroisochromene-7-carboxylic acid
DB#: MSBNK-AAFC-AC000434
InChIKey: CBGDIJWINPWWJW-IYSWYEEDSA-N
InChI: InChI=1S/C13H14O5/c1-5-7(3)18-4-8-9(5)6(2)11(14)10(12(8)15)13(16)17/h4-5,7,14H,1-3H3,(H,16,17)/t5-,7-/m1/s1
SMILES: C[C@@H]1[C@H](OC=C2C1=C(C(=C(C2=O)C(=O)O)O)C)C
Precursor_type: [M+H]+
Spectrum_type: MS2
PrecursorMZ: 251.0908
Instrument_type: LC-ESI-ITFT
Instrument: Q-Exactive Orbitrap Thermo Scientific
Ion_mode: POSITIVE
Collision_energy: 55(NCE)
Formula: C13H14O5
MW: 250
ExactMass: 250.08411
Comments: Parent=251.0908
Splash: splash10-001i-0290000000-e4d6c64ac264d669e1b8
Num Peaks: 16
91.0542 64
95.0865 56
107.0503 51
119.0855 116
131.0855 55
135.0804 31
147.0804 135
191.0703 124
195.0288 53
203.0339 123
205.0859 358
209.0808 101
215.0703 118
218.0574 82
233.0808 999
251.0914 231

Name: Tetracycline;Tetracycline;54675776
Synon: (4S,4aS,5aS,6S,12aS)-4-(Dimethylamino)-3,6,10,12,12a-pentahydroxy-6-methyl-1,11-dioxo-1,4,4a,5,5a,6,11,12a-octahydro-2-tetracenecarboxamide
Synon: tetrex
DB#: MSBNK-Eawag-EQ323501
InChIKey: OFVLGDICTFRJMM-WESIUVDSSA-N
InChI: InChI=1S/C22H24N2O8/c1-21(31)8-5-4-6-11(25)12(8)16(26)13-9(21)7-10-15(24(2)3)17(27)14(20(23)30)19(29)22(10,32)18(13)28/h4-6,9-10,15,25,27-28,31-32H,7H2,1-3H3,(H2,23,30)/t9-,10-,15-,21+,22-/m0/s1
SMILES: C[C@]1(c2cccc(c2C(=O)C3=C([C@]4([C@@H](C[C@@H]31)[C@@H](C(=C(C4=O)C(=O)N)O)N(C)C)O)O)O)O
Precursor_type: [M+H]+
Spectrum_type: MS2
PrecursorMZ: 445.1605
Instrument_type: LC-ESI-QFT
Instrument: Q Exactive Orbitrap Thermo Scientific
Ion_mode: POSITIVE
Collision_energy: 15 (nominal)
Formula: C22H24N2O8
MW: 444
ExactMass: 444.15327
Comments: Parent=445.1605
Splash: splash10-01ta-0000900000-e5ca6594fe72eb2bcd1f
Num Peaks: 11
109.0029 1
154.0497 27
171.0763 12
337.0704 3
365.0673 2
382.0926 3
392.1126 8
410.1235 932
427.1501 999
428.1341 372
445.1607 832

Name: Flurtamone;Flurtamone;91755
Synon: 5-(methylamino)-2-phenyl-4-[3-(trifluoromethyl)phenyl]furan-3-one
DB#: MSBNK-Eawag-EQ360009
InChIKey: NYRMIJKDBAQCHC-UHFFFAOYSA-N
InChI: InChI=1S/C18H14F3NO2/c1-22-17-14(12-8-5-9-13(10-12)18(19,20)21)15(23)16(24-17)11-6-3-2-4-7-11/h2-10,16,22H,1H3
SMILES: CNC1=C(C(=O)C(O1)C2=CC=CC=C2)C3=CC(=CC=C3)C(F)(F)F
Precursor_type: [M+H]+
Spectrum_type: MS2
PrecursorMZ: 334.1049
Instrument_type: LC-ESI-QFT
Instrument: Q Exactive Plus Orbitrap Thermo Scientific
Ion_mode: POSITIVE
Collision_energy: 180 (nominal)
Formula: C18H14F3NO2
MW: 333
ExactMass: 333.09766
Comments: Parent=334.1049
Splash: splash10-0ufr-3900000000-4309655a2bb1c9f0ed0f
Num Peaks: 155
50.0152 189
51.0042 7
51.023 152
52.0308 5
53.0022 6
53.0386 59
55.0179 1
57.0135 26
58.0288 45
61.0073 8
62.0151 21
63.023 78
65.0022 24
65.0386 51
66.01 4
66.0464 5
67.0543 1
68.9947 27
74.0151 121
75.0041 57
75.0229 151
76.0307 84
77.0386 173
78.0464 54
79.0543 2
81.0135 25
81.0335 11
83.0292 26
86.0151 30
87.023 61
88.0308 9
89.0386 146
90.0465 13
91.0542 16
93.0135 9
94.0413 4
95.0492 211
98.0152 119
99.0042 21
99.023 83
100.0308 22
101.0198 12
101.0387 9
102.0465 174
103.0543 7
104.0496 11
105.0448 131
107.0292 30
109.045 10
110.0151 14
111.0229 24
113.0386 43
114.0276 1
114.0465 4
115.0543 81
116.0493 1
119.0104 2
119.0292 1
119.0491 6
120.037 5
122.0152 13
123.0042 5
123.023 17
123.0354 10
125.0198 18
125.0387 62
126.0465 286
127.0543 42
128.0621 113
129.0447 19
131.0293 17
133.0449 22
135.0229 2
137.0386 42
138.0277 6
138.0465 21
139.0543 110
143.0101 1
143.0492 7
144.0369 12
145.026 7
145.065 21
146.0526 6
149.02 8
149.0387 37
150.0465 809
151.0355 23
151.0543 179
152.0621 370
155.0291 13
155.0494 5
155.0605 44
157.0449 23
161.0386 39
162.0278 4
162.0465 25
163.0543 77
164.062 6
165.0701 16
167.0295 1
167.0493 12
168.0372 18
168.057 8
169.0649 561
170.0527 34
174.0466 86
175.0354 14
175.0543 46
176.0622 999
177.0699 47
178.0779 15
179.0294 22
179.0605 200
180.0371 23
181.0449 91
182.0531 2
183.0608 4
183.0805 6
185.0386 22
185.0598 16
186.0276 7
186.0463 19
187.0545 73
188.0433 4
188.0623 4
189.0699 6
190.0415 1
192.0371 2
192.057 1
193.065 72
194.0528 47
195.0606 5
196.0685 5
197.0201 1
197.0513 7
199.0356 35
200.0432 4
201.0506 8
203.0604 29
204.0372 14
205.0451 205
206.0528 22
207.0607 26
210.0477 8
212.027 6
212.0434 1
215.0417 1
219.0416 2
223.0357 32
224.0433 10
225.0512 40
227.0669 1
228.0387 1
238.0426 1
243.0417 2

Name: Pyriproxyfen;Pyriproxyfen;91753
Synon: 2-[1-(4-phenoxyphenoxy)propan-2-yloxy]pyridine
DB#: MSBNK-LCSB-LU023502
InChIKey: NHDHVHZZCFYRSB-UHFFFAOYSA-N
InChI: InChI=1S/C20H19NO3/c1-16(23-20-9-5-6-14-21-20)15-22-17-10-12-19(13-11-17)24-18-7-3-2-4-8-18/h2-14,16H,15H2,1H3
SMILES: CC(COC1=CC=C(OC2=CC=CC=C2)C=C1)OC1=NC=CC=C1
Precursor_type: [M+H]+
Spectrum_type: MS2
PrecursorMZ: 322.1438
Instrument_type: LC-ESI-QFT
Instrument: Q Exactive Orbitrap (Thermo Scientific)
Ion_mode: POSITIVE
Collision_energy: 30
Formula: C20H19NO3
MW: 321
ExactMass: 321.1365
Comments: Parent=322.1438
Splash: splash10-0002-9310000000-d1689f3b95f69c0ffc56
Num Peaks: 29
77.0388 1
78.0337 2
95.0494 1
96.0443 999
105.0699 13
107.0491 3
119.0491 13
129.0698 3
133.0648 31
134.0726 119
136.0757 29
157.0647 2
170.0727 3
171.0805 3
171.1168 1
181.0647 4
181.1011 3
185.0597 175
186.0673 2
187.0752 1
191.0854 1
194.0726 2
198.0676 2
199.0753 22
199.1116 6
209.096 9
212.083 2
227.1066 124
322.1439 3

Name: Thiabendazole;Thiabendazole;5430
Synon: 2-(4-Thiazolyl)benzimidazole
Synon: 4-(1H-benzimidazol-2-yl)-1,3-thiazole
DB#: MSBNK-Eawag-EQ318003
InChIKey: WJCNZQLZVWNLKY-UHFFFAOYSA-N
InChI: InChI=1S/C10H7N3S/c1-2-4-8-7(3-1)12-10(13-8)9-5-14-6-11-9/h1-6H,(H,12,13)
SMILES: c1(c2cscn2)[nH]c2ccccc2n1
Precursor_type: [M+H]+
Spectrum_type: MS2
PrecursorMZ: 202.0433
Instrument_type: LC-ESI-QFT
Instrument: Q Exactive Orbitrap Thermo Scientific
Ion_mode: POSITIVE
Collision_energy: 45 (nominal)
Formula: C10H7N3S
MW: 201
ExactMass: 201.03607
Comments: Parent=202.0433
Splash: splash10-0udi-0090000000-79b8ef228f8ea67df5df
Num Peaks: 7
65.0386 1
92.0495 2
131.0604 4
143.0604 1
158.0713 2
175.0325 88
202.0433 999

Name: Cyclopeptin;Cyclopeptine;15649435
Synon: Cyclopeptine
Synon: 3-benzyl-4-methyl-1,3-dihydro-1,4-benzodiazepine-2,5-dione
DB#: MSBNK-HBM4EU-HB003999
InChIKey: KSQNKZMAMGACTL-UHFFFAOYSA-N
InChI: InChI=1S/C17H16N2O2/c1-19-15(11-12-7-3-2-4-8-12)16(20)18-14-10-6-5-9-13(14)17(19)21/h2-10,15H,11H2,1H3,(H,18,20)
SMILES: CN1C(C(=O)NC2=CC=CC=C2C1=O)CC3=CC=CC=C3
Precursor_type: [M+H]+
Spectrum_type: MS2
PrecursorMZ: 281.1285
Instrument_type: LC-ESI-ITFT
Instrument: LTQ Orbitrap XL Thermo Scientific
Ion_mode: POSITIVE
Collision_energy: 40 % (nominal)
Formula: C17H16N2O2
MW: 280
ExactMass: 280.1212
Comments: Parent=281.1285
Splash: splash10-001i-0090000000-c41045d2be85a79bfa8b
Num Peaks: 4
120.0445 6
134.0963 3
253.1342 2
281.1288 999

Name: Atrazine;Atrazine;2256
DB#: MSBNK-BAFG-CSL2311107966
InChIKey: MXWJVTOOROXGIU-UHFFFAOYSA-N
InChI: InChI=1S/C8H14ClN5/c1-4-10-7-12-6(9)13-8(14-7)11-5(2)3/h5H,4H2,1-3H3,(H2,10,11,12,13,14)
SMILES: CCNc1nc(Cl)nc(NC(C)C)n1
Precursor_type: [M+H]+
Spectrum_type: MS2
PrecursorMZ: 216.101
Instrument_type: LC-ESI-QTOF
Instrument: TripleTOF 5600 SCIEX
Ion_mode: POSITIVE
Collision_energy: 50
Formula: C8H14ClN5
MW: 215
ExactMass: 215.0938
Comments: Parent=216.101
Splash: splash10-0gb9-9400000000-681bea4ceaa79b57bd77
Num Peaks: 14
43.0384 200
61.985 296
68.0299 999
68.0642 18
71.0643 131
77.0418 9
79.0095 314
96.0572 177
104.0026 748
110.047 44
132.0324 73
138.078 14
146.0235 70
174.0545 26

Name: Mecarbam;Mecarbam;17434
Synon: ethyl N-(2-diethoxyphosphinothioylsulfanylacetyl)-N-methylcarbamate
DB#: MSBNK-Eawag-EQ01138108
InChIKey: KLGMSAOQDHLCOS-UHFFFAOYSA-N
InChI: InChI=1S/C10H20NO5PS2/c1-5-14-10(13)11(4)9(12)8-19-17(18,15-6-2)16-7-3/h5-8H2,1-4H3
SMILES: CCOC(=O)N(C)C(=O)CSP(=S)(OCC)OCC
Precursor_type: [M+H]+
Spectrum_type: MS2
PrecursorMZ: 330.0593
Instrument_type: LC-ESI-QFT
Instrument: Exploris 240 Orbitrap Thermo Scientific
Ion_mode: POSITIVE
Collision_energy: 150 % (nominal)
Formula: C10H20NO5PS2
MW: 329
ExactMass: 329.0521
Comments: Parent=330.0593
Splash: splash10-03dj-9000000000-a9b0569dca05dd94bf55
Num Peaks: 6
58.0287 539
64.9786 999
78.9401 539
96.9507 788
110.9666 30
114.9612 244

Name: Chlorotoluron;Chlorotoluron;27375
DB#: MSBNK-BAFG-CSL23111015205
InChIKey: JXCGFZXSOMJFOA-UHFFFAOYSA-N
InChI: InChI=1S/C10H13ClN2O/c1-7-4-5-8(6-9(7)11)12-10(14)13(2)3/h4-6H,1-3H3,(H,12,14)
SMILES: CC1=C(C=C(C=C1)NC(=O)N(C)C)Cl
Precursor_type: [M+H]+
Spectrum_type: MS2
PrecursorMZ: 213.0789
Instrument_type: LC-ESI-QTOF
Instrument: TripleTOF 6600 SCIEX
Ion_mode: POSITIVE
Collision_energy: 150
Formula: C10H13ClN2O
MW: 212
ExactMass: 212.0716
Comments: Parent=213.0789
Splash: splash10-0ik9-9000000000-b9f443bf6351bc5e4dfa
Num Peaks: 12
37.0081 344
38.0155 206
39.0238 206
46.9696 206
49.0078 344
50.0151 999
51.0236 482
56.0131 172
61.0075 654
62.0154 688
63.0231 413
74.0149 206

Name: Thiophanate-methyl;Thiophanate-methyl;3032791
Synon: CID 3085
Synon: N`-methoxycarbonyl-N-[2-[(N-methoxycarbonyl-C-sulfanylcarbonimidoyl)amino]phenyl]carbamimidothioic acid
DB#: MSBNK-UFZ-WANA0966237762PH
InChIKey: QGHREAKMXXNCOA-UHFFFAOYSA-N
InChI: InChI=1S/C12H14N4O4S2/c1-19-11(17)15-9(21)13-7-5-3-4-6-8(7)14-10(22)16-12(18)20-2/h3-6H,1-2H3,(H2,13,15,17,21)(H2,14,16,18,22)
SMILES: COC(=O)NC(=S)NC1=CC=CC=C1NC(=S)NC(=O)OC
Precursor_type: [M+H]+
Spectrum_type: MS2
PrecursorMZ: 343.0529
Instrument_type: LC-ESI-ITFT
Instrument: LTQ Orbitrap XL Thermo Scientific
Ion_mode: POSITIVE
Collision_energy: 80 % (nominal)
Formula: C12H14N4O4S2
MW: 342
ExactMass: 342.045646928
Comments: Parent=343.0529
Splash: splash10-0udi-3900000000-2edc48bcf5b484699c7a
Num Peaks: 28
59.0126 3
65.0385 4
74.0059 157
76.0393 55
80.0496 2
85.9696 150
92.0496 94
93.0574 241
107.0604 30
108.0683 2
109.0761 97
117.9959 21
118.0527 136
119.0605 46
132.0558 12
134.0714 17
135.0136 6
135.0554 10
149.0171 90
150.0014 2
150.0248 13
151.0326 999
152.0359 5
160.0507 133
174.0129 3
175.02 9
177.0121 9
192.9891 13

Name: Verrucarol;Verrucarol;5660
Synon: 2-(hydroxymethyl)-1,5-dimethylspiro[8-oxatricyclo[7.2.1.02,7]dodec-5-ene-12,2`-oxirane]-11-ol
DB#: MSBNK-HBM4EU-HB003597
InChIKey: ZSRVBNXAPSQDFY-UHFFFAOYSA-N
InChI: InChI=1S/C15H22O4/c1-9-3-4-14(7-16)11(5-9)19-12-6-10(17)13(14,2)15(12)8-18-15/h5,10-12,16-17H,3-4,6-8H2,1-2H3
SMILES: CC1=CC2C(CC1)(C3(C(CC(C34CO4)O2)O)C)CO
Precursor_type: [M+H]+
Spectrum_type: MS2
PrecursorMZ: 267.1591
Instrument_type: LC-ESI-ITFT
Instrument: LTQ Orbitrap XL Thermo Scientific
Ion_mode: POSITIVE
Collision_energy: 15 % (nominal)
Formula: C15H22O4
MW: 266
ExactMass: 266.1518
Comments: Parent=267.1591
Splash: splash10-014i-0090000000-2f8c26947cd0dfcf231b
Num Peaks: 2
231.1371 205
267.1585 999

Name: Bensulfuron-Methyl;Bensulfuron-methyl;54960
Synon: methyl 2-[(4,6-dimethoxypyrimidin-2-yl)carbamoylsulfamoylmethyl]benzoate
DB#: MSBNK-Eawag-EQ01120704
InChIKey: XMQFTWRPUQYINF-UHFFFAOYSA-N
InChI: InChI=1S/C16H18N4O7S/c1-25-12-8-13(26-2)18-15(17-12)19-16(22)20-28(23,24)9-10-6-4-5-7-11(10)14(21)27-3/h4-8H,9H2,1-3H3,(H2,17,18,19,20,22)
SMILES: COC1=CC(=NC(=N1)NC(=O)NS(=O)(=O)CC2=CC=CC=C2C(=O)OC)OC
Precursor_type: [M+H]+
Spectrum_type: MS2
PrecursorMZ: 411.0969
Instrument_type: LC-ESI-QFT
Instrument: Exploris 240 Orbitrap Thermo Scientific
Ion_mode: POSITIVE
Collision_energy: 60 % (nominal)
Formula: C16H18N4O7S
MW: 410
ExactMass: 410.0896
Comments: Parent=411.0969
Splash: splash10-00l2-1900000000-c41612485a3a35e239f9
Num Peaks: 13
83.024 131
91.0542 238
100.0392 50
106.0415 6
109.0648 17
119.0492 600
119.0601 40
134.0598 19
139.05 82
149.0597 999
156.0765 105
157.0609 54
182.0561 381

Name: Acetochlor;Acetochlor;1988
Synon: 2-chloro-N-(ethoxymethyl)-N-(2-ethyl-6-methylphenyl)acetamide
DB#: MSBNK-LCSB-LU117405
InChIKey: VTNQPKFIQCLBDU-UHFFFAOYSA-N
InChI: InChI=1S/C14H20ClNO2/c1-4-12-8-6-7-11(3)14(12)16(10-18-5-2)13(17)9-15/h6-8H,4-5,9-10H2,1-3H3
SMILES: CCOCN(C(=O)CCl)C1=C(CC)C=CC=C1C
Precursor_type: [M+H]+
Spectrum_type: MS2
PrecursorMZ: 270.1255
Instrument_type: LC-ESI-QFT
Instrument: Q Exactive Orbitrap (Thermo Scientific)
Ion_mode: POSITIVE
Collision_energy: 75
Formula: C14H20ClNO2
MW: 269
ExactMass: 269.1183
Comments: Parent=270.1255
Splash: splash10-0a59-0900000000-b5f150c9e23b6ebdce64
Num Peaks: 8
57.0699 102
59.0491 184
116.0277 215
118.0652 85
132.081 198
133.0887 986
148.1121 404
158.0495 999

Name: Norfloxacin;Norfloxacin;4539
Synon: 1-ethyl-6-fluoro-4-oxo-7-piperazin-1-yl-1,4-dihydroquinoline-3-carboxylic acid
DB#: MSBNK-Eawag-EA023208
InChIKey: OGJPXUAPXNRGGI-UHFFFAOYSA-N
InChI: InChI=1S/C16H18FN3O3/c1-2-19-9-11(16(22)23)15(21)10-7-12(17)14(8-13(10)19)20-5-3-18-4-6-20/h7-9,18H,2-6H2,1H3,(H,22,23)
SMILES: CCN1C=C(C(O)=O)C(=O)C2=CC(F)=C(C=C12)N3CCNCC3
Precursor_type: [M+H]+
Spectrum_type: MS2
PrecursorMZ: 320.1405
Instrument_type: LC-ESI-ITFT
Instrument: LTQ Orbitrap XL Thermo Scientific
Ion_mode: POSITIVE
Collision_energy: 15 % (nominal)
Formula: C16H18FN3O3
MW: 319
ExactMass: 319.1332
Comments: Parent=320.1405
Splash: splash10-00di-0009000000-13d5054c01078e14d8f0
Num Peaks: 3
276.1504 9
302.1301 17
320.1405 999

Name: Epoxiconazole;Epoxiconazole;3317081
Synon: 1-[[(2S,3R)-3-(2-chlorophenyl)-2-(4-fluorophenyl)-2-oxiranyl]methyl]-1,2,4-triazole
DB#: MSBNK-Eawag-EA009503
InChIKey: ZMYFCFLJBGAQRS-IAGOWNOFSA-N
InChI: InChI=1S/C17H13ClFN3O/c18-15-4-2-1-3-14(15)16-17(23-16,9-22-11-20-10-21-22)12-5-7-13(19)8-6-12/h1-8,10-11,16H,9H2/t16-,17-/m1/s1
SMILES: C1=CC=C(C(=C1)C2C(O2)(CN3C=NC=N3)C4=CC=C(C=C4)F)Cl
Precursor_type: [M+H]+
Spectrum_type: MS2
PrecursorMZ: 330.0804
Instrument_type: LC-ESI-ITFT
Instrument: LTQ Orbitrap XL Thermo Scientific
Ion_mode: POSITIVE
Collision_energy: 30 % (nominal)
Formula: C17H13ClFN3O
MW: 329
ExactMass: 329.0726
Comments: Parent=330.0804
Splash: splash10-00di-0901000000-10f5da6c7598fd315c1d
Num Peaks: 12
70.04 81
101.038 2
109.0453 2
113.0152 9
121.0449 999
123.0242 282
129.0448 22
138.9947 13
141.0103 147
231.0382 3
233.0524 3
330.0805 225

Name: Diphenamid;Diphenamid;13728
Synon: N,N-dimethyl-2,2-diphenylacetamide
DB#: MSBNK-Eawag-EQ01123603
InChIKey: QAHFOPIILNICLA-UHFFFAOYSA-N
InChI: InChI=1S/C16H17NO/c1-17(2)16(18)15(13-9-5-3-6-10-13)14-11-7-4-8-12-14/h3-12,15H,1-2H3
SMILES: CN(C)C(=O)C(C1=CC=CC=C1)C2=CC=CC=C2
Precursor_type: [M+H]+
Spectrum_type: MS2
PrecursorMZ: 240.1383
Instrument_type: LC-ESI-QFT
Instrument: Exploris 240 Orbitrap Thermo Scientific
Ion_mode: POSITIVE
Collision_energy: 45 % (nominal)
Formula: C16H17NO
MW: 239
ExactMass: 239.1310
Comments: Parent=240.1383
Splash: splash10-001i-0910000000-6024e182939e9809e201
Num Peaks: 5
72.0444 18
134.0963 999
162.0913 21
167.0854 156
240.1383 177

Name: Enniatin A1;Enniatin A1;57339253
DB#: MSBNK-AAFC-AC000438
InChIKey: OWUREPXBPJFMOK-CIRFPNLUSA-N
InChI: InChI=1S/C35H61N3O9/c1-16-22(11)25-34(43)46-27(19(5)6)30(39)36(13)24(18(3)4)33(42)45-28(20(7)8)31(40)37(14)26(23(12)17-2)35(44)47-29(21(9)10)32(41)38(25)15/h18-29H,16-17H2,1-15H3/t22-,23-,24-,25-,26-,27+,28+,29+/m0/s1
SMILES: CC[C@H](C)[C@H]1C(=O)O[C@@H](C(=O)N([C@H](C(=O)O[C@@H](C(=O)N([C@H](C(=O)O[C@@H](C(=O)N1C)C(C)C)[C@@H](C)CC)C)C(C)C)C(C)C)C)C(C)C
Precursor_type: [M+H]+
Spectrum_type: MS2
PrecursorMZ: 668.4475
Instrument_type: LC-ESI-ITFT
Instrument: Q-Exactive Orbitrap Thermo Scientific
Ion_mode: POSITIVE
Collision_energy: 35(NCE)
Formula: C35H61N3O9
MW: 667
ExactMass: 667.44079
Comments: Parent=668.4475
Splash: splash10-0w29-1791000000-9e6b19541397e803f642
Num Peaks: 10
86.0964 423
100.1121 999
186.1489 199
196.1332 390
200.1645 403
210.1489 879
214.1438 288
228.1594 431
314.1935 134
328.2092 168

Name: Tebuconazole;Tebuconazole;86102
Synon: 1-(4-chlorophenyl)-4,4-dimethyl-3-(1,2,4-triazol-1-ylmethyl)pentan-3-ol
DB#: MSBNK-Athens_Univ-AU257803
InChIKey: PXMNMQRDXWABCY-UHFFFAOYSA-N
InChI: InChI=1S/C16H22ClN3O/c1-15(2,3)16(21,10-20-12-18-11-19-20)9-8-13-4-6-14(17)7-5-13/h4-7,11-12,21H,8-10H2,1-3H3
SMILES: CC(C)(C)C(O)(CCC1=CC=C(Cl)C=C1)CN1C=NC=N1
Precursor_type: [M+H]+
Spectrum_type: MS2
PrecursorMZ: 308.1524
Instrument_type: LC-ESI-QTOF
Instrument: Bruker maXis Impact
Ion_mode: POSITIVE
Collision_energy: 30 eV
Formula: C16H22ClN3O
MW: 307
ExactMass: 307.1451400
Comments: Parent=308.1524
Splash: splash10-0fb9-0901000000-1b6005aadd6d7528dc4b
Num Peaks: 37
115.0536 95
116.0605 81
117.0631 10
125.0142 999
126.0175 109
127.0109 307
128.0136 16
128.0598 6
129.0687 38
130.0767 47
131.0808 6
137.0141 10
139.0291 183
140.0322 24
141.0262 53
143.0834 10
144.0923 12
151.0292 853
152.033 88
153.0259 214
153.045 12
154.0307 12
155.025 20
155.0401 6
165.0447 231
166.0485 33
167.0414 65
168.0443 7
175.11 7
179.0603 75
180.0615 6
181.0575 21
181.0775 10
221.1094 6
308.1512 338
309.1537 63
310.1483 116

Name: Thiophanate;Thiophanate;3032792
Synon: CID 31991
Synon: N`-ethoxycarbonyl-N-[2-[(N-ethoxycarbonyl-C-sulfanylcarbonimidoyl)amino]phenyl]carbamimidothioic acid
DB#: MSBNK-Eawag-EQ01131604
InChIKey: YFNCATAIYKQPOO-UHFFFAOYSA-N
InChI: InChI=1S/C14H18N4O4S2/c1-3-21-13(19)17-11(23)15-9-7-5-6-8-10(9)16-12(24)18-14(20)22-4-2/h5-8H,3-4H2,1-2H3,(H2,15,17,19,23)(H2,16,18,20,24)
SMILES: CCOC(=O)NC(=S)NC1=CC=CC=C1NC(=S)NC(=O)OCC
Precursor_type: [M+H]+
Spectrum_type: MS2
PrecursorMZ: 371.0842
Instrument_type: LC-ESI-QFT
Instrument: Exploris 240 Orbitrap Thermo Scientific
Ion_mode: POSITIVE
Collision_energy: 60 % (nominal)
Formula: C14H18N4O4S2
MW: 370
ExactMass: 370.0769
Comments: Parent=371.0842
Splash: splash10-0udi-2900000000-df8331ac416626587e88
Num Peaks: 19
59.9902 139
62.0237 68
85.9695 94
90.0548 6
92.0493 12
93.0573 44
103.98 40
107.0605 5
109.076 50
118.0526 16
119.0605 10
134.0711 45
135.0556 8
149.0167 38
151.0324 999
160.0505 41
176.0273 6
178.0613 13
192.9889 12

Name: Simvastatin;Simvastatin;54454
DB#: MSBNK-BAFG-CSL2311093856
InChIKey: RYMZZMVNJRMUDD-HGQWONQESA-N
InChI: InChI=1S/C25H38O5/c1-6-25(4,5)24(28)30-21-12-15(2)11-17-8-7-16(3)20(23(17)21)10-9-19-13-18(26)14-22(27)29-19/h7-8,11,15-16,18-21,23,26H,6,9-10,12-14H2,1-5H3/t15-,16-,18+,19+,20-,21-,23-/m0/s1
SMILES: CCC(C)(C)C(=O)O[C@H]1C[C@@H](C)C=C2C=C[C@H](C)[C@H](CC[C@@H]3C[C@@H](O)CC(=O)O3)[C@@H]12
Precursor_type: [M+H]+
Spectrum_type: MS2
PrecursorMZ: 419.2792
Instrument_type: LC-ESI-QTOF
Instrument: TripleTOF 5600 SCIEX
Ion_mode: POSITIVE
Collision_energy: 20
Formula: C25H38O5
MW: 418
ExactMass: 418.2719
Comments: Parent=419.2792
Splash: splash10-000m-0491000000-a67a09a4606b9354e590
Num Peaks: 33
79.0556 12
107.0833 21
125.0591 48
131.0833 12
143.0681 57
145.0987 19
145.118 12
157.1004 14
159.1157 40
163.1114 9
169.1005 28
171.1159 21
173.1311 252
185.1311 16
191.104 16
197.1309 16
199.1472 763
201.1622 160
203.1045 9
205.1223 12
209.1162 38
211.1499 14
215.1807 19
223.1449 86
225.1629 429
229.1206 19
239.1782 129
243.1736 614
249.1635 144
267.1739 343
285.1835 999
303.1944 374
419.2788 105

Name: Sterigmatocystin;Sterigmatocystin;5280389
Synon: Sterigmatocystine
Synon: (3aR,12cS)-8-Hydroxy-6-methoxy-3a,12c-dihydro-7H-furo[3',2':4,5]furo[2,3-c]xanthen-7-one
DB#: MSBNK-AAFC-AC000226
InChIKey: UTSVPXMQSFGQTM-DCXZOGHSSA-N
InChI: InChI=1S/C18H12O6/c1-21-11-7-12-13(8-5-6-22-18(8)24-12)17-15(11)16(20)14-9(19)3-2-4-10(14)23-17/h2-8,18-19H,1H3/t8-,18+/m0/s1
SMILES: COC1=C2C(=C3[C@@H]4C=CO[C@@H]4OC3=C1)OC5=C(C2=O)C(=CC=C5)O
Precursor_type: [M+H]+
Spectrum_type: MS2
PrecursorMZ: 325.0701
Instrument_type: LC-ESI-ITFT
Instrument: Q-Exactive Orbitrap Thermo Scientific
Ion_mode: POSITIVE
Collision_energy: 30(NCE)
Formula: C18H12O6
MW: 324
ExactMass: 324.06337
Comments: Parent=325.0701
Splash: splash10-004i-0009000000-f5c73b03146e190f1ea3
Num Peaks: 4
281.0444 33
297.0757 39
310.0472 328
325.0707 999

Name: Dexamethasone;Dexamethasone;5743
DB#: MSBNK-BAFG-CSL2311109905
InChIKey: UREBDLICKHMUKA-CXSFZGCWSA-N
InChI: InChI=1S/C22H29FO5/c1-12-8-16-15-5-4-13-9-14(25)6-7-19(13,2)21(15,23)17(26)10-20(16,3)22(12,28)18(27)11-24/h6-7,9,12,15-17,24,26,28H,4-5,8,10-11H2,1-3H3/t12-,15+,16+,17+,19+,20+,21+,22+/m1/s1
SMILES: C[C@@H]1C[C@H]2[C@@H]3CCC4=CC(=O)C=C[C@@]4([C@]3([C@H](C[C@@]2([C@]1(C(=O)CO)O)C)O)F)C
Precursor_type: [M+H]+
Spectrum_type: MS2
PrecursorMZ: 393.2072
Instrument_type: LC-ESI-QTOF
Instrument: TripleTOF 5600 SCIEX
Ion_mode: POSITIVE
Collision_energy: 100
Formula: C22H29FO5
MW: 392
ExactMass: 392.1999
Comments: Parent=393.2072
Splash: splash10-00or-2920000000-6e35582d248c1c6f6b48
Num Peaks: 144
43.0299 54
43.0407 13
51.0324 48
55.0269 21
65.0459 151
67.0599 75
69.0417 10
69.0738 10
75.0312 13
77.0442 806
78.0515 54
79.0598 213
81.0748 21
89.0453 35
91.0587 999
93.0727 73
95.0524 18
95.0915 21
101.0414 16
102.0504 56
103.0584 243
104.0647 54
105.0369 16
105.0729 203
107.0531 78
107.0879 29
108.0604 13
109.0468 29
115.0573 847
116.0637 121
117.0725 138
119.0876 92
121.0678 349
126.0492 29
127.0559 249
128.0646 755
129.0719 181
130.0802 40
131.0517 235
131.09 27
132.0584 148
133.0494 16
133.067 13
135.0824 24
139.0571 70
140.064 35
141.0717 324
142.078 64
143.0874 32
144.0591 62
145.0655 67
146.0545 32
146.0745 13
147.0801 37
150.0477 27
151.0553 127
152.0638 433
153.0718 224
154.0791 32
155.0504 48
155.0875 51
156.057 13
156.0964 10
157.0658 70
158.0728 40
159.0701 13
163.0554 32
164.0626 46
165.0713 703
166.079 94
167.0867 73
168.058 51
169.0659 40
170.0703 18
171.082 27
175.0544 13
176.063 105
177.0711 97
178.0788 712
179.0853 289
180.0923 24
181.0653 192
181.1003 24
182.0757 46
183.0609 13
183.0801 18
187.0551 10
188.0638 24
189.0711 522
190.078 205
191.0866 227
192.0536 13
192.0976 51
193.0713 21
193.1024 35
194.0725 73
195.082 92
196.0879 13
200.0651 13
201.0743 67
202.0781 495
203.0852 235
204.0946 56
205.0653 97
205.1028 40
206.073 29
207.0807 100
208.0777 21
208.0902 21
209.0937 35
210.0766 13
213.0686 56
214.0755 16
215.0856 335
216.0928 59
217.1007 37
218.0756 108
219.0806 70
219.1089 13
220.0826 18
221.0986 67
226.0748 127
227.0863 92
228.0926 140
229.1041 75
231.0787 132
231.1129 10
232.0823 18
233.0941 54
239.0863 37
240.0895 16
241.0998 24
242.0707 16
242.1021 16
244.0875 24
245.0981 51
246.1134 10
247.1051 13
247.1173 24
252.0991 18
255.0797 13
256.0844 27
257.0999 13
261.1281 16

Name: Benthiavalicarb-isopropyl;Benthiavalicarb-isopropyl;53297381
Synon: Isopropyl (1-{[1-(6-fluoro-1,3-benzothiazol-2-yl)ethyl]amino}-3-methyl-1-oxo-2-butanyl)carbamate
Synon: propan-2-yl N-[(2S)-1-[[(1R)-1-(6-fluoro-1, 3-benzothiazol-2-yl)ethyl]amino]-3-methyl-1-oxobutan-2-yl]carbamate
DB#: MSBNK-Eawag-EQ305505
InChIKey: USRKFGIXLGKMKU-ABAIWWIYSA-N
InChI: InChI=1S/C18H24FN3O3S/c1-9(2)15(22-18(24)25-10(3)4)16(23)20-11(5)17-21-13-7-6-12(19)8-14(13)26-17/h6-11,15H,1-5H3,(H,20,23)(H,22,24)/t11-,15+/m1/s1
SMILES: CC(C)OC(=O)N[C@@H](C(C)C)C(=O)N[C@H](C)c1nc2ccc(F)cc2s1
Precursor_type: [M+H]+
Spectrum_type: MS2
PrecursorMZ: 382.1595
Instrument_type: LC-ESI-QFT
Instrument: Q Exactive Orbitrap Thermo Scientific
Ion_mode: POSITIVE
Collision_energy: 75 (nominal)
Formula: C18H24FN3O3S
MW: 381
ExactMass: 381.15224
Comments: Parent=382.1595
Splash: splash10-001i-4900000000-63740493719e64d4ed93
Num Peaks: 13
55.0542 18
56.0495 2
57.0572 10
62.0236 2
70.065 2
72.0806 414
74.0235 2
83.0289 11
98.0599 224
116.0704 124
127.001 152
154.0119 30
180.0275 999

Name: 19-Nortestosterone;Nandrolon;9904
DB#: MSBNK-BAFG-CSL2311106936
InChIKey: NPAGDVCDWIYMMC-IZPLOLCNSA-N
InChI: InChI=1S/C18H26O2/c1-18-9-8-14-13-5-3-12(19)10-11(13)2-4-15(14)16(18)6-7-17(18)20/h10,13-17,20H,2-9H2,1H3/t13-,14+,15+,16-,17-,18-/m0/s1
SMILES: C[C@]12CC[C@H]3[C@@H](CCC4=CC(=O)CC[C@H]34)[C@@H]1CC[C@@H]2O
Precursor_type: [M+H]+
Spectrum_type: MS2
PrecursorMZ: 275.2006
Instrument_type: LC-ESI-QTOF
Instrument: TripleTOF 5600 SCIEX
Ion_mode: POSITIVE
Collision_energy: 110
Formula: C18H26O2
MW: 274
ExactMass: 274.1933
Comments: Parent=275.2006
Splash: splash10-004i-9200000000-a67fba99490822db970d
Num Peaks: 25
43.0259 33
53.0445 62
55.0228 28
55.0586 91
65.0426 342
66.0498 19
67.0583 48
77.0415 999
78.048 72
79.0563 265
81.0726 43
83.0512 91
89.0396 57
91.0556 429
91.0896 28
94.0448 28
102.046 48
103.0561 48
105.0713 24
115.054 294
127.0543 72
128.062 154
141.0704 28
152.0629 43
165.0677 38

Name: Pirimiphos-Ethyl;Pirimiphos-ethyl;31957
Synon: 4-diethoxyphosphinothioyloxy-N,N-diethyl-6-methylpyrimidin-2-amine
DB#: MSBNK-Eawag-EQ01139105
InChIKey: TZBPRYIIJAJUOY-UHFFFAOYSA-N
InChI: InChI=1S/C13H24N3O3PS/c1-6-16(7-2)13-14-11(5)10-12(15-13)19-20(21,17-8-3)18-9-4/h10H,6-9H2,1-5H3
SMILES: CCN(CC)C1=NC(=CC(=N1)OP(=S)(OCC)OCC)C
Precursor_type: [M+H]+
Spectrum_type: MS2
PrecursorMZ: 334.1349
Instrument_type: LC-ESI-QFT
Instrument: Exploris 240 Orbitrap Thermo Scientific
Ion_mode: POSITIVE
Collision_energy: 75 % (nominal)
Formula: C13H24N3O3PS
MW: 333
ExactMass: 333.1276
Comments: Parent=334.1349
Splash: splash10-006t-4900000000-fd28d660288a78ceb36b
Num Peaks: 32
67.029 191
70.065 11
71.0606 120
74.0964 23
80.9737 21
84.0444 253
88.0213 21
95.0605 86
96.9508 469
98.0969 21
99.0918 574
100.0216 288
108.0557 369
109.005 29
109.0398 64
109.076 20
113.0167 20
114.9615 135
115.0321 61
125.017 72
136.0873 89
137.0709 85
139.1234 56
142.0433 242
154.0434 18
154.0977 348
157.0797 55
168.0588 32
170.0748 999
182.1288 320
196.0903 29
198.106 604

Name: Metsulfuron-methyl;Metsulfuron-methyl;52999
Synon: 2-[(4-methoxy-6-methyl-s-triazin-2-yl)carbamoylsulfamoyl]benzoic acid methyl ester
DB#: MSBNK-Eawag-EA012803
InChIKey: RSMUVYRMZCOLBH-UHFFFAOYSA-N
InChI: InChI=1S/C14H15N5O6S/c1-8-15-12(18-14(16-8)25-3)17-13(21)19-26(22,23)10-7-5-4-6-9(10)11(20)24-2/h4-7H,1-3H3,(H2,15,16,17,18,19,21)
SMILES: c1(c(cccc1)C(OC)=O)S(NC(Nc1nc(nc(n1)C)OC)=O)(=O)=O
Precursor_type: [M+H]+
Spectrum_type: MS2
PrecursorMZ: 382.0816
Instrument_type: LC-ESI-ITFT
Instrument: LTQ Orbitrap XL Thermo Scientific
Ion_mode: POSITIVE
Collision_energy: 30 % (nominal)
Formula: C14H15N5O6S
MW: 381
ExactMass: 381.0743
Comments: Parent=382.0816
Splash: splash10-014i-0900000000-36430f4b02b0daca69df
Num Peaks: 9
56.0493 2
69.0081 3
135.0438 5
141.0771 83
167.0564 999
184.0065 4
199.0059 161
209.9853 14
382.0824 2

Name: Sulfamoxole;Sulfamoxol;12894
Synon: 4-amino-N-(4,5-dimethyl-1,3-oxazol-2-yl)benzenesulfonamide
DB#: MSBNK-HBM4EU-HB001714
InChIKey: CYFLXLSBHQBMFT-UHFFFAOYSA-N
InChI: InChI=1S/C11H13N3O3S/c1-7-8(2)17-11(13-7)14-18(15,16)10-5-3-9(12)4-6-10/h3-6H,12H2,1-2H3,(H,13,14)
SMILES: CC1=C(OC(=N1)NS(=O)(=O)C2=CC=C(C=C2)N)C
Precursor_type: [M+H]+
Spectrum_type: MS2
PrecursorMZ: 268.075
Instrument_type: LC-ESI-ITFT
Instrument: LTQ Orbitrap XL Thermo Scientific
Ion_mode: POSITIVE
Collision_energy: 45% (nominal)
Formula: C11H13N3O3S
MW: 267
ExactMass: 267.0678
Comments: Parent=268.075
Splash: splash10-0a4i-0900000000-789ce3b1d8bececb53fa
Num Peaks: 18
65.0384 4
80.0494 1
92.0496 89
94.0652 2
108.0445 209
111.0554 42
112.0632 12
113.071 140
129.0659 2
140.0166 475
156.0115 999
158.027 13
161.1074 13
162.0912 2
175.0174 15
204.1133 6
250.0645 1
268.0754 14

Name: T-2 tetraol;T-2 Tetraol;3034745
Synon: T-2 toxin tetraol
Synon: 3-alpha,4-beta,8-alpha,15-Tetrahydroxy-12,13-epoxytrichothec-9-ene
DB#: MSBNK-AAFC-AC000628
InChIKey: ZAXZBJSXSOISTF-ZSTBYQRGSA-N
InChI: InChI=1S/C15H22O6/c1-7-3-9-14(5-16,4-8(7)17)13(2)11(19)10(18)12(21-9)15(13)6-20-15/h3,8-12,16-19H,4-6H2,1-2H3/t8-,9+,10+,11+,12+,13+,14+,15?/m0/s1
SMILES: CC1=C[C@@H]2[C@](C[C@@H]1O)([C@]3([C@@H]([C@H]([C@H](C34CO4)O2)O)O)C)CO
Precursor_type: [M+H]+
Spectrum_type: MS2
PrecursorMZ: 299.1484
Instrument_type: LC-ESI-ITFT
Instrument: Q-Exactive Orbitrap Thermo Scientific
Ion_mode: POSITIVE
Collision_energy: 20(NCE)
Formula: C15H22O6
MW: 298
ExactMass: 298.14163
Comments: Parent=299.1484
Splash: splash10-0005-0790000000-9d7fb94b247048fa86a2
Num Peaks: 28
97.0648 95
105.0699 326
109.0648 100
121.0648 497
125.0597 133
126.629 80
133.1012 101
135.0804 84
161.0961 130
163.1118 102
173.0961 164
175.1118 128
185.0961 131
187.1118 103
191.1067 831
193.1223 424
199.1118 127
203.1067 171
204.4238 80
217.1223 187
221.1172 169
233.1172 97
235.1329 107
245.1172 607
263.1278 714
280.3801 84
281.1384 698
299.1489 999

Name: Oxadixyl;Oxadixyl;53735
DB#: MSBNK-BAFG-CSL23111017976
InChIKey: UWVQIROCRJWDKL-UHFFFAOYSA-N
InChI: InChI=1S/C14H18N2O4/c1-10-5-4-6-11(2)13(10)16(12(17)9-19-3)15-7-8-20-14(15)18/h4-6H,7-9H2,1-3H3
SMILES: CC1=C(C(=CC=C1)C)N(C(=O)COC)N2CCOC2=O
Precursor_type: [M+H]+
Spectrum_type: MS2
PrecursorMZ: 279.1339
Instrument_type: LC-ESI-QTOF
Instrument: TripleTOF 6600 SCIEX
Ion_mode: POSITIVE
Collision_energy: 30
Formula: C14H18N2O4
MW: 278
ExactMass: 278.1267
Comments: Parent=279.1339
Splash: splash10-001i-0900000000-09d4f414b430c993c12e
Num Peaks: 24
45.0325 94
88.0375 47
91.0527 19
93.0672 10
102.0536 142
105.0675 43
117.0555 121
118.0629 65
119.0835 172
120.0791 79
121.0625 51
132.0794 779
133.0868 999
134.0937 52
145.0738 10
147.0892 21
149.0212 29
160.0738 33
160.0977 17
164.1041 22
191.0923 56
192.1005 15
201.0432 33
219.1104 207

Name: Fenhexamid;Fenhexamid;213031
Synon: N-(2,3-dichloro-4-hydroxy-phenyl)-1-methyl-cyclohexanecarboxamide
DB#: MSBNK-Eawag-EQ305704
InChIKey: VDLGAVXLJYLFDH-UHFFFAOYSA-N
InChI: InChI=1S/C14H17Cl2NO2/c1-14(7-3-2-4-8-14)13(19)17-9-5-6-10(18)12(16)11(9)15/h5-6,18H,2-4,7-8H2,1H3,(H,17,19)
SMILES: O=C(Nc1ccc(O)c(Cl)c1Cl)C2(C)CCCCC2
Precursor_type: [M+H]+
Spectrum_type: MS2
PrecursorMZ: 302.0709
Instrument_type: LC-ESI-QFT
Instrument: Q Exactive Orbitrap Thermo Scientific
Ion_mode: POSITIVE
Collision_energy: 60 (nominal)
Formula: C14H17Cl2NO2
MW: 301
ExactMass: 301.06363
Comments: Parent=302.0709
Splash: splash10-0002-9100000000-9ccb0a0adaca5ff8754e
Num Peaks: 11
53.0387 6
55.0543 54
67.0541 1
69.0699 47
97.1012 999
142.0056 50
143.0133 88
176.9741 1
177.9821 27
284.0605 1
302.071 32

Name: Thiabendazole;Thiabendazole;5430
Synon: LSP
Synon: Thiabendazol
Synon: 2-(4-Thiazolyl)benzimidazole
Synon: Merfect
Synon: Decco
Synon: Bioguard
Synon: Bovizole
Synon: Cropasal
Synon: Lombristop
Synon: Omnizole
DB#: MSBNK-RIKEN-PR100201
InChIKey: WJCNZQLZVWNLKY-UHFFFAOYSA-N
InChI: InChI=1S/C10H7N3S/c1-2-4-8-7(3-1)12-10(13-8)9-5-14-6-11-9/h1-6H,(H,12,13)
SMILES: C1=CC=C2C(=C1)NC(=N2)C3=CSC=N3
Precursor_type: [M+H]+
Spectrum_type: MS2
PrecursorMZ: 202.04387
Instrument_type: LC-ESI-QTOF
Instrument: UPLC Q-Tof Premier, Waters
Ion_mode: POSITIVE
Collision_energy: Ramp 5-60 V
Formula: C10H7N3S
MW: 201
ExactMass: 201.03607
Comments: Parent=202.04387
Splash: splash10-0ufr-1890000000-8fc66231bbe9a337b27b
Num Peaks: 6
65.0427 93
92.0543 123
131.0662 439
175.0384 666
202.0439 999
202.4010 134

Name: Penicillin G;Penicillin G;5904
DB#: MSBNK-Waters-WA002374
InChIKey: JGSARLDLIJGVTE-MBNYWOFBSA-N
InChI: InChI=1S/C16H18N2O4S/c1-16(2)12(15(21)22)18-13(20)11(14(18)23-16)17-10(19)8-9-6-4-3-5-7-9/h3-7,11-12,14H,8H2,1-2H3,(H,17,19)(H,21,22)/t11-,12+,14-/m1/s1
SMILES: c(c3)ccc(c3)CC(=O)NC(C(=O)1)C([H])(S2)N1C(C(O)=O)C(C)(C)2
Spectrum_type: MS
Instrument_type: LC-ESI-Q
Instrument: ZQ, Waters
Ion_mode: POSITIVE
Formula: C16H18N2O4S
MW: 334
ExactMass: 334.09873
Comments: Parent=-1
Splash: splash10-002r-0908000000-9b9bfcf23e757369b866
Num Peaks: 32
100 47
101 153
122 39
142 16
159 71
160 239
161 20
162 12
176 43
177 999
178 98
179 12
194 82
215 121
216 20
218 20
307 16
313 12
329 24
335 858
336 145
337 51
345 27
352 110
353 24
354 16
357 12
373 388
374 63
375 43
376 12
377 12

Name: Warfarin;Warfarin;54678486
DB#: MSBNK-BAFG-CSL23111018772
InChIKey: PJVWKTKQMONHTI-UHFFFAOYSA-N
InChI: InChI=1S/C19H16O4/c1-12(20)11-15(13-7-3-2-4-8-13)17-18(21)14-9-5-6-10-16(14)23-19(17)22/h2-10,15,21H,11H2,1H3
SMILES: CC(=O)CC(C1=CC=CC=C1)C2=C(C3=CC=CC=C3OC2=O)O
Precursor_type: [M+H]+
Spectrum_type: MS2
PrecursorMZ: 309.1122
Instrument_type: LC-ESI-QTOF
Instrument: TripleTOF 6600 SCIEX
Ion_mode: POSITIVE
Collision_energy: 80
Formula: C19H16O4
MW: 308
ExactMass: 308.1049
Comments: Parent=309.1122
Splash: splash10-01di-9700000000-e2b29737ae837f17e964
Num Peaks: 49
37.0074 22
38.0148 18
39.0231 172
43.0183 235
50.0142 26
51.0227 166
53.0021 19
63.023 18
65.0387 999
68.9966 94
74.0138 13
75.0221 65
76.0305 10
77.0385 827
79.0535 23
89.0378 62
91.0541 93
93.0331 279
95.0491 21
101.0381 43
102.0452 81
103.0537 194
105.0436 21
115.0537 69
121.0286 662
126.0451 11
127.0529 57
128.0623 151
129.0319 58
129.0699 22
131.0461 13
139.0542 18
141.0692 14
150.0445 39
151.0541 122
152.0616 335
153.0687 42
154.0782 23
155.0819 15
164.0624 37
165.0684 255
166.0797 13
167.0838 13
173.022 13
175.0568 11
176.061 242
177.0687 71
178.0762 159
205.0645 54

Name: Albendazole;Albendazole-D3;2082
Synon: methyl N-(6-propylsulfanyl-1H-benzimidazol-2-yl)carbamate
DB#: MSBNK-UFZ-WANA2245237762PH
InChIKey: HXHWSAZORRCQMX-UHFFFAOYSA-N
InChI: InChI=1S/C12H15N3O2S/c1-3-6-18-8-4-5-9-10(7-8)14-11(13-9)15-12(16)17-2/h4-5,7H,3,6H2,1-2H3,(H2,13,14,15,16)
SMILES: CCCSC1=CC2=C(NC(NC(=O)OC)=N2)C=C1
Precursor_type: [M+H]+
Spectrum_type: MS2
PrecursorMZ: 266.0958
Instrument_type: LC-ESI-ITFT
Instrument: LTQ Orbitrap XL Thermo Scientific
Ion_mode: POSITIVE
Collision_energy: 80 % (nominal)
Formula: C12H15N3O2S
MW: 265
ExactMass: 265.08849772
Comments: Parent=266.0958
Splash: splash10-0006-0910000000-c142f3101ffb2e56e68c
Num Peaks: 23
119.0478 2
122.0063 1
131.0479 4
133.0638 1
136.0089 5
146.0714 1
147.0429 5
150.0244 2
158.035 3
159.0429 368
160.0506 10
163.02 44
164.0278 32
165.0359 6
177.0354 1
179.0513 8
190.0075 6
191.015 999
192.0226 410
204.0231 5
205.0305 6
223.0411 2
234.0697 240

Name: Ergocryptine;Ergocryptine;134551
Synon: 12'-hydroxy-2'-(1-methylethyl)-5'alpha-(2-methylpropyl)ergotaman-3',6',18-trione
DB#: MSBNK-AAFC-AC000340
InChIKey: YDOTUXAWKBPQJW-NSLWYYNWSA-N
InChI: InChI=1S/C32H41N5O5/c1-17(2)12-25-29(39)36-11-7-10-26(36)32(41)37(25)30(40)31(42-32,18(3)4)34-28(38)20-13-22-21-8-6-9-23-27(21)19(15-33-23)14-24(22)35(5)16-20/h6,8-9,13,15,17-18,20,24-26,33,41H,7,10-12,14,16H2,1-5H3,(H,34,38)/t20-,24-,25+,26+,31-,32+/m1/s1
SMILES: CC(C)C[C@H]1C(=O)N2CCC[C@H]2[C@]3(N1C(=O)[C@](O3)(C(C)C)NC(=O)[C@H]4CN([C@@H]5CC6=CNC7=CC=CC(=C67)C5=C4)C)O
Precursor_type: [M+H]+
Spectrum_type: MS2
PrecursorMZ: 576.3175
Instrument_type: LC-ESI-ITFT
Instrument: Q-Exactive Orbitrap Thermo Scientific
Ion_mode: POSITIVE
Collision_energy: 40(NCE)
Formula: C32H41N5O5
MW: 575
ExactMass: 575.31077
Comments: Parent=576.3175
Splash: splash10-0adi-0190000000-bf6613f44d75d7c8f116
Num Peaks: 16
70.0659 54
180.0808 151
181.1335 37
192.0808 62
197.1073 141
208.0757 999
208.0968 56
211.1441 50
221.1073 47
223.123 846
225.1022 551
237.1022 50
251.1179 33
268.1444 287
277.1335 91
305.1285 54

Name: Mycophenolic acid;Mycophenolic acid;446541
Synon: (E)-6-(4-Hydroxy-6-methoxy-7-methyl-3-oxo-1H-2-benzofuran-5-yl)-4-methylhex-4-enoic acid
DB#: MSBNK-UFZ-UF412803
InChIKey: HPNSFSBZBAHARI-RUDMXATFSA-N
InChI: InChI=1S/C17H20O6/c1-9(5-7-13(18)19)4-6-11-15(20)14-12(8-23-17(14)21)10(2)16(11)22-3/h4,20H,5-8H2,1-3H3,(H,18,19)/b9-4+
SMILES: COC1=C(C)C2=C(C(=O)OC2)C(O)=C1C\C=C(/C)CCC(O)=O
Precursor_type: [M+H]+
Spectrum_type: MS2
PrecursorMZ: 321.1333
Instrument_type: LC-ESI-ITFT
Instrument: LTQ Orbitrap XL Thermo Scientific
Ion_mode: POSITIVE
Collision_energy: 35 (nominal)
Formula: C17H20O6
MW: 320
ExactMass: 320.1260
Comments: Parent=321.1333
Splash: splash10-0uxr-0090000000-3f6f29caf26c0469c12c
Num Peaks: 6
199.0748 185
203.0602 999
207.0655 204
234.9991 375
265.0094 711
279.0248 207

Name: Imazethapyr;Imazethapyr;54740
Synon: 5-ethyl-2-(4-methyl-5-oxo-4-propan-2-yl-1H-imidazol-2-yl)pyridine-3-carboxylic acid
DB#: MSBNK-LCSB-LU027404
InChIKey: XVOKUMIPKHGGTN-UHFFFAOYSA-N
InChI: InChI=1S/C15H19N3O3/c1-5-9-6-10(13(19)20)11(16-7-9)12-17-14(21)15(4,18-12)8(2)3/h6-8H,5H2,1-4H3,(H,19,20)(H,17,18,21)
SMILES: CCC1=CN=C(C2=NC(C)(C(C)C)C(=O)N2)C(=C1)C(O)=O
Precursor_type: [M+H]+
Spectrum_type: MS2
PrecursorMZ: 290.1499
Instrument_type: LC-ESI-QFT
Instrument: Q Exactive Orbitrap (Thermo Scientific)
Ion_mode: POSITIVE
Collision_energy: 60
Formula: C15H19N3O3
MW: 289
ExactMass: 289.1426
Comments: Parent=290.1499
Splash: splash10-00or-6940000000-3233e439ab0cd0c9c52b
Num Peaks: 101
53.0022 33
53.9975 5
56.0495 4
58.0651 21
66.0463 1
67.0541 15
67.9893 1
69.0698 823
70.065 11
71.0729 20
71.0855 12
72.0443 5
72.0807 1
80.0493 1
81.0333 1
84.0807 3
86.0964 781
93.0574 2
93.0699 4
94.0652 1
95.0491 2
96.0443 2
97.0648 20
104.0494 9
105.045 2
106.0652 3
107.073 1
108.0807 2
114.0916 1
118.0526 2
120.0807 1
121.0396 16
121.0523 1
121.0759 1
122.06 1
124.0757 29
131.0602 1
132.0682 10
133.076 108
134.0838 2
135.0915 6
136.0758 3
138.0912 14
139.0627 2
145.0883 1
149.0347 8
149.0709 35
152.0706 18
158.0966 3
159.0553 294
160.063 9
160.1122 7
161.0709 63
161.107 6
162.0422 2
162.055 1
163.0502 1
163.0867 1
164.0706 13
170.0837 1
171.0916 1
174.103 2
175.0866 326
176.0819 238
177.0658 999
179.0814 2
184.0995 2
184.1123 1
185.0709 1
185.1065 1
186.0914 2
186.115 5
187.0739 1
188.0941 2
189.0661 2
191.0814 24
194.0927 1
198.079 1
199.1229 10
200.0818 4
201.0896 23
201.1386 26
202.0975 369
203.1178 36
204.1019 8
204.1132 8
205.0971 7
212.0947 10
215.0693 2
219.1002 23
220.1083 8
227.1178 76
229.0845 22
230.0923 362
244.1443 14
245.1284 70
247.0943 6
248.1028 25
260.1028 1
262.1545 2
290.1494 2

Name: Sulfamoxole;Sulfamoxol;12894
Synon: 4-amino-N-(4,5-dimethyl-1,3-oxazol-2-yl)benzenesulfonamide
DB#: MSBNK-HBM4EU-HB001744
InChIKey: CYFLXLSBHQBMFT-UHFFFAOYSA-N
InChI: InChI=1S/C11H13N3O3S/c1-7-8(2)17-11(13-7)14-18(15,16)10-5-3-9(12)4-6-10/h3-6H,12H2,1-2H3,(H,13,14)
SMILES: CC1=C(OC(=N1)NS(=O)(=O)C2=CC=C(C=C2)N)C
Precursor_type: [M+H]+
Spectrum_type: MS2
PrecursorMZ: 268.075
Instrument_type: LC-ESI-ITFT
Instrument: LTQ Orbitrap XL Thermo Scientific
Ion_mode: POSITIVE
Collision_energy: 105% (nominal)
Formula: C11H13N3O3S
MW: 267
ExactMass: 267.0678
Comments: Parent=268.075
Splash: splash10-0a4i-0900000000-b12999df2f82da528a3e
Num Peaks: 17
65.0385 4
80.0494 2
92.0496 97
94.0653 1
108.0445 226
111.0554 40
112.0632 15
113.0711 145
129.066 1
140.0166 426
156.0115 999
158.0271 13
161.1075 9
162.0916 2
175.0175 14
204.1135 6
233.0376 1

Name: Diniconazole;Diniconazole;6436605
Synon: (E)-1-(2,4-dichlorophenyl)-4,4-dimethyl-2-(1,2,4-triazol-1-yl)pent-1-en-3-ol
DB#: MSBNK-LCSB-LU083103
InChIKey: FBOUIAKEJMZPQG-AWNIVKPZSA-N
InChI: InChI=1S/C15H17Cl2N3O/c1-15(2,3)14(21)13(20-9-18-8-19-20)6-10-4-5-11(16)7-12(10)17/h4-9,14,21H,1-3H3/b13-6+
SMILES: CC(C)(C)C(O)C(=C/C1=C(Cl)C=C(Cl)C=C1)\N1C=NC=N1
Precursor_type: [M+H]+
Spectrum_type: MS2
PrecursorMZ: 326.0821
Instrument_type: LC-ESI-QFT
Instrument: Q Exactive Orbitrap (Thermo Scientific)
Ion_mode: POSITIVE
Collision_energy: 45
Formula: C15H17Cl2N3O
MW: 325
ExactMass: 325.0749
Comments: Parent=326.0821
Splash: splash10-00di-9000000000-72df0f380f1deec1d117
Num Peaks: 39
57.0699 11
69.0699 5
70.0399 999
87.0805 8
93.0699 1
110.0712 1
148.0869 1
151.0309 1
158.9763 54
162.0232 1
165.0101 1
169.1012 1
170.9763 6
172.9555 14
172.9919 4
176.0387 4
179.0257 1
180.0338 1
182.9762 1
189.0463 1
191.0243 1
193.0414 2
196.9921 2
204.0701 8
207.0568 1
211.0073 1
216.0322 2
222.0808 2
234.0429 1
239.0391 2
240.0087 1
252.0091 7
265.0167 1
266.0245 1
269.0117 3
270.0192 2
278.025 1
308.0715 1
326.0823 27

Name: Thiabendazole;Thiabendazole;5430
DB#: MSBNK-BAFG-CSL2311095259
InChIKey: WJCNZQLZVWNLKY-UHFFFAOYSA-N
InChI: InChI=1S/C10H7N3S/c1-2-4-8-7(3-1)12-10(13-8)9-5-14-6-11-9/h1-6H,(H,12,13)
SMILES: [nH]1c2ccccc2nc1c3cscn3
Precursor_type: [M+H]+
Spectrum_type: MS2
PrecursorMZ: 202.0433
Instrument_type: LC-ESI-QTOF
Instrument: TripleTOF 5600 SCIEX
Ion_mode: POSITIVE
Collision_energy: 70
Formula: C10H7N3S
MW: 201
ExactMass: 201.0361
Comments: Parent=202.0433
Splash: splash10-016r-9400000000-86aa24334fc33a2b2a7d
Num Peaks: 28
51.0291 50
63.0433 10
64.0351 33
65.0437 999
66.0365 15
75.0251 26
76.0349 12
77.0418 516
78.0361 15
83.9915 13
89.04 19
90.035 69
91.0423 97
92.0513 167
102.0338 60
103.042 24
104.0494 283
106.9968 15
115.0428 20
116.0494 13
118.0526 53
129.0434 13
131.0609 311
134.0053 24
142.0517 27
143.0609 69
156.0563 15
175.0317 27

Name: Azoxystrobin;Azoxystrobin;3034285
Synon: Methyl (E)-2-[2-[6-(2-cyanophenoxy)pyrimidin-4-YL]oxyphenyl]-3-methoxy-prop-2-enoate
DB#: MSBNK-Eawag-EA008913
InChIKey: WFDXOXNFNRHQEC-GHRIWEEISA-N
InChI: InChI=1S/C22H17N3O5/c1-27-13-17(22(26)28-2)16-8-4-6-10-19(16)30-21-11-20(24-14-25-21)29-18-9-5-3-7-15(18)12-23/h3-11,13-14H,1-2H3/b17-13+
SMILES: CO/C=C(\C1=CC=CC=C1OC2=NC=NC(=C2)OC3=CC=CC=C3C#N)/C(=O)OC
Precursor_type: [M+H]+
Spectrum_type: MS2
PrecursorMZ: 404.1241
Instrument_type: LC-ESI-ITFT
Instrument: LTQ Orbitrap XL Thermo Scientific
Ion_mode: POSITIVE
Collision_energy: 90 % (nominal)
Formula: C22H17N3O5
MW: 403
ExactMass: 403.1168206
Comments: Parent=404.1241
Splash: splash10-00di-0900000000-9a806ccd261aac6ebd14
Num Peaks: 90
65.0386 3
68.997 10
77.0385 32
78.0464 10
89.0386 93
91.0416 16
91.0542 10
102.0338 14
102.0465 5
103.0416 18
103.0541 5
104.0495 87
105.0335 21
105.0447 14
105.0573 11
106.0653 5
107.0491 8
114.0338 56
115.0417 17
115.0542 6
116.0495 92
117.0335 12
117.0573 15
118.0413 13
119.0365 26
120.0444 34
121.0647 4
127.0416 43
128.0494 67
129.0336 17
129.0447 133
130.0287 41
130.0399 162
131.049 5
131.0604 5
132.0445 23
133.0284 20
133.0522 57
134.0362 15
134.06 57
140.0494 5
141.0446 22
142.0525 8
143.0364 19
143.0603 27
144.0444 129
145.0283 9
145.0522 35
146.0236 22
146.06 8
154.0289 7
154.0524 11
155.0366 8
155.0603 39
156.0444 473
157.0521 8
159.0314 6
159.0553 4
162.0314 6
169.0396 13
170.0474 31
171.0553 96
172.0394 999
181.0396 16
182.0475 32
183.0552 53
197.0344 5
199.0501 52
200.0342 116
204.081 4
205.0764 6
210.0422 8
211.05 5
217.0762 5
218.0837 11
219.0679 5
229.0757 8
233.0709 10
242.0322 5
244.0868 19
245.0708 34
246.0785 7
247.0864 3
272.0816 52
273.0654 18
274.0735 4
275.0807 5
300.0767 37
301.0848 5
328.0711 35

Name: Ketoprofen;Ketoprofen;3825
Synon: 2-(3-benzoylphenyl)propanoic acid
DB#: MSBNK-UFZ-WANA017411C9CFPH
InChIKey: DKYWVDODHFEZIM-UHFFFAOYSA-N
InChI: InChI=1S/C16H14O3/c1-11(16(18)19)13-8-5-9-14(10-13)15(17)12-6-3-2-4-7-12/h2-11H,1H3,(H,18,19)
SMILES: CC(C(O)=O)C1=CC=CC(=C1)C(=O)C1=CC=CC=C1
Precursor_type: [M+H]+
Spectrum_type: MS2
PrecursorMZ: 255.1016
Instrument_type: LC-ESI-ITFT
Instrument: LTQ Orbitrap XL Thermo Scientific
Ion_mode: POSITIVE
Collision_energy: 40 % (nominal)
Formula: C16H14O3
MW: 254
ExactMass: 254.094294308
Comments: Parent=255.1016
Splash: splash10-0a4i-0890000000-11a3411c7c5960e78e71
Num Peaks: 9
77.0385 11
103.0541 2
105.0335 726
131.0491 17
177.0546 183
181.1011 3
194.0726 33
209.096 999
255.1016 39

Name: Tebuconazole;Tebuconazole;86102
Synon: 1-(4-chlorophenyl)-4,4-dimethyl-3-(1,2,4-triazol-1-ylmethyl)pentan-3-ol
DB#: MSBNK-LCSB-LU119006
InChIKey: PXMNMQRDXWABCY-UHFFFAOYSA-N
InChI: InChI=1S/C16H22ClN3O/c1-15(2,3)16(21,10-20-12-18-11-19-20)9-8-13-4-6-14(17)7-5-13/h4-7,11-12,21H,8-10H2,1-3H3
SMILES: CC(C)(C)C(O)(CCC1=CC=C(Cl)C=C1)CN1C=NC=N1
Precursor_type: [M+H]+
Spectrum_type: MS2
PrecursorMZ: 308.1524
Instrument_type: LC-ESI-QFT
Instrument: Q Exactive Orbitrap (Thermo Scientific)
Ion_mode: POSITIVE
Collision_energy: 90
Formula: C16H22ClN3O
MW: 307
ExactMass: 307.1451
Comments: Parent=308.1524
Splash: splash10-00di-9100000000-2d1e8c28cf002e366fd2
Num Peaks: 24
53.0022 1
55.0542 7
57.0699 12
59.0491 32
69.0698 1
70.0399 999
83.0856 1
89.0385 15
90.0463 2
91.0543 1
95.0492 1
98.9996 5
102.0465 1
103.0542 7
115.0542 27
116.062 36
125.0152 126
128.0619 1
129.0698 6
130.0777 5
137.0154 1
139.031 1
143.0604 1
151.0309 2

Name: Sulfamoxole;Sulfamoxol;12894
Synon: 4-amino-N-(4,5-dimethyl-1,3-oxazol-2-yl)benzenesulfonamide
DB#: MSBNK-HBM4EU-HB001752
InChIKey: CYFLXLSBHQBMFT-UHFFFAOYSA-N
InChI: InChI=1S/C11H13N3O3S/c1-7-8(2)17-11(13-7)14-18(15,16)10-5-3-9(12)4-6-10/h3-6H,12H2,1-2H3,(H,13,14)
SMILES: CC1=C(OC(=N1)NS(=O)(=O)C2=CC=C(C=C2)N)C
Precursor_type: [M+H]+
Spectrum_type: MS2
PrecursorMZ: 268.075
Instrument_type: LC-ESI-ITFT
Instrument: LTQ Orbitrap XL Thermo Scientific
Ion_mode: POSITIVE
Collision_energy: 115% (nominal)
Formula: C11H13N3O3S
MW: 267
ExactMass: 267.0678
Comments: Parent=268.075
Splash: splash10-0a4i-0900000000-aa39d26f08747918b91a
Num Peaks: 15
65.0385 5
80.0495 2
92.0496 96
94.0651 2
108.0445 228
111.0554 34
112.0633 13
113.071 148
140.0166 414
156.0115 999
158.027 13
161.1074 10
162.0917 2
175.0175 15
204.1133 4

Name: Coumatetralyl;Coumatetralyl;54678504
Synon: 4-hydroxy-3-(1,2,3,4-tetrahydronaphthalen-1-yl)chromen-2-one
DB#: MSBNK-Eawag-EQ01094508
InChIKey: ULSLJYXHZDTLQK-UHFFFAOYSA-N
InChI: InChI=1S/C19H16O3/c20-18-15-9-3-4-11-16(15)22-19(21)17(18)14-10-5-7-12-6-1-2-8-13(12)14/h1-4,6,8-9,11,14,20H,5,7,10H2
SMILES: C1CC(C2=CC=CC=C2C1)C3=C(C4=CC=CC=C4OC3=O)O
Precursor_type: [M+H]+
Spectrum_type: MS2
PrecursorMZ: 293.1172
Instrument_type: LC-ESI-QFT
Instrument: Exploris 240 Orbitrap Thermo Scientific
Ion_mode: POSITIVE
Collision_energy: 150 % (nominal)
Formula: C19H16O3
MW: 292
ExactMass: 292.1099
Comments: Parent=293.1172
Splash: splash10-016u-9000000000-b861b79b9fa10f7bf572
Num Peaks: 19
50.0152 15
51.0229 186
53.0022 24
53.0386 63
63.023 31
65.0386 999
77.0386 487
79.0543 109
89.0386 8
91.0543 673
93.0334 44
94.0414 18
95.0492 293
102.0467 11
103.0543 27
111.0442 24
115.054 49
121.0284 64
128.0622 23

Name: Epoxiconazole;Epoxiconazole;11067463
DB#: MSBNK-BAFG-CSL2311107371
InChIKey: ZMYFCFLJBGAQRS-DLBZAZTESA-N
InChI: InChI=1S/C17H13ClFN3O/c18-15-4-2-1-3-14(15)16-17(23-16,9-22-11-20-10-21-22)12-5-7-13(19)8-6-12/h1-8,10-11,16H,9H2/t16-,17+/m0/s1
SMILES: C1=CC=C(C(=C1)[C@H]2[C@@](O2)(CN3C=NC=N3)C4=CC=C(C=C4)F)Cl
Precursor_type: [M+H]+
Spectrum_type: MS2
PrecursorMZ: 330.0804
Instrument_type: LC-ESI-QTOF
Instrument: TripleTOF 5600 SCIEX
Ion_mode: POSITIVE
Collision_energy: 70
Formula: C17H13ClFN3O
MW: 329
ExactMass: 329.0731
Comments: Parent=330.0804
Splash: splash10-0fmi-5900000000-a6d8da56d356bbc2c41a
Num Peaks: 18
51.0294 20
70.0441 143
73.0113 16
74.0186 148
75.0261 565
77.0417 80
95.03 676
101.0391 999
109.0446 11
110.9993 28
113.0155 13
120.0367 12
121.0444 915
123.0276 248
129.0445 418
138.9989 16
183.0601 15
196.0676 31

Name: Tebuconazole;Tebuconazole;86102
Synon: 1-(4-chlorophenyl)-4,4-dimethyl-3-(1,2,4-triazol-1-ylmethyl)pentan-3-ol
DB#: MSBNK-Athens_Univ-AU257805
InChIKey: PXMNMQRDXWABCY-UHFFFAOYSA-N
InChI: InChI=1S/C16H22ClN3O/c1-15(2,3)16(21,10-20-12-18-11-19-20)9-8-13-4-6-14(17)7-5-13/h4-7,11-12,21H,8-10H2,1-3H3
SMILES: CC(C)(C)C(O)(CCC1=CC=C(Cl)C=C1)CN1C=NC=N1
Precursor_type: [M+H]+
Spectrum_type: MS2
PrecursorMZ: 308.1524
Instrument_type: LC-ESI-QTOF
Instrument: Bruker maXis Impact
Ion_mode: POSITIVE
Collision_energy: 50 eV
Formula: C16H22ClN3O
MW: 307
ExactMass: 307.1451400
Comments: Parent=308.1524
Splash: splash10-004i-0900000000-c28aae0da409ce8d015a
Num Peaks: 25
115.0536 222
116.061 144
117.0636 13
125.0144 999
126.0177 83
127.0114 330
128.0147 16
128.0612 37
129.0685 76
130.0765 82
131.0797 12
137.0136 17
139.0298 42
140.0328 5
141.0276 12
143.0846 8
144.0933 14
149.0132 13
150.0227 7
151.0297 105
152.0331 9
153.0267 34
155.0599 7
165.0455 23
167.0431 6

Name: Cytochalasin;Cytochalasin D;30956
DB#: MSBNK-Fiocruz-FIO00863
InChIKey: SDZRWUKZFQQKKV-ASPDFWPSSA-N
InChI: InChI=1S/C30H37NO6/c1-17-10-9-13-22-26(33)19(3)18(2)25-23(16-21-11-7-6-8-12-21)31-28(35)30(22,25)24(37-20(4)32)14-15-29(5,36)27(17)34/h6-9,11-15,17-18,22-26,33,36H,3,10,16H2,1-2,4-5H3,(H,31,35)/b13-9+,15-14-/t17?,18-,22-,23?,24+,25?,26-,29+,30?/m0/s1
SMILES: C(N3)(=O)C(C1OC(C)=O)(C(C3Cc(c4)cccc4)2)C(C(O)C(C2C)=C)C=CCC(C)C(=O)C(C=C1)(C)O
Precursor_type: [M+H]+
Spectrum_type: MS2
Instrument_type: LC-ESI-QTOF
Instrument: maXis (Bruker Daltonics)
Ion_mode: POSITIVE
Collision_energy: 20 eV
Formula: C30H37NO6
MW: 507
ExactMass: 507.26209
Comments: Parent=-1
Splash: splash10-001i-0000900000-7ac868de4558ccd0619c
Num Peaks: 19
120.080400 19
265.158700 39
267.173800 17
283.169100 13
374.211500 46
375.214600 13
378.242900 17
384.232000 34
388.226900 27
402.242600 177
403.246000 49
412.227100 178
413.230100 49
430.237800 999
431.241100 287
432.243800 52
448.248000 35
472.248200 18
490.258600 12

Name: Triadimenol;Triadimenol;41368
Synon: 1-(4-chlorophenoxy)-3,3-dimethyl-1-(1,2,4-triazol-1-yl)butan-2-ol
DB#: MSBNK-Athens_Univ-AU258202
InChIKey: BAZVSMNPJJMILC-UHFFFAOYSA-N
InChI: InChI=1S/C14H18ClN3O2/c1-14(2,3)12(19)13(18-9-16-8-17-18)20-11-6-4-10(15)5-7-11/h4-9,12-13,19H,1-3H3
SMILES: CC(C)(C)C(O)C(OC1=CC=C(Cl)C=C1)N1C=NC=N1
Precursor_type: [M+H]+
Spectrum_type: MS2
PrecursorMZ: 296.116
Instrument_type: LC-ESI-QTOF
Instrument: Bruker maXis Impact
Ion_mode: POSITIVE
Collision_energy: 20 eV
Formula: C14H18ClN3O2
MW: 295
ExactMass: 295.1087545
Comments: Parent=296.116
Splash: splash10-002f-0950000000-324271dcdd2f02c7cb48
Num Peaks: 8
127.0113 167
144.1369 999
161.0945 108
171.0351 114
209.0703 260
211.0674 107
227.0826 369
229.0802 135

Name: Ciprofloxacin;Ciprofloxacin;2764
DB#: MSBNK-BAFG-CSL23111016397
InChIKey: MYSWGUAQZAJSOK-UHFFFAOYSA-N
InChI: InChI=1S/C17H18FN3O3/c18-13-7-11-14(8-15(13)20-5-3-19-4-6-20)21(10-1-2-10)9-12(16(11)22)17(23)24/h7-10,19H,1-6H2,(H,23,24)
SMILES: C1CC1N2C=C(C(=O)C3=CC(=C(C=C32)N4CCNCC4)F)C(=O)O
Precursor_type: [M+H]+
Spectrum_type: MS2
PrecursorMZ: 332.1405
Instrument_type: LC-ESI-QTOF
Instrument: TripleTOF 6600 SCIEX
Ion_mode: POSITIVE
Collision_energy: 50
Formula: C17H18FN3O3
MW: 331
ExactMass: 331.1332
Comments: Parent=332.1405
Splash: splash10-001i-0290000000-6cfd7380fde4a5f9a3f6
Num Peaks: 31
136.0569 26
148.056 26
162.0371 17
163.0435 17
163.0683 11
172.0578 14
174.0691 35
175.0653 23
176.0495 17
176.0743 35
184.0614 11
185.0678 11
187.0661 11
188.0415 20
189.0457 65
189.0822 23
191.0622 35
201.0557 20
201.0797 29
202.0649 29
203.0628 155
204.0708 47
205.0783 62
215.0622 23
218.0519 14
225.0956 14
231.0576 999
231.0916 14
245.1092 53
294.1251 32
314.133 62

Name: Beauvericin;Beauvericin;3007984
Synon: (3S,6R,9S,12R,15S,18R)-3,9,15-tribenzyl-4,10,16-trimethyl-6,12,18-tri(propan-2-yl)-1,7,13-trioxa-4,10,16-triazacyclooctadecane-2,5,8,11,14,17-hexone
DB#: MSBNK-AAFC-AC000581
InChIKey: GYSCAQFHASJXRS-FFCOJMSVSA-N
InChI: InChI=1S/C45H57N3O9/c1-28(2)37-40(49)46(7)35(26-32-21-15-11-16-22-32)44(53)56-39(30(5)6)42(51)48(9)36(27-33-23-17-12-18-24-33)45(54)57-38(29(3)4)41(50)47(8)34(43(52)55-37)25-31-19-13-10-14-20-31/h10-24,28-30,34-39H,25-27H2,1-9H3/t34-,35-,36-,37+,38+,39+/m0/s1
SMILES: CC(C)[C@@H]1C(=O)N([C@H](C(=O)O[C@@H](C(=O)N([C@H](C(=O)O[C@@H](C(=O)N([C@H](C(=O)O1)CC2=CC=CC=C2)C)C(C)C)CC3=CC=CC=C3)C)C(C)C)CC4=CC=CC=C4)C
Precursor_type: [M+Na]+
Spectrum_type: MS2
PrecursorMZ: 806.3982
Instrument_type: LC-ESI-ITFT
Instrument: Q-Exactive Orbitrap Thermo Scientific
Ion_mode: POSITIVE
Collision_energy: 35(NCE)
Formula: C45H57N3O9
MW: 783
ExactMass: 783.40948
Comments: Parent=806.3982
Splash: splash10-053r-0049013050-a05db1c0837e7d59f436
Num Peaks: 11
134.0964 56
202.0836 39
216.1383 36
244.1332 50
266.1135 204
284.1241 111
384.1765 999
402.1871 60
545.2595 119
645.3115 351
806.3987 630

Name: Mycophenolic acid;Mycophenolic acid;446541
Synon: (E)-6-(4-Hydroxy-6-methoxy-7-methyl-3-oxo-1H-2-benzofuran-5-yl)-4-methylhex-4-enoic acid
DB#: MSBNK-UFZ-UF412801
InChIKey: HPNSFSBZBAHARI-RUDMXATFSA-N
InChI: InChI=1S/C17H20O6/c1-9(5-7-13(18)19)4-6-11-15(20)14-12(8-23-17(14)21)10(2)16(11)22-3/h4,20H,5-8H2,1-3H3,(H,18,19)/b9-4+
SMILES: COC1=C(C)C2=C(C(=O)OC2)C(O)=C1C\C=C(/C)CCC(O)=O
Precursor_type: [M+H]+
Spectrum_type: MS2
PrecursorMZ: 321.1333
Instrument_type: LC-ESI-ITFT
Instrument: LTQ Orbitrap XL Thermo Scientific
Ion_mode: POSITIVE
Collision_energy: 55 (nominal)
Formula: C17H20O6
MW: 320
ExactMass: 320.1260
Comments: Parent=321.1333
Splash: splash10-0002-0900000000-da3123e3ecb85f0d28ff
Num Peaks: 1
199.076 999

Name: Zearalenone;Zearalenone;5281576
Synon: (4S,12E)-16,18-dihydroxy-4-methyl-3-oxabicyclo[12.4.0]octadeca-1(14),12,15,17-tetraene-2,8-dione
DB#: MSBNK-NaToxAq-NA003031
InChIKey: MBMQEIFVQACCCH-QBODLPLBSA-N
InChI: InChI=1S/C18H22O5/c1-12-6-5-9-14(19)8-4-2-3-7-13-10-15(20)11-16(21)17(13)18(22)23-12/h3,7,10-12,20-21H,2,4-6,8-9H2,1H3/b7-3+/t12-/m0/s1
SMILES: C[C@H]1CCCC(=O)CCC/C=C/C2=CC(=CC(=C2C(=O)O1)O)O
Precursor_type: [M+H]+
Spectrum_type: MS2
PrecursorMZ: 319.154
Instrument_type: LC-ESI-ITFT
Instrument: LTQ Orbitrap XL Thermo Scientific
Ion_mode: POSITIVE
Collision_energy: 60% (nominal)
Formula: C18H22O5
MW: 318
ExactMass: 318.1467
Comments: Parent=319.154
Splash: splash10-000i-1920000000-0d3b5727a19c0c73aa40
Num Peaks: 8
69.0698 472
157.0649 340
161.06 269
175.0756 390
185.0598 999
187.0753 667
189.0555 324
203.0702 954

Name: T2 Toxin;T-2 Toxin;6711181
DB#: MSBNK-RIKEN_NPDepo-NGA02613
InChIKey: BXFOFFBJRFZBQZ-PPFYZKLNSA-N
InChI: InChI=1S/C24H34O9/c1-12(2)7-18(27)32-16-9-23(10-29-14(4)25)17(8-13(16)3)33-21-19(28)20(31-15(5)26)22(23,6)24(21)11-30-24/h8,12,16-17,19-21,28H,7,9-11H2,1-6H3/t16-,17+,19+,20+,21?,22+,23+,24+/m0/s1
SMILES: CC(=O)OC[C@]12C[C@H](OC(=O)CC(C)C)C(C)=C[C@H]1OC1[C@H](O)[C@@H](OC(C)=O)[C@@]2(C)[C@@]12CO2
Precursor_type: [M+NH4]+
Spectrum_type: MS2
Instrument_type: LC-ESI-QQQ
Instrument: Agilent 6410 Triple Quadrupole LC/MS system
Ion_mode: POSITIVE
Formula: C24H34O9
MW: 467
ExactMass: 466.5332
Comments: Parent=-1
Splash: splash10-00kr-0920000000-741c015bcc9d87e1544f
Num Peaks: 213
104.4 1
104.5 2
104.6 5
104.7 8
104.8 11
104.9 14
105.0 16
105.1 17
105.2 15
105.3 10
105.4 4
118.8 3
118.9 5
119.0 6
119.1 7
119.2 7
119.3 4
119.4 1
120.7 3
120.8 4
120.9 6
121.0 8
121.1 8
121.2 7
121.3 5
121.4 2
142.5 1
142.6 3
142.7 5
142.8 8
142.9 10
143.0 10
143.1 9
143.2 7
143.3 5
143.4 2
144.6 3
144.7 5
144.8 7
144.9 9
145.0 11
145.1 13
145.2 13
145.3 12
145.4 8
145.5 3
156.5 4
156.6 6
156.7 9
156.8 13
156.9 17
157.0 19
157.1 18
157.2 16
157.3 13
157.4 9
157.5 5
158.5 1
158.6 3
158.7 7
158.8 12
158.9 17
159.0 20
159.1 21
159.2 19
159.3 15
159.4 10
159.5 4
160.8 2
160.9 3
161.0 5
161.1 7
161.2 7
161.3 5
161.4 3
168.4 2
168.5 4
168.6 8
168.7 15
168.8 23
168.9 31
169.0 39
169.1 44
169.2 44
169.3 37
169.4 25
169.5 11
169.6 1
170.5 2
170.6 3
170.7 5
170.8 9
170.9 12
171.0 14
171.1 14
171.2 14
171.3 13
171.4 10
171.5 6
171.6 1
172.5 2
172.6 3
172.7 6
172.8 9
172.9 12
173.0 15
173.1 15
173.2 13
173.3 10
173.4 6
173.5 2
180.6 2
180.7 3
180.8 5
180.9 7
181.0 8
181.1 8
181.2 6
184.3 2
184.4 4
184.5 8
184.6 17
184.7 33
184.8 57
184.9 84
185.0 99
185.1 99
185.2 87
185.3 72
185.4 56
185.5 36
185.6 14
185.7 0
186.4 2
186.5 4
186.6 7
186.7 10
186.8 13
186.9 16
187.0 19
187.1 22
187.2 24
187.3 21
187.4 14
187.5 6
187.6 1
196.3 2
196.4 4
196.5 6
196.6 11
196.7 20
196.8 31
196.9 40
197.0 44
197.1 45
197.2 46
197.3 41
197.4 29
197.5 12
197.6 1
198.5 2
198.6 3
198.7 6
198.8 11
198.9 15
199.0 20
199.1 25
199.2 27
199.3 23
199.4 13
199.5 3
202.5 2
202.6 4
202.7 6
202.8 9
202.9 13
203.0 17
203.1 18
203.2 16
203.3 12
203.4 7
203.5 3
214.3 0
214.4 1
214.5 5
214.6 13
214.7 24
214.8 37
214.9 51
215.0 63
215.1 71
215.2 70
215.3 59
215.4 40
215.5 19
215.6 4
226.7 2
226.8 3
226.9 5
227.0 7
227.1 8
227.2 8
227.3 6
227.4 3
244.7 3
244.8 5
244.9 7
245.0 11
245.1 16
245.2 18
245.3 17
245.4 11
245.5 4

Name: Fumonisin B3;Fumonisin B3;71312439
DB#: MSBNK-AAFC-AC000496
InChIKey: CPCRJSQNWHCGOP-ZBUYIUKQSA-N
InChI: InChI=1S/C34H59NO14/c1-5-6-11-21(3)32(49-31(43)19-24(34(46)47)17-29(40)41)27(48-30(42)18-23(33(44)45)16-28(38)39)15-20(2)14-25(36)12-9-7-8-10-13-26(37)22(4)35/h20-27,32,36-37H,5-19,35H2,1-4H3,(H,38,39)(H,40,41)(H,44,45)(H,46,47)/t20-,21+,22+,23?,24?,25+,26-,27-,32+/m0/s1
SMILES: CCCC[C@@H](C)[C@H]([C@H](C[C@@H](C)C[C@@H](CCCCCC[C@@H]([C@@H](C)N)O)O)OC(=O)CC(CC(=O)O)C(=O)O)OC(=O)CC(CC(=O)O)C(=O)O
Precursor_type: [M+Na]+
Spectrum_type: MS2
PrecursorMZ: 728.3822
Instrument_type: LC-ESI-ITFT
Instrument: Q-Exactive Orbitrap Thermo Scientific
Ion_mode: POSITIVE
Collision_energy: 30(NCE)
Formula: C34H59NO14
MW: 705
ExactMass: 705.39354
Comments: Parent=728.3822
Splash: splash10-004i-0009040200-a782744e5b83b01522b4
Num Peaks: 8
199.0213 144
376.3159 999
394.3265 473
534.3375 60
552.348 668
570.3586 50
710.3722 47
728.3828 388

Name: Warfarin;Warfarin;54678486
DB#: MSBNK-BAFG-CSL23111018761
InChIKey: PJVWKTKQMONHTI-UHFFFAOYSA-N
InChI: InChI=1S/C19H16O4/c1-12(20)11-15(13-7-3-2-4-8-13)17-18(21)14-9-5-6-10-16(14)23-19(17)22/h2-10,15,21H,11H2,1H3
SMILES: CC(=O)CC(C1=CC=CC=C1)C2=C(C3=CC=CC=C3OC2=O)O
Precursor_type: [M+H]+
Spectrum_type: MS2
PrecursorMZ: 309.1122
Instrument_type: LC-ESI-QTOF
Instrument: TripleTOF 6600 SCIEX
Ion_mode: POSITIVE
Collision_energy: 60
Formula: C19H16O4
MW: 308
ExactMass: 308.1049
Comments: Parent=309.1122
Splash: splash10-00di-3900000000-20478bc404767cb0a274
Num Peaks: 44
39.0229 14
43.0179 155
51.0228 18
65.0385 222
68.9968 47
77.0382 368
79.0534 15
89.0374 21
91.0539 88
93.0327 198
95.0485 41
101.0386 17
102.0459 17
103.0535 171
105.0389 23
115.0534 24
119.0481 11
121.0282 999
127.0524 17
128.0615 54
129.0335 45
129.0694 44
131.0487 42
145.0286 20
151.0538 25
152.0612 110
153.0689 59
154.0771 34
155.0848 182
157.0279 23
163.0389 189
165.0689 135
166.076 16
167.0849 71
173.0232 141
176.0607 48
177.0682 40
178.0776 173
183.0791 26
205.0626 67
223.0733 47
233.0596 20
249.0529 13
251.0696 12

Name: Warfarin;Warfarin;54678486
Synon: 2-hydroxy-3-(3-oxo-1-phenylbutyl)chromen-4-one
Synon: Coumafen
DB#: MSBNK-Eawag-EQ310301
InChIKey: QTXVAVXCBMYBJW-UHFFFAOYSA-N
InChI: InChI=1S/C19H16O4/c1-12(20)11-15(13-7-3-2-4-8-13)17-18(21)14-9-5-6-10-16(14)23-19(17)22/h2-10,15,22H,11H2,1H3
SMILES: O=C\1c3c(OC(/O)=C/1C(c2ccccc2)CC(=O)C)cccc3
Precursor_type: [M+H]+
Spectrum_type: MS2
PrecursorMZ: 309.1121
Instrument_type: LC-ESI-QFT
Instrument: Q Exactive Orbitrap Thermo Scientific
Ion_mode: POSITIVE
Collision_energy: 15 (nominal)
Formula: C19H16O4
MW: 308
ExactMass: 308.10486
Comments: Parent=309.1121
Splash: splash10-0bt9-0937000000-d7b14874472c7d291bc4
Num Peaks: 9
121.0279 2
147.0803 165
163.0388 991
189.0545 4
191.034 1
205.0498 4
251.0701 363
291.1012 29
309.1118 999

Name: Sulfamoxole;Sulfamoxol;12894
Synon: 4-amino-N-(4,5-dimethyl-1,3-oxazol-2-yl)benzenesulfonamide
DB#: MSBNK-HBM4EU-HB001734
InChIKey: CYFLXLSBHQBMFT-UHFFFAOYSA-N
InChI: InChI=1S/C11H13N3O3S/c1-7-8(2)17-11(13-7)14-18(15,16)10-5-3-9(12)4-6-10/h3-6H,12H2,1-2H3,(H,13,14)
SMILES: CC1=C(OC(=N1)NS(=O)(=O)C2=CC=C(C=C2)N)C
Precursor_type: [M+H]+
Spectrum_type: MS2
PrecursorMZ: 268.075
Instrument_type: LC-ESI-ITFT
Instrument: LTQ Orbitrap XL Thermo Scientific
Ion_mode: POSITIVE
Collision_energy: 85% (nominal)
Formula: C11H13N3O3S
MW: 267
ExactMass: 267.0678
Comments: Parent=268.075
Splash: splash10-0a4i-0900000000-f2bc20df7298bc7d8f6f
Num Peaks: 16
65.0385 5
80.0496 1
92.0496 96
94.0651 3
108.0445 215
111.0554 38
112.0633 13
113.0711 139
129.0659 2
140.0166 441
156.0115 999
158.0271 15
161.1074 11
162.0914 2
175.0174 16
204.1133 6

Name: Isofenphos-Methyl;Isofenphos-methyl;127394
Synon: propan-2-yl 2-[methoxy-(propan-2-ylamino)phosphinothioyl]oxybenzoate
DB#: MSBNK-Eawag-EQ01137705
InChIKey: IXTOWLKEARFCCP-UHFFFAOYSA-N
InChI: InChI=1S/C14H22NO4PS/c1-10(2)15-20(21,17-5)19-13-9-7-6-8-12(13)14(16)18-11(3)4/h6-11H,1-5H3,(H,15,21)
SMILES: CC(C)NP(=S)(OC)OC1=CC=CC=C1C(=O)OC(C)C
Precursor_type: [M+H]+
Spectrum_type: MS2
PrecursorMZ: 332.108
Instrument_type: LC-ESI-QFT
Instrument: Exploris 240 Orbitrap Thermo Scientific
Ion_mode: POSITIVE
Collision_energy: 75 % (nominal)
Formula: C14H22NO4PS
MW: 331
ExactMass: 331.1007
Comments: Parent=332.108
Splash: splash10-00di-0900000000-64888484f895a4adf9b9
Num Peaks: 14
63.9947 23
65.0386 54
93.0336 22
109.0108 49
109.9825 93
110.9666 10
121.0286 999
135.9979 6
138.9946 26
154.9713 51
157.0047 28
198.9623 43
216.9728 34
230.9879 16

Name: Bensulfuron-Methyl;Bensulfuron-methyl;54960
Synon: methyl 2-[(4,6-dimethoxypyrimidin-2-yl)carbamoylsulfamoylmethyl]benzoate
DB#: MSBNK-Eawag-EQ01120707
InChIKey: XMQFTWRPUQYINF-UHFFFAOYSA-N
InChI: InChI=1S/C16H18N4O7S/c1-25-12-8-13(26-2)18-15(17-12)19-16(22)20-28(23,24)9-10-6-4-5-7-11(10)14(21)27-3/h4-8H,9H2,1-3H3,(H2,17,18,19,20,22)
SMILES: COC1=CC(=NC(=N1)NC(=O)NS(=O)(=O)CC2=CC=CC=C2C(=O)OC)OC
Precursor_type: [M+H]+
Spectrum_type: MS2
PrecursorMZ: 411.0969
Instrument_type: LC-ESI-QFT
Instrument: Exploris 240 Orbitrap Thermo Scientific
Ion_mode: POSITIVE
Collision_energy: 120 % (nominal)
Formula: C16H18N4O7S
MW: 410
ExactMass: 410.0896
Comments: Parent=411.0969
Splash: splash10-0006-9000000000-72d9ff93cfb0fd643dc2
Num Peaks: 20
56.0131 15
57.0447 17
63.0229 7
65.0386 384
68.013 18
68.9971 19
69.0082 7
71.0604 9
77.0384 11
82.0288 14
83.024 149
89.0386 11
91.0542 999
93.0083 37
100.0394 5
109.0652 10
116.0493 9
119.0492 44
119.0598 11
139.0502 10

Name: Chloroxuron;Chloroxuron;16115
Synon: 3-[4-(4-chlorophenoxy)phenyl]-1,1-dimethylurea
DB#: MSBNK-LCSB-LU091305
InChIKey: IVUXTESCPZUGJC-UHFFFAOYSA-N
InChI: InChI=1S/C15H15ClN2O2/c1-18(2)15(19)17-12-5-9-14(10-6-12)20-13-7-3-11(16)4-8-13/h3-10H,1-2H3,(H,17,19)
SMILES: CN(C)C(=O)NC1=CC=C(OC2=CC=C(Cl)C=C2)C=C1
Precursor_type: [M+H]+
Spectrum_type: MS2
PrecursorMZ: 291.0895
Instrument_type: LC-ESI-QFT
Instrument: Q Exactive Orbitrap (Thermo Scientific)
Ion_mode: POSITIVE
Collision_energy: 75
Formula: C15H15ClN2O2
MW: 290
ExactMass: 290.0822
Comments: Parent=291.0895
Splash: splash10-00di-9100000000-615e01f4c0e3ec7e18b6
Num Peaks: 29
56.0131 17
72.0443 999
75.0229 2
79.0542 1
86.9996 2
94.0414 1
98.9996 4
106.0651 9
108.0444 1
110.9996 1
118.0651 14
120.0809 1
126.9947 1
127.0542 1
128.062 20
129.0101 8
139.0057 14
145.0648 6
149.0153 1
154.0651 4
155.0604 8
155.0726 4
163.0308 26
168.0569 2
175.0312 1
183.0679 3
190.0418 6
191.0257 1
218.0366 14

Name: Diflufenican;Diflufenican;91735
Synon: N-(2,4-difluorophenyl)-2-[3-(trifluoromethyl)phenoxy]pyridine-3-carboxamide
DB#: MSBNK-Athens_Univ-AU231503
InChIKey: WYEHFWKAOXOVJD-UHFFFAOYSA-N
InChI: InChI=1S/C19H11F5N2O2/c20-12-6-7-16(15(21)10-12)26-17(27)14-5-2-8-25-18(14)28-13-4-1-3-11(9-13)19(22,23)24/h1-10H,(H,26,27)
SMILES: FC1=CC=C(NC(=O)C2=CC=CN=C2OC2=CC=CC(=C2)C(F)(F)F)C(F)=C1
Precursor_type: [M+H]+
Spectrum_type: MS2
PrecursorMZ: 395.0813
Instrument_type: LC-ESI-QTOF
Instrument: Bruker maXis Impact
Ion_mode: POSITIVE
Collision_energy: 30 eV
Formula: C19H11F5N2O2
MW: 394
ExactMass: 394.0740687
Comments: Parent=395.0813
Splash: splash10-014i-0090000000-af0e15f03ead3dc42755
Num Peaks: 18
233.0517 41
234.0543 6
238.0474 15
246.0355 64
247.0408 11
265.054 10
266.0422 999
267.0451 130
268.0475 11
284.0529 51
285.0548 8
335.0615 6
355.066 6
375.0748 23
376.0792 6
377.0696 11
395.0811 53
396.085 17

Name: Fenarimol;Fenarimol;43226
Synon: (2-chlorophenyl)-(4-chlorophenyl)-pyrimidin-5-ylmethanol
DB#: MSBNK-Eawag-EQ01124904
InChIKey: NHOWDZOIZKMVAI-UHFFFAOYSA-N
InChI: InChI=1S/C17H12Cl2N2O/c18-14-7-5-12(6-8-14)17(22,13-9-20-11-21-10-13)15-3-1-2-4-16(15)19/h1-11,22H
SMILES: C1=CC=C(C(=C1)C(C2=CC=C(C=C2)Cl)(C3=CN=CN=C3)O)Cl
Precursor_type: [M+H]+
Spectrum_type: MS2
PrecursorMZ: 331.0399
Instrument_type: LC-ESI-QFT
Instrument: Exploris 240 Orbitrap Thermo Scientific
Ion_mode: POSITIVE
Collision_energy: 60 % (nominal)
Formula: C17H12Cl2N2O
MW: 330
ExactMass: 330.0327
Comments: Parent=331.0399
Splash: splash10-00m0-7590000000-9775c597ef48f5fb370b
Num Peaks: 27
54.0338 94
81.0447 999
138.9945 545
140.0262 8
149.0151 17
157.0765 20
164.0262 15
189.0698 181
199.0316 12
204.0807 44
205.0878 11
219.0312 13
223.0311 97
224.0392 25
232.0759 24
232.9929 9
233.0833 76
235.0072 19
238.0422 60
240.058 50
241.0414 25
243.0917 15
250.0423 33
259.0077 296
266.0366 25
268.0524 502
278.0602 57

Name: Sulfanilamide;Sulfanilamide;5333
Synon: 4-aminobenzenesulfonamide
DB#: MSBNK-Athens_Univ-AU102202
InChIKey: FDDDEECHVMSUSB-UHFFFAOYSA-N
InChI: InChI=1S/C6H8N2O2S/c7-5-1-3-6(4-2-5)11(8,9)10/h1-4H,7H2,(H2,8,9,10)
SMILES: c1cc(ccc1N)S(=O)(=O)N
Precursor_type: [M+H]+
Spectrum_type: MS2
PrecursorMZ: 173.0379
Instrument_type: LC-ESI-QTOF
Instrument: Bruker maXis Impact
Ion_mode: POSITIVE
Collision_energy: Ramp 17.0-25.5 eV
Formula: C6H8N2O2S
MW: 172
ExactMass: 172.0306
Comments: Parent=173.0379
Splash: splash10-05fr-0900000000-50278150b601ad9e8f07
Num Peaks: 5
65.0381 174
108.0472 183
125.0479 261
156.0125 469
173.0383 999

Name: Diflufenican;Diflufenican;91735
Synon: N-(2,4-difluorophenyl)-2-[3-(trifluoromethyl)phenoxy]-3-pyridinecarboxamide
DB#: MSBNK-Eawag-EA011612
InChIKey: WYEHFWKAOXOVJD-UHFFFAOYSA-N
InChI: InChI=1S/C19H11F5N2O2/c20-12-6-7-16(15(21)10-12)26-17(27)14-5-2-8-25-18(14)28-13-4-1-3-11(9-13)19(22,23)24/h1-10H,(H,26,27)
SMILES: FC1=CC=C(NC(=O)C2=C(OC3=CC=CC(=C3)C(F)(F)F)N=CC=C2)C(F)=C1
Precursor_type: [M+H]+
Spectrum_type: MS2
PrecursorMZ: 395.0813
Instrument_type: LC-ESI-ITFT
Instrument: LTQ Orbitrap XL Thermo Scientific
Ion_mode: POSITIVE
Collision_energy: 75 % (nominal)
Formula: C19H11F5N2O2
MW: 394
ExactMass: 394.0735
Comments: Parent=395.0813
Splash: splash10-014i-0590000000-e551ec33da686927f653
Num Peaks: 11
141.0573 166
145.0257 176
169.0522 515
183.0416 779
190.046 742
210.0525 264
218.0411 973
238.0473 999
246.0359 908
266.0421 920
284.0527 164

Name: Mefenamic acid;Mefenamic acid;4044
Synon: 2-(2,3-dimethylanilino)benzoic acid
DB#: MSBNK-Eawag-EA020806
InChIKey: HYYBABOKPJLUIN-UHFFFAOYSA-N
InChI: InChI=1S/C15H15NO2/c1-10-6-5-9-13(11(10)2)16-14-8-4-3-7-12(14)15(17)18/h3-9,16H,1-2H3,(H,17,18)
SMILES: c1(c(cccc1)C(O)=O)Nc1c(c(ccc1)C)C
Precursor_type: [M+H]+
Spectrum_type: MS2
PrecursorMZ: 242.1176
Instrument_type: LC-ESI-ITFT
Instrument: LTQ Orbitrap XL Thermo Scientific
Ion_mode: POSITIVE
Collision_energy: 75 % (nominal)
Formula: C15H15NO2
MW: 241
ExactMass: 241.1103
Comments: Parent=242.1176
Splash: splash10-0a4i-0190000000-e3e4066b0c9dee521863
Num Peaks: 16
167.0723 3
178.061 2
179.0733 7
180.0807 142
181.0886 64
183.0678 11
191.0736 2
194.0966 16
195.0998 3
196.0761 9
196.1118 2
208.0757 150
209.0836 999
222.091 45
223.0993 31
224.1068 547

Name: Sulfamoxole;Sulfamoxol;12894
Synon: 4-amino-N-(4,5-dimethyl-1,3-oxazol-2-yl)benzenesulfonamide
DB#: MSBNK-HBM4EU-HB001715
InChIKey: CYFLXLSBHQBMFT-UHFFFAOYSA-N
InChI: InChI=1S/C11H13N3O3S/c1-7-8(2)17-11(13-7)14-18(15,16)10-5-3-9(12)4-6-10/h3-6H,12H2,1-2H3,(H,13,14)
SMILES: CC1=C(OC(=N1)NS(=O)(=O)C2=CC=C(C=C2)N)C
Precursor_type: [M+H]+
Spectrum_type: MS2
PrecursorMZ: 268.075
Instrument_type: LC-ESI-ITFT
Instrument: LTQ Orbitrap XL Thermo Scientific
Ion_mode: POSITIVE
Collision_energy: 60% (nominal)
Formula: C11H13N3O3S
MW: 267
ExactMass: 267.0678
Comments: Parent=268.075
Splash: splash10-0btc-4900000000-f046396af667898b2018
Num Peaks: 14
65.0384 73
69.0572 18
70.065 23
80.0497 3
92.0495 999
94.0652 4
108.0444 821
110.0601 48
111.0553 29
112.0631 202
113.0709 599
120.0555 25
140.0165 56
156.0114 301

Name: Carbendazim;Carbendazim;25429
Synon: methyl N-(1H-benzimidazol-2-yl)carbamate
DB#: MSBNK-UFZ-WANA019611C9CFPH
InChIKey: TWFZGCMQGLPBSX-UHFFFAOYSA-N
InChI: InChI=1S/C9H9N3O2/c1-14-9(13)12-8-10-6-4-2-3-5-7(6)11-8/h2-5H,1H3,(H2,10,11,12,13)
SMILES: COC(=O)NC1=NC2=CC=CC=C2N1
Precursor_type: [M+H]+
Spectrum_type: MS2
PrecursorMZ: 192.0768
Instrument_type: LC-ESI-ITFT
Instrument: LTQ Orbitrap XL Thermo Scientific
Ion_mode: POSITIVE
Collision_energy: 40 % (nominal)
Formula: C9H9N3O2
MW: 191
ExactMass: 191.069476528
Comments: Parent=192.0768
Splash: splash10-03dl-0900000000-ded0832848150d763576
Num Peaks: 3
119.0492 3
160.0506 999
192.0768 510

Name: Satratoxin G;Satratoxin G;6437354
DB#: MSBNK-AAFC-AC000592
InChIKey: GTONGKBINDTWOM-QXMOYCCXSA-N
InChI: InChI=1S/C29H36O10/c1-16-7-9-26-14-34-23(32)22-28(39-22)10-11-35-27(17(2)30,24(28)33)8-5-4-6-21(31)38-18-13-20(37-19(26)12-16)29(15-36-29)25(18,26)3/h4-6,8,12,17-20,22,24,30,33H,7,9-11,13-15H2,1-3H3/b6-4-,8-5+
SMILES: CC1=CC2C3(CC1)COC(=O)C4C5(O4)CCOC(C5O)(/C=C/C=C\C(=O)OC6C3(C7(CO7)C(C6)O2)C)C(C)O
Precursor_type: [M+H]+
Spectrum_type: MS2
PrecursorMZ: 545.2376
Instrument_type: LC-ESI-ITFT
Instrument: Q-Exactive Orbitrap Thermo Scientific
Ion_mode: POSITIVE
Collision_energy: 10(NCE)
Formula: C29H36O10
MW: 544
ExactMass: 544.23084
Comments: Parent=545.2376
Splash: splash10-0002-0000090000-4a6aa022c6bcaf8450a2
Num Peaks: 3
231.138 59
249.1485 37
545.2381 999

Name: Bendiocarb;Bendiocarb;2314
Synon: (2,2-dimethyl-1,3-benzodioxol-4-yl) N-methylcarbamate
DB#: MSBNK-UFZ-WANA015911C9CFPH
InChIKey: XEGGRYVFLWGFHI-UHFFFAOYSA-N
InChI: InChI=1S/C11H13NO4/c1-11(2)15-8-6-4-5-7(9(8)16-11)14-10(13)12-3/h4-6H,1-3H3,(H,12,13)
SMILES: CNC(=O)OC1=CC=CC2=C1OC(C)(C)O2
Precursor_type: [M+H]+
Spectrum_type: MS2
PrecursorMZ: 224.0917
Instrument_type: LC-ESI-ITFT
Instrument: LTQ Orbitrap XL Thermo Scientific
Ion_mode: POSITIVE
Collision_energy: 40 % (nominal)
Formula: C11H13NO4
MW: 223
ExactMass: 223.084457896
Comments: Parent=224.0917
Splash: splash10-0a4i-0900000000-8b3e5ee04ac5b74e1ce8
Num Peaks: 4
59.0489 97
109.0284 999
148.112 78
167.0703 399

Name: Enrofloxacin;Enrofloxacin;71188
DB#: MSBNK-BAFG-CSL2311095149
InChIKey: SPFYMRJSYKOXGV-UHFFFAOYSA-N
InChI: InChI=1S/C19H22FN3O3/c1-2-21-5-7-22(8-6-21)17-10-16-13(9-15(17)20)18(24)14(19(25)26)11-23(16)12-3-4-12/h9-12H,2-8H2,1H3,(H,25,26)
SMILES: CCN1CCN(CC1)c2cc3N(C=C(C(O)=O)C(=O)c3cc2F)C4CC4
Precursor_type: [M+H]+
Spectrum_type: MS2
PrecursorMZ: 360.1718
Instrument_type: LC-ESI-QTOF
Instrument: TripleTOF 5600 SCIEX
Ion_mode: POSITIVE
Collision_energy: 90
Formula: C19H22FN3O3
MW: 359
ExactMass: 359.1645
Comments: Parent=360.1718
Splash: splash10-0089-1900000000-1b068bcec8330444602c
Num Peaks: 100
42.042 478
53.0075 166
56.0543 145
70.0687 374
74.0213 124
75.0249 166
77.0428 187
83.0291 124
84.0809 104
89.0419 270
94.0239 83
95.0344 104
99.0239 124
101.0391 249
106.0213 104
107.0286 582
107.0462 83
108.0387 187
109.0457 145
113.035 124
114.0321 416
115.0402 104
115.0546 228
116.0485 270
117.0568 104
120.0378 145
121.0312 166
122.0384 104
125.0405 104
126.0335 374
127.0385 83
127.0551 291
128.0484 333
128.0618 104
129.0585 249
130.0667 187
132.0251 999
133.0361 790
134.0385 915
134.0721 104
135.0466 457
136.0172 104
139.0277 145
140.048 291
141.0567 208
142.0623 249
143.0772 83
145.0434 145
146.0387 312
146.0527 270
147.0473 395
148.0558 999
149.053 124
153.055 83
154.063 499
155.0599 270
156.0656 228
158.0384 208
159.0432 312
160.0189 333
160.048 416
161.0302 228
161.051 561
162.0353 291
166.0483 83
167.021 104
167.0654 208
168.0667 208
169.075 145
172.0545 853
172.0738 83
173.0541 603
174.0349 832
174.0562 374
174.0745 104
175.065 333
176.0483 145
176.076 208
180.0618 124
181.0749 104
184.0597 124
185.0607 228
186.0698 208
187.0267 208
187.0637 249
188.0142 645
189.0454 291
199.0692 124
200.049 124
201.0572 145
201.0841 124
202.0639 187
203.0635 374
214.0378 104
215.0239 582
215.0606 124
217.044 145
229.0773 104
243.0584 124
256.053 145

Name: Flubendazole;Flubendazole;35802
DB#: MSBNK-BAFG-CSL2311093309
InChIKey: CPEUVMUXAHMANV-UHFFFAOYSA-N
InChI: InChI=1S/C16H12FN3O3/c1-23-16(22)20-15-18-12-7-4-10(8-13(12)19-15)14(21)9-2-5-11(17)6-3-9/h2-8H,1H3,(H2,18,19,20,22)
SMILES: COC(=O)Nc1[nH]c2cc(ccc2n1)C(=O)c3ccc(F)cc3
Precursor_type: [M+H]+
Spectrum_type: MS2
PrecursorMZ: 314.0935
Instrument_type: LC-ESI-QTOF
Instrument: TripleTOF 5600 SCIEX
Ion_mode: POSITIVE
Collision_energy: 20
Formula: C16H12FN3O3
MW: 313
ExactMass: 313.0863
Comments: Parent=314.0935
Splash: splash10-03e9-0069000000-e4d22b68925dad5b8a2c
Num Peaks: 4
123.0243 11
282.067 786
313.1039 12
314.0935 999

Name: Dapsone;Dapson;2955
DB#: MSBNK-Waters-WA001684
InChIKey: MQJKPEGWNLWLTK-UHFFFAOYSA-N
InChI: InChI=1S/C12H12N2O2S/c13-9-1-5-11(6-2-9)17(15,16)12-7-3-10(14)4-8-12/h1-8H,13-14H2
SMILES: Nc(c2)ccc(c2)S(=O)(=O)c(c1)ccc(N)c1
Spectrum_type: MS
Instrument_type: LC-ESI-Q
Instrument: ZQ, Waters
Ion_mode: POSITIVE
Formula: C12H12N2O2S
MW: 248
ExactMass: 248.06195
Comments: Parent=-1
Splash: splash10-0a4i-0920000000-83d743afbde6fd9df201
Num Peaks: 15
108 909
109 59
110 27
122 12
133 98
149 8
156 999
157 67
158 47
249 423
250 55
251 27
271 16
287 31
290 24

Name: Imazethapyr;Imazethapyr;54740
Synon: 5-ethyl-2-(4-methyl-5-oxo-4-propan-2-yl-1H-imidazol-2-yl)pyridine-3-carboxylic acid
DB#: MSBNK-LCSB-LU027402
InChIKey: XVOKUMIPKHGGTN-UHFFFAOYSA-N
InChI: InChI=1S/C15H19N3O3/c1-5-9-6-10(13(19)20)11(16-7-9)12-17-14(21)15(4,18-12)8(2)3/h6-8H,5H2,1-4H3,(H,19,20)(H,17,18,21)
SMILES: CCC1=CN=C(C2=NC(C)(C(C)C)C(=O)N2)C(=C1)C(O)=O
Precursor_type: [M+H]+
Spectrum_type: MS2
PrecursorMZ: 290.1499
Instrument_type: LC-ESI-QFT
Instrument: Q Exactive Orbitrap (Thermo Scientific)
Ion_mode: POSITIVE
Collision_energy: 30
Formula: C15H19N3O3
MW: 289
ExactMass: 289.1426
Comments: Parent=290.1499
Splash: splash10-0006-0090000000-516133650a05f9cd64c2
Num Peaks: 27
58.0651 4
69.0698 10
71.0854 1
86.0964 61
97.0648 4
114.0914 4
133.0759 4
175.0865 2
176.0819 11
177.0658 28
194.0927 2
201.1386 39
202.0975 1
203.118 2
204.1128 3
218.1651 4
219.1007 2
227.1178 5
230.0924 48
244.1445 61
245.1284 232
246.1602 3
247.0948 5
248.1029 200
262.155 133
272.1393 26
290.1498 999

Name: Diflufenican;Diflufenican;91735
Synon: N-(2,4-difluorophenyl)-2-[3-(trifluoromethyl)phenoxy]-3-pyridinecarboxamide
DB#: MSBNK-Eawag-EA011606
InChIKey: WYEHFWKAOXOVJD-UHFFFAOYSA-N
InChI: InChI=1S/C19H11F5N2O2/c20-12-6-7-16(15(21)10-12)26-17(27)14-5-2-8-25-18(14)28-13-4-1-3-11(9-13)19(22,23)24/h1-10H,(H,26,27)
SMILES: FC1=CC=C(NC(=O)C2=C(OC3=CC=CC(=C3)C(F)(F)F)N=CC=C2)C(F)=C1
Precursor_type: [M+H]+
Spectrum_type: MS2
PrecursorMZ: 395.0813
Instrument_type: LC-ESI-ITFT
Instrument: LTQ Orbitrap XL Thermo Scientific
Ion_mode: POSITIVE
Collision_energy: 75 % (nominal)
Formula: C19H11F5N2O2
MW: 394
ExactMass: 394.0735
Comments: Parent=395.0813
Splash: splash10-014i-0590000000-dfee6fa1e865b67d863b
Num Peaks: 12
96.0442 88
142.989 92
145.0262 125
169.0522 499
183.0417 806
190.0462 610
210.053 263
218.041 992
219.0487 100
238.0471 999
246.0354 754
266.0423 568

Name: Bromacil;Bromacil;9411
DB#: MSBNK-BAFG-CSL23111017823
InChIKey: CTSLUCNDVMMDHG-UHFFFAOYSA-N
InChI: InChI=1S/C9H13BrN2O2/c1-4-5(2)12-8(13)7(10)6(3)11-9(12)14/h5H,4H2,1-3H3,(H,11,14)
SMILES: CCC(C)N1C(=O)C(=C(NC1=O)C)Br
Precursor_type: [M+H]+
Spectrum_type: MS2
PrecursorMZ: 261.0233
Instrument_type: LC-ESI-QTOF
Instrument: TripleTOF 6600 SCIEX
Ion_mode: POSITIVE
Collision_energy: 40
Formula: C9H13BrN2O2
MW: 260
ExactMass: 260.016
Comments: Parent=261.0233
Splash: splash10-0udr-0950000000-bbb113fc679dccdb7e8d
Num Peaks: 15
54.0325 70
55.0403 12
69.0067 14
69.9906 15
83.0338 26
98.0451 17
104.9311 14
106.9465 22
131.942 248
133.9572 66
143.942 17
161.9523 410
186.9475 152
187.9317 646
204.9585 999

Name: Fenarimol;Fenarimol;43226
Synon: (2-chlorophenyl)-(4-chlorophenyl)-pyrimidin-5-ylmethanol
DB#: MSBNK-Eawag-EQ01124901
InChIKey: NHOWDZOIZKMVAI-UHFFFAOYSA-N
InChI: InChI=1S/C17H12Cl2N2O/c18-14-7-5-12(6-8-14)17(22,13-9-20-11-21-10-13)15-3-1-2-4-16(15)19/h1-11,22H
SMILES: C1=CC=C(C(=C1)C(C2=CC=C(C=C2)Cl)(C3=CN=CN=C3)O)Cl
Precursor_type: [M+H]+
Spectrum_type: MS2
PrecursorMZ: 331.0399
Instrument_type: LC-ESI-QFT
Instrument: Exploris 240 Orbitrap Thermo Scientific
Ion_mode: POSITIVE
Collision_energy: 15 % (nominal)
Formula: C17H12Cl2N2O
MW: 330
ExactMass: 330.0327
Comments: Parent=331.0399
Splash: splash10-001i-0009000000-f34bf52bb5060aa0695a
Num Peaks: 1
331.0387 999

Name: Pencycuron;Pencycuron;91692
DB#: MSBNK-BAFG-CSL23111017765
InChIKey: OGYFATSSENRIKG-UHFFFAOYSA-N
InChI: InChI=1S/C19H21ClN2O/c20-16-12-10-15(11-13-16)14-22(18-8-4-5-9-18)19(23)21-17-6-2-1-3-7-17/h1-3,6-7,10-13,18H,4-5,8-9,14H2,(H,21,23)
SMILES: C1CCC(C1)N(CC2=CC=C(C=C2)Cl)C(=O)NC3=CC=CC=C3
Precursor_type: [M+H]+
Spectrum_type: MS2
PrecursorMZ: 329.1415
Instrument_type: LC-ESI-QTOF
Instrument: TripleTOF 6600 SCIEX
Ion_mode: POSITIVE
Collision_energy: 90
Formula: C19H21ClN2O
MW: 328
ExactMass: 328.1342
Comments: Parent=329.1415
Splash: splash10-002s-9200000000-145dad7f274b40dfd372
Num Peaks: 15
39.023 31
51.0227 14
61.0058 26
62.015 47
63.0225 167
64.0301 11
65.0382 43
72.9837 133
74.999 28
77.0382 38
89.0381 999
90.0457 260
96.9831 11
98.9989 499
125.0145 642

Name: Tebuconazole;Tebuconazole;86102
Synon: 1-(4-chlorophenyl)-4,4-dimethyl-3-(1,2,4-triazol-1-ylmethyl)-3-pentanol
DB#: MSBNK-Eawag-EA032712
InChIKey: PXMNMQRDXWABCY-UHFFFAOYSA-N
InChI: InChI=1S/C16H22ClN3O/c1-15(2,3)16(21,10-20-12-18-11-19-20)9-8-13-4-6-14(17)7-5-13/h4-7,11-12,21H,8-10H2,1-3H3
SMILES: CC(C)(C)C(CCC1=CC=C(C=C1)Cl)(CN2C=NC=N2)O
Precursor_type: [M+H]+
Spectrum_type: MS2
PrecursorMZ: 308.1524
Instrument_type: LC-ESI-ITFT
Instrument: LTQ Orbitrap XL Thermo Scientific
Ion_mode: POSITIVE
Collision_energy: 75 % (nominal)
Formula: C16H22ClN3O
MW: 307
ExactMass: 307.1446
Comments: Parent=308.1524
Splash: splash10-00di-9300000000-d72b69f05ecd8e20f07f
Num Peaks: 15
55.0541 2
57.0699 11
59.0491 28
70.04 999
83.0856 8
103.0543 8
115.0542 26
116.0621 48
125.0153 256
129.0699 6
130.0778 13
139.0309 15
143.0602 6
151.031 47
165.0466 4

Name: Metamitron;Metamitron;38854
Synon: 4-Amino-4,5-dihydro-3-methyl-6-phenyl-1,2,4-triazin-5-one
Synon: 4-amino-3-methyl-6-phenyl-1,2,4-triazin-5-one
DB#: MSBNK-Eawag-EA005802
InChIKey: VHCNQEUWZYOAEV-UHFFFAOYSA-N
InChI: InChI=1S/C10H10N4O/c1-7-12-13-9(10(15)14(7)11)8-5-3-2-4-6-8/h2-6H,11H2,1H3
SMILES: c(ccc1C(=NN=C2C)C(=O)N2N)cc1
Precursor_type: [M+H]+
Spectrum_type: MS2
PrecursorMZ: 203.0927
Instrument_type: LC-ESI-ITFT
Instrument: LTQ Orbitrap XL Thermo Scientific
Ion_mode: POSITIVE
Collision_energy: 15 % (nominal)
Formula: C10H10N4O
MW: 202
ExactMass: 202.0860
Comments: Parent=203.0927
Splash: splash10-0udi-0090000000-b9918411adbcc397ab90
Num Peaks: 1
203.093 999

Name: Fumonisin B4;Fumonisin B4;42608359
DB#: MSBNK-AAFC-AC000661
InChIKey: WYYKRDVIBOEORL-JLCKPESSSA-N
InChI: InChI=1S/C34H59NO13/c1-5-6-14-22(3)32(48-31(42)20-25(34(45)46)18-29(39)40)27(47-30(41)19-24(33(43)44)17-28(37)38)16-21(2)13-11-9-7-8-10-12-15-26(36)23(4)35/h21-27,32,36H,5-20,35H2,1-4H3,(H,37,38)(H,39,40)(H,43,44)(H,45,46)/t21-,22+,23-,24+,25+,26-,27-,32+/m0/s1
SMILES: CCCC[C@@H](C)[C@H]([C@H](C[C@@H](C)CCCCCCCC[C@@H]([C@H](C)N)O)OC(=O)C[C@@H](CC(=O)O)C(=O)O)OC(=O)C[C@@H](CC(=O)O)C(=O)O
Precursor_type: [M+H]+
Spectrum_type: MS2
PrecursorMZ: 690.4054
Instrument_type: LC-ESI-ITFT
Instrument: Q-Exactive Orbitrap Thermo Scientific
Ion_mode: POSITIVE
Collision_energy: 40(NCE)
Formula: C34H59NO13
MW: 689
ExactMass: 689.39863
Comments: Parent=690.4054
Splash: splash10-00ds-7429000000-af73da412f473fc569ab
Num Peaks: 16
50.7118 141
58.0793 133
69.0709 359
81.0709 321
83.0867 188
95.0865 317
97.1012 205
105.9941 180
159.0288 403
181.9199 198
184.8326 181
222.2217 258
248.9562 215
320.3312 837
338.3418 999
350.8181 193

Name: Ethofumesate;Ethofumesate;33360
Synon: (2-ethoxy-3,3-dimethyl-2H-1-benzofuran-5-yl) methanesulfonate
DB#: MSBNK-Eawag-EA011702
InChIKey: IRCMYGHHKLLGHV-UHFFFAOYSA-N
InChI: InChI=1S/C13H18O5S/c1-5-16-12-13(2,3)10-8-9(18-19(4,14)15)6-7-11(10)17-12/h6-8,12H,5H2,1-4H3
SMILES: S(=O)(=O)(C)O-c(ccc1O2)cc1C(C2OCC)(C)C
Precursor_type: [M+H]+
Spectrum_type: MS2
PrecursorMZ: 287.0948
Instrument_type: LC-ESI-ITFT
Instrument: LTQ Orbitrap XL Thermo Scientific
Ion_mode: POSITIVE
Collision_energy: 15 % (nominal)
Formula: C13H18O5S
MW: 286
ExactMass: 286.0869
Comments: Parent=287.0948
Splash: splash10-0a4r-0390000000-117d710a2984e0bd49eb
Num Peaks: 13
93.0701 4
121.0649 408
149.0961 40
161.0598 21
162.0676 4
163.0755 95
179.0701 5
180.0775 3
191.1074 2
241.053 150
259.0636 999
277.0727 1
287.0948 581

Name: Sulfamoxole;Sulfamoxol;12894
Synon: 4-Amino-N-(4,5-dimethyl-1,3-oxazol-2-yl)benzene-1-sulfonamide
DB#: MSBNK-HBM4EU-HB002617
InChIKey: CYFLXLSBHQBMFT-UHFFFAOYSA-N
InChI: InChI=1S/C11H13N3O3S/c1-7-8(2)17-11(13-7)14-18(15,16)10-5-3-9(12)4-6-10/h3-6H,12H2,1-2H3,(H,13,14)
SMILES: CC1=C(C)N=C(NS(=O)(=O)C2=CC=C(N)C=C2)O1
Precursor_type: [M+H]+
Spectrum_type: MS2
PrecursorMZ: 268.0751
Instrument_type: LC-ESI-QTOF
Instrument: 6678 QTOF Agilent
Ion_mode: POSITIVE
Collision_energy: 45 eV
Formula: C11H13N3O3S
MW: 267
ExactMass: 267.0678
Comments: Parent=268.0751
Splash: splash10-014i-9100000000-8c8c9b24422573071135
Num Peaks: 5
65.039 999
70.0648 130
80.0493 321
92.0494 360
108.0446 232

Name: Equisetin;Equisetin;57347512
Synon: 3-[(1,6-dimethyl-2-prop-1-enyl-4a,5,6,7,8,8a-hexahydro-2H-naphthalen-1-yl)-hydroxymethylidene]-5-(hydroxymethyl)-1-methylpyrrolidine-2,4-dione
DB#: MSBNK-HBM4EU-HB003570
InChIKey: QNQBPPQLRODXET-UHFFFAOYSA-N
InChI: InChI=1S/C22H31NO4/c1-5-6-15-9-8-14-11-13(2)7-10-16(14)22(15,3)20(26)18-19(25)17(12-24)23(4)21(18)27/h5-6,8-9,13-17,24,26H,7,10-12H2,1-4H3
SMILES: CC=CC1C=CC2CC(CCC2C1(C)C(=C3C(=O)C(N(C3=O)C)CO)O)C
Precursor_type: [M+H]+
Spectrum_type: MS2
PrecursorMZ: 374.2326
Instrument_type: LC-ESI-ITFT
Instrument: LTQ Orbitrap XL Thermo Scientific
Ion_mode: POSITIVE
Collision_energy: 15 % (nominal)
Formula: C22H31NO4
MW: 373
ExactMass: 373.2253
Comments: Parent=374.2326
Splash: splash10-00di-0109000000-e859b664dc6553320ea9
Num Peaks: 13
105.0699 3
119.0856 6
133.1008 2
147.1166 4
170.0811 5
175.1481 152
177.1635 3
200.0917 28
205.1941 2
294.1706 3
346.2376 25
356.2217 127
374.2324 999

Name: DEET;DEET;4284
Synon: N,N-Diethyl-m-toluamide
Synon: N,N-diethyl-3-methyl-benzamide
DB#: MSBNK-Eawag-EA021301
InChIKey: MMOXZBCLCQITDF-UHFFFAOYSA-N
InChI: InChI=1S/C12H17NO/c1-4-13(5-2)12(14)11-8-6-7-10(3)9-11/h6-9H,4-5H2,1-3H3
SMILES: c1(C(N(CC)CC)=O)cc(C)ccc1
Precursor_type: [M+H]+
Spectrum_type: MS2
PrecursorMZ: 192.1383
Instrument_type: LC-ESI-ITFT
Instrument: LTQ Orbitrap XL Thermo Scientific
Ion_mode: POSITIVE
Collision_energy: 35 % (nominal)
Formula: C12H17NO
MW: 191
ExactMass: 191.1305
Comments: Parent=192.1383
Splash: splash10-014i-0900000000-281ad1f50c96e62d93dc
Num Peaks: 6
72.0445 4
72.0808 3
91.0543 11
100.0758 29
119.0494 999
192.1387 117

Name: Alachlor;Alachlor;2078
Synon: 2-chloranyl-N-(2,6-diethylphenyl)-N-(methoxymethyl)ethanamide
DB#: MSBNK-Eawag-EA027408
InChIKey: XCSGPAVHZFQHGE-UHFFFAOYSA-N
InChI: InChI=1S/C14H20ClNO2/c1-4-11-7-6-8-12(5-2)14(11)16(10-18-3)13(17)9-15/h6-8H,4-5,9-10H2,1-3H3
SMILES: CCC1=CC=CC(CC)=C1N(COC)C(=O)CCl
Precursor_type: [M+H]+
Spectrum_type: MS2
PrecursorMZ: 270.1255
Instrument_type: LC-ESI-ITFT
Instrument: LTQ Orbitrap XL Thermo Scientific
Ion_mode: POSITIVE
Collision_energy: 15 % (nominal)
Formula: C14H20ClNO2
MW: 269
ExactMass: 269.1177
Comments: Parent=270.1255
Splash: splash10-0079-0090000000-80bab76e1cf9264266b6
Num Peaks: 7
162.1278 59
208.089 26
220.0883 10
224.0839 34
238.0994 999
240.1161 5
270.1256 921

Name: Sulfotep;Sulfotep;19395
Synon: diethoxyphosphinothioyloxy-diethoxy-sulfanylidene-lambda5-phosphane
DB#: MSBNK-Eawag-EQ01140115
InChIKey: XIUROWKZWPIAIB-UHFFFAOYSA-N
InChI: InChI=1S/C8H20O5P2S2/c1-5-9-14(16,10-6-2)13-15(17,11-7-3)12-8-4/h5-8H2,1-4H3
SMILES: CCOP(=S)(OCC)OP(=S)(OCC)OCC
Precursor_type: [M+H]+
Spectrum_type: MS2
PrecursorMZ: 323.03
Instrument_type: LC-ESI-QFT
Instrument: Exploris 240 Orbitrap Thermo Scientific
Ion_mode: POSITIVE
Collision_energy: 90 % (nominal)
Formula: C8H20O5P2S2
MW: 322
ExactMass: 322.0227
Comments: Parent=323.03
Splash: splash10-01ot-9600000000-20958117f5f57aac7fed
Num Peaks: 9
64.9787 38
78.94 40
80.9736 26
94.9177 12
96.9507 999
98.9842 46
110.9664 40
114.9613 771
128.9772 17

Name: Sulochrin;Sulochrin;160505
Synon: methyl 2-(2,6-dihydroxy-4-methylbenzoyl)-5-hydroxy-3-methoxybenzoate
DB#: MSBNK-HBM4EU-HB003853
InChIKey: YJRLSCDUYLRBIZ-UHFFFAOYSA-N
InChI: InChI=1S/C17H16O7/c1-8-4-11(19)15(12(20)5-8)16(21)14-10(17(22)24-3)6-9(18)7-13(14)23-2/h4-7,18-20H,1-3H3
SMILES: CC1=CC(=C(C(=C1)O)C(=O)C2=C(C=C(C=C2OC)O)C(=O)OC)O
Precursor_type: [M+H]+
Spectrum_type: MS2
PrecursorMZ: 333.0969
Instrument_type: LC-ESI-ITFT
Instrument: LTQ Orbitrap XL Thermo Scientific
Ion_mode: POSITIVE
Collision_energy: 20 % (nominal)
Formula: C17H16O7
MW: 332
ExactMass: 332.0896
Comments: Parent=333.0969
Splash: splash10-0a4i-0191000000-7645eccf82692d5491cd
Num Peaks: 7
57.0544 3
151.0391 136
169.0496 23
183.0653 46
209.0445 999
301.0708 141
333.0967 19

Name: Imazapyr;Imazapyr;54738
Synon: 2-(4-methyl-5-oxo-4-propan-2-yl-1H-imidazol-2-yl)pyridine-3-carboxylic acid
DB#: MSBNK-Athens_Univ-AU263002
InChIKey: CLQMBPJKHLGMQK-UHFFFAOYSA-N
InChI: InChI=1S/C13H15N3O3/c1-7(2)13(3)12(19)15-10(16-13)9-8(11(17)18)5-4-6-14-9/h4-7H,1-3H3,(H,17,18)(H,15,16,19)
SMILES: CC(C)C1(C)N=C(NC1=O)C1=NC=CC=C1C(O)=O
Precursor_type: [M+H]+
Spectrum_type: MS2
PrecursorMZ: 262.1186
Instrument_type: LC-ESI-QTOF
Instrument: Bruker maXis Impact
Ion_mode: POSITIVE
Collision_energy: 20 eV
Formula: C13H15N3O3
MW: 261
ExactMass: 261.1113413
Comments: Parent=262.1186
Splash: splash10-03di-0090000000-9777564962a3c594a8b6
Num Peaks: 21
147.0547 5
148.0494 12
149.0336 59
173.1064 38
174.0649 13
191.0679 6
199.0855 19
202.0605 104
203.0633 10
216.1127 46
217.0968 478
218.0998 52
219.0626 6
220.0713 307
221.0737 27
234.1235 272
235.1261 30
244.1075 11
262.1186 999
263.1215 107
264.1234 10

Name: Sarafloxacin;Sarafloxacin;56208
Synon: 6-fluoro-1-(4-fluorophenyl)-4-oxo-7-piperazin-1-ylquinoline-3-carboxylic acid
DB#: MSBNK-Eawag-EQ362006
InChIKey: XBHBWNFJWIASRO-UHFFFAOYSA-N
InChI: InChI=1S/C20H17F2N3O3/c21-12-1-3-13(4-2-12)25-11-15(20(27)28)19(26)14-9-16(22)18(10-17(14)25)24-7-5-23-6-8-24/h1-4,9-11,23H,5-8H2,(H,27,28)
SMILES: C1CN(CCN1)C2=C(C=C3C(=C2)N(C=C(C3=O)C(=O)O)C4=CC=C(C=C4)F)F
Precursor_type: [M+H]+
Spectrum_type: MS2
PrecursorMZ: 386.1311
Instrument_type: LC-ESI-QFT
Instrument: Q Exactive Plus Orbitrap Thermo Scientific
Ion_mode: POSITIVE
Collision_energy: 90 (nominal)
Formula: C20H17F2N3O3
MW: 385
ExactMass: 385.12380
Comments: Parent=386.1311
Splash: splash10-0a6r-0590000000-cb1034859aef55b5a527
Num Peaks: 399
50.0151 3
51.0229 8
53.0022 14
53.0386 10
54.0339 2
56.0495 142
57.0573 5
58.0652 31
59.0291 2
63.0228 21
65.0386 8
68.0131 3
68.0495 55
69.0447 4
70.0651 63
71.0291 4
71.0603 2
74.0151 4
75.0229 47
77.0384 22
80.0494 4
81.0135 2
81.0448 3
83.0291 94
83.0603 15
84.0369 9
87.023 8
89.0386 225
90.0338 10
90.0464 9
91.0543 30
92.0495 4
94.0651 13
95.029 19
95.0492 28
96.0369 20
96.0444 9
97.0447 9
98.0402 4
101.0385 24
102.0338 2
102.0464 18
103.0542 91
104.0494 40
105.0448 36
107.0292 257
108.0244 11
108.037 81
109.0448 251
110.0401 59
112.0319 3
113.0396 24
114.0339 16
115.0417 9
115.0542 64
116.0495 131
117.0449 3
117.0573 52
118.0287 3
118.0652 11
119.0493 27
120.037 31
120.0444 8
121.0324 8
121.0448 103
122.0401 155
123.0241 46
123.0353 87
123.0479 22
123.0605 4
124.0557 20
126.0342 5
127.0417 4
127.0545 3
128.0495 375
129.0447 152
129.0573 38
130.0652 107
131.0604 45
131.0734 2
132.0243 12
132.0444 11
133.0323 15
133.0448 78
134.0401 352
134.06 76
135.0478 187
136.0191 4
136.0557 77
137.051 10
137.0634 2
138.0349 12
140.0268 3
140.0496 28
141.0446 11
141.0574 18
142.0527 13
142.0652 29
143.0605 44
143.0731 24
144.0445 10
144.0556 42
144.0685 3
144.0808 14
145.0761 8
146.0401 111
146.06 22
147.0242 37
147.0353 12
147.0479 36
148.0557 600
149.0398 5
149.0511 36
149.0635 23
150.0349 16
150.0588 8
150.0713 12
151.0429 14
151.0542 2
151.0667 2
152.0506 110
153.0448 15
154.0398 10
154.0526 11
154.0654 5
155.0604 237
156.0446 25
156.0556 4
156.0682 73
157.0451 9
157.0761 11
158.0401 106
159.0353 5
159.0481 8
159.0551 9
160.0432 36
160.0556 10
161.0512 52
161.0636 10
162.0351 33
162.0463 23
162.0716 24
163.0428 11
163.0541 20
163.0669 5
164.0506 63
165.0221 3
165.0447 10
165.0701 2
166.0527 10
166.0658 3
167.0606 7
168.056 15
168.0683 8
169.0648 4
169.0761 38
170.0527 15
170.0711 4
170.0837 8
171.0548 7
171.0917 84
172.0556 9
173.0511 201
174.0589 379
175.0356 3
175.0667 61
176.0437 4
176.0507 29
176.0621 10
176.0746 13
177.0459 10
177.0582 8
177.0699 14
178.0538 3
178.0656 8
179.0378 4
179.0609 13
180.0455 102
181.0447 50
181.076 10
182.0399 13
182.0526 30
182.0713 3
182.0838 3
183.0606 205
184.0557 61
184.0633 23
185.0511 24
185.0638 20
185.0712 3
186.0485 15
186.0589 76
186.0716 13
187.0555 12
187.0667 17
188.0429 16
188.05 20
188.0745 16
189.0457 17
189.0575 11
189.0823 65
190.0651 81
191.0616 5
191.0727 13
192.0452 8
194.0403 2
194.0526 4
194.0608 17
195.0484 25
196.0559 66
196.0685 22
197.0511 21
197.0635 29
197.0761 5
198.0718 43
199.0354 12
200.0433 52
201.0511 402
202.0461 56
202.054 5
202.0658 12
203.0537 39
203.0616 127
203.0728 9
204.0381 29
204.0551 8
204.0622 9
204.081 23
206.0401 10
207.0486 19
207.0604 22
208.0558 390
209.0636 568
210.0714 102
211.0669 16
211.0793 45
212.0514 18
213.0386 3
214.0461 34
214.0586 12
214.0662 12
215.0534 50
216.0617 100
217.0774 8
218.0608 4
219.048 12
219.0572 4
220.0559 26
221.051 14
221.0635 42
221.0725 3
222.0593 18
222.0714 237
223.0668 143
223.0791 38
224.0514 15
224.0746 33
224.0871 58
225.0496 3
225.0588 13
225.0823 15
226.0463 215
226.0663 23
226.09 26
227.0542 999
228.062 433
229.0574 94
229.0699 425
230.0413 8
230.0659 26
231.0472 3
231.0728 11
231.0917 9
232.033 9
232.056 21
233.0523 3
233.0636 16
234.059 48
234.0715 45
235.0668 124
235.0792 35
236.0519 25
236.0624 13
236.0746 111
236.0868 15
237.0591 45
237.0822 137
238.0473 23
238.0665 103
239.054 104
239.074 8
240.062 253
241.057 51
241.0699 45
242.065 45
242.0777 121
243.0491 8
243.0719 36
244.0583 21
244.0806 262
245.0647 90
246.0598 3
246.0725 8
246.096 3
247.0665 38
248.0747 47
248.0866 4
249.0698 19
249.0822 169
250.0662 19
250.09 136
251.0617 21
251.074 15
251.0857 17
251.0982 21
252.0617 15
252.0823 16
253.0567 36
253.0698 40
254.0652 141
254.0776 20
255.0493 117
255.0729 959
256.0569 626
257.0646 81
257.0865 19
258.0598 5
258.0727 29
259.0445 16
259.0667 9
259.0868 3
260.0745 60
261.0694 6
261.0822 53
262.0777 78
262.0899 11
263.0619 13
263.0854 128
263.0983 30
264.0935 43
264.1062 5
265.0562 4
265.0774 32
265.1008 12
266.0649 8
267.0727 67
268.0567 18
268.0805 48
269.0649 25
269.0885 154
270.0596 31
270.0726 105
270.0956 83
271.044 11
271.0675 99
271.0807 56
272.0756 4
272.0884 9
273.0833 43
274.0778 18
274.0904 3
275.0858 16
276.0694 10
276.0932 57
277.0772 26
277.1007 14
278.0851 13
278.1099 3
279.0734 13
279.0929 50
280.0793 6
281.0517 4
281.0888 43
282.0367 3
282.059 11
282.0725 16
283.0676 96
284.0755 9
285.0835 86
287.0386 20
289.0547 46
290.0724 14
290.1084 18
291.0934 10
291.1167 9
292.0881 50
295.0679 2
297.0833 71
299.0993 26
304.0888 8
305.0738 3
306.1042 4
311.0627 25
318.0673 4
318.1035 4
320.0829 4
325.0792 3
329.0727 14
338.0933 4

Name: Chloroxuron;Chloroxuron;16115
DB#: MSBNK-BAFG-CSL2311093225
InChIKey: IVUXTESCPZUGJC-UHFFFAOYSA-N
InChI: InChI=1S/C15H15ClN2O2/c1-18(2)15(19)17-12-5-9-14(10-6-12)20-13-7-3-11(16)4-8-13/h3-10H,1-2H3,(H,17,19)
SMILES: CN(C)C(=O)Nc1ccc(Oc2ccc(Cl)cc2)cc1
Precursor_type: [M+H]+
Spectrum_type: MS2
PrecursorMZ: 291.0895
Instrument_type: LC-ESI-QTOF
Instrument: TripleTOF 5600 SCIEX
Ion_mode: POSITIVE
Collision_energy: 70
Formula: C15H15ClN2O2
MW: 290
ExactMass: 290.0822
Comments: Parent=291.0895
Splash: splash10-00di-9300000000-f62d89ac55050f88cc71
Num Peaks: 12
56.0186 43
72.0488 999
74.0177 22
75.026 110
106.0656 13
110.9997 152
118.0653 21
127.0538 52
128.0614 108
139.0532 31
149.0144 14
154.0658 20

Name: Beauvericin;Beauvericin;3007984
Synon: (3S,6R,9S,12R,15S,18R)-3,9,15-tribenzyl-4,10,16-trimethyl-6,12,18-tri(propan-2-yl)-1,7,13-trioxa-4,10,16-triazacyclooctadecane-2,5,8,11,14,17-hexone
DB#: MSBNK-AAFC-AC000580
InChIKey: GYSCAQFHASJXRS-FFCOJMSVSA-N
InChI: InChI=1S/C45H57N3O9/c1-28(2)37-40(49)46(7)35(26-32-21-15-11-16-22-32)44(53)56-39(30(5)6)42(51)48(9)36(27-33-23-17-12-18-24-33)45(54)57-38(29(3)4)41(50)47(8)34(43(52)55-37)25-31-19-13-10-14-20-31/h10-24,28-30,34-39H,25-27H2,1-9H3/t34-,35-,36-,37+,38+,39+/m0/s1
SMILES: CC(C)[C@@H]1C(=O)N([C@H](C(=O)O[C@@H](C(=O)N([C@H](C(=O)O[C@@H](C(=O)N([C@H](C(=O)O1)CC2=CC=CC=C2)C)C(C)C)CC3=CC=CC=C3)C)C(C)C)CC4=CC=CC=C4)C
Precursor_type: [M+Na]+
Spectrum_type: MS2
PrecursorMZ: 806.3982
Instrument_type: LC-ESI-ITFT
Instrument: Q-Exactive Orbitrap Thermo Scientific
Ion_mode: POSITIVE
Collision_energy: 30(NCE)
Formula: C45H57N3O9
MW: 783
ExactMass: 783.40948
Comments: Parent=806.3982
Splash: splash10-0a4i-0001001090-286a2040dd1b98a4ea75
Num Peaks: 4
384.1765 179
545.2595 50
645.3115 194
806.3987 999

Name: Metoxuron;Metoxuron;29863
DB#: MSBNK-BAFG-CSL23111017947
InChIKey: DSRNRYQBBJQVCW-UHFFFAOYSA-N
InChI: InChI=1S/C10H13ClN2O2/c1-13(2)10(14)12-7-4-5-9(15-3)8(11)6-7/h4-6H,1-3H3,(H,12,14)
SMILES: CN(C)C(=O)NC1=CC(=C(C=C1)OC)Cl
Precursor_type: [M+H]+
Spectrum_type: MS2
PrecursorMZ: 229.0738
Instrument_type: LC-ESI-QTOF
Instrument: TripleTOF 6600 SCIEX
Ion_mode: POSITIVE
Collision_energy: 70
Formula: C10H13ClN2O2
MW: 228
ExactMass: 228.0666
Comments: Parent=229.0738
Splash: splash10-00di-9000000000-30540b7f7e6e6bf3b752
Num Peaks: 11
30.0331 53
42.0326 40
44.0484 60
46.0642 167
51.0218 100
52.0175 113
56.0121 140
72.0435 999
78.0322 80
80.0121 160
106.0264 40

Name: Formetanate;Formetanate;31099
Synon: [3-(dimethylaminomethylideneamino)phenyl] N-methylcarbamate
DB#: MSBNK-Eawag-EQ01126601
InChIKey: RMFNNCGOSPBBAD-UHFFFAOYSA-N
InChI: InChI=1S/C11H15N3O2/c1-12-11(15)16-10-6-4-5-9(7-10)13-8-14(2)3/h4-8H,1-3H3,(H,12,15)
SMILES: CNC(=O)OC1=CC=CC(=C1)N=CN(C)C
Precursor_type: [M+H]+
Spectrum_type: MS2
PrecursorMZ: 222.1237
Instrument_type: LC-ESI-QFT
Instrument: Exploris 240 Orbitrap Thermo Scientific
Ion_mode: POSITIVE
Collision_energy: 15 % (nominal)
Formula: C11H15N3O2
MW: 221
ExactMass: 221.1164
Comments: Parent=222.1237
Splash: splash10-00di-0190000000-9492fa5e09e6fc3b1069
Num Peaks: 2
165.1027 135
222.1242 999

Name: Penitrem A;Penitrem A;6610243
DB#: MSBNK-AAFC-AC000499
InChIKey: JDUWHZOLEDOQSR-JKPSMKLGSA-N
InChI: InChI=1S/C37H44ClNO6/c1-15(2)28-27(40)31-37(45-31)23(43-28)9-10-33(6)34(7)18(8-11-35(33,37)41)29-25-24-21(39-30(25)34)14-20(38)17-12-16(3)19-13-22(32(4,5)44-29)36(19,42)26(17)24/h14,18-19,22-23,27-29,31,39-42H,1,3,8-13H2,2,4-7H3/t18-,19+,22+,23-,27-,28+,29-,31+,33+,34+,35-,36+,37-/m0/s1
SMILES: CC(=C)[C@@H]1[C@@H]([C@@H]2[C@@]3(O2)[C@@H](O1)CC[C@]4([C@]3(CC[C@@H]5[C@@]4(C6=C7[C@H]5OC([C@H]8C[C@H]9[C@@]8(C1=C7C(=CC(=C1CC9=C)Cl)N6)O)(C)C)C)O)C)O
Precursor_type: [M+H]+
Spectrum_type: MS2
PrecursorMZ: 634.2925
Instrument_type: LC-ESI-ITFT
Instrument: Q-Exactive Orbitrap Thermo Scientific
Ion_mode: POSITIVE
Collision_energy: 10(NCE)
Formula: C37H44ClNO6
MW: 633
ExactMass: 633.28572
Comments: Parent=634.2925
Splash: splash10-053r-0000059000-5627cc49c07b08fe6f74
Num Peaks: 3
558.2401 756
616.2824 299
634.293 999

Name: Bendiocarb;Bendiocarb;2314
Synon: (2,2-Dimethyl-1,3-benzodioxol-4-yl) N-methylcarbamate
DB#: MSBNK-UFZ-UF402403
InChIKey: XEGGRYVFLWGFHI-UHFFFAOYSA-N
InChI: InChI=1S/C11H13NO4/c1-11(2)15-8-6-4-5-7(9(8)16-11)14-10(13)12-3/h4-6H,1-3H3,(H,12,13)
SMILES: CNC(=O)OC1=CC=CC2=C1OC(C)(C)O2
Precursor_type: [M+H]+
Spectrum_type: MS2
PrecursorMZ: 224.0917
Instrument_type: LC-ESI-ITFT
Instrument: LTQ Orbitrap XL Thermo Scientific
Ion_mode: POSITIVE
Collision_energy: 35 (nominal)
Formula: C11H13NO4
MW: 223
ExactMass: 223.0845
Comments: Parent=224.0917
Splash: splash10-014i-0900000000-cf854151eb60e94d933e
Num Peaks: 3
109.0283 39
167.0702 999
193.0492 6

Name: Norfloxacin;Norfloxacin;4539
Synon: 1-ethyl-6-fluoro-4-oxo-7-piperazin-1-yl-1,4-dihydroquinoline-3-carboxylic acid
DB#: MSBNK-Eawag-EA023207
InChIKey: OGJPXUAPXNRGGI-UHFFFAOYSA-N
InChI: InChI=1S/C16H18FN3O3/c1-2-19-9-11(16(22)23)15(21)10-7-12(17)14(8-13(10)19)20-5-3-18-4-6-20/h7-9,18H,2-6H2,1H3,(H,22,23)
SMILES: CCN1C=C(C(O)=O)C(=O)C2=CC(F)=C(C=C12)N3CCNCC3
Precursor_type: [M+H]+
Spectrum_type: MS2
PrecursorMZ: 320.1405
Instrument_type: LC-ESI-ITFT
Instrument: LTQ Orbitrap XL Thermo Scientific
Ion_mode: POSITIVE
Collision_energy: 90 % (nominal)
Formula: C16H18FN3O3
MW: 319
ExactMass: 319.1332
Comments: Parent=320.1405
Splash: splash10-001i-0970000000-90dc103f49990c57d26f
Num Peaks: 163
56.0495 4
58.0653 2
70.0652 11
89.0387 5
92.0494 4
103.0546 4
107.0289 2
109.0449 15
110.0403 4
115.0542 8
116.0497 28
117.0576 6
122.0403 14
128.0494 10
129.0574 5
130.0653 30
131.0605 8
132.0246 3
133.0451 4
134.0402 19
134.06 5
135.0481 46
136.0559 52
137.0269 8
137.0513 5
137.0635 5
140.0493 5
142.0656 6
143.0607 15
143.0733 7
144.0446 8
144.0561 10
144.081 4
146.0395 7
147.0476 3
148.0558 118
149.0511 12
149.0635 14
150.0349 5
150.0591 9
150.0715 10
151.0428 14
151.0673 7
152.0499 7
152.0746 86
155.0605 34
156.0684 47
157.0763 23
158.0606 7
159.0539 6
159.0926 3
160.043 4
160.0562 9
161.0272 11
161.0512 26
161.0639 30
162.0353 49
162.0587 17
162.072 13
163.0429 37
163.0667 50
163.0796 2
164.0508 37
164.0742 3
165.045 8
165.0592 6
165.0824 51
167.0602 9
169.0175 3
169.0764 17
170.0715 10
170.0836 5
171.055 7
171.092 30
172.0755 7
173.0508 10
174.0352 6
174.0591 32
175.0304 5
175.0669 84
176.0504 22
176.0746 195
177.0585 26
177.0822 19
178.029 3
178.0539 21
178.0661 19
179.0617 43
179.0982 29
180.0459 2
181.0766 2
182.0713 7
182.0854 2
183.0552 4
183.0923 7
184.0634 17
184.0875 2
185.0712 67
186.059 7
187.0668 55
188.0389 33
188.0747 6
189.046 27
189.0825 413
190.0656 33
190.0906 6
191.0618 72
191.098 7
192.0697 11
193.0772 9
195.0329 16
196.0871 12
198.0689 17
198.1031 14
199.0496 2
201.0829 6
202.0304 3
202.0542 7
203.0617 341
203.0987 42
204.0695 41
204.106 55
205.0775 177
206.0856 4
207.0931 13
210.0657 4
210.1031 15
211.0863 2
211.1106 27
212.0826 4
213.1019 3
215.0255 9
215.0975 4
216.0337 9
217.0412 25
217.0773 38
218.049 8
218.0852 25
219.0563 6
219.093 25
223.0628 11
224.0461 9
224.0822 7
224.118 2
225.0534 6
225.0909 5
225.1254 2
226.0614 13
226.0981 22
230.1099 8
231.0567 999
233.1088 19
235.0525 3
245.0722 29
249.0672 18
252.0762 8
253.0846 4
254.0926 41
259.0884 6
263.082 2
272.102 8
274.0987 12
282.123 12

Name: Epinephrine;Epinephrine;5816
Synon: 4-[(1R)-1-hydroxy-2-(methylamino)ethyl]benzene-1,2-diol
DB#: MSBNK-Eawag-EQ332505
InChIKey: UCTWMZQNUQWSLP-VIFPVBQESA-N
InChI: InChI=1S/C9H13NO3/c1-10-5-9(13)6-2-3-7(11)8(12)4-6/h2-4,9-13H,5H2,1H3/t9-/m0/s1
SMILES: CNC[C@@H](C1=CC(=C(C=C1)O)O)O
Precursor_type: [M+H]+
Spectrum_type: MS2
PrecursorMZ: 184.0968
Instrument_type: LC-ESI-QFT
Instrument: Q Exactive Orbitrap Thermo Scientific
Ion_mode: POSITIVE
Collision_energy: 75 (nominal)
Formula: C9H13NO3
MW: 183
ExactMass: 183.08954
Comments: Parent=184.0968
Splash: splash10-0ab9-3900000000-683ba244d13e2d75c306
Num Peaks: 78
50.0151 1
56.0496 24
57.0574 175
58.0652 86
63.0229 1
65.0386 12
67.0417 7
67.0543 6
68.0495 12
70.0288 7
72.0443 1
77.0386 41
78.0464 21
79.0542 279
80.0495 65
81.0335 87
81.0699 6
82.0651 1
89.0387 15
91.0542 194
92.0259 1
92.0495 2
93.0572 5
93.0699 24
94.0288 10
94.0651 34
95.0491 114
95.0729 18
96.0443 2
96.0809 1
97.0649 6
103.0543 42
104.0495 15
105.0336 15
105.0448 46
105.0573 48
106.0414 21
106.0653 11
107.0492 999
108.0444 21
108.0569 1
109.0284 104
109.0648 6
110.0363 38
110.06 5
111.0439 1
117.0335 5
118.0652 17
119.0492 50
119.0729 6
120.0808 330
121.0648 15
122.0601 28
123.0441 402
123.0678 36
124.0519 43
125.0598 11
130.0653 15
131.0492 15
131.0729 8
132.0445 18
132.0807 2
133.0522 133
134.0364 23
134.0601 77
135.044 89
136.0393 9
136.052 5
137.0597 34
138.0912 4
146.0601 39
147.0677 9
148.0758 213
149.0836 37
150.055 43
151.0628 413
165.0784 10
166.0864 69

Name: Neoxaline;Neoxaline;6440491
Synon: (3E,7aS,12aR)-6-Hydroxy-3-(1H-imidazol-4-ylmethylene)-12-methoxy-7a-(2-methyl-3-buten-2-yl)-6,7,7a,12-tetrahydro-1H,5H-imidazo[1',2':1,2]pyrido[2,3-b]indole-2,5(3H)-dione
DB#: MSBNK-AAFC-AC000789
InChIKey: HHLNXXASUKFCCX-FUNOPTADSA-N
InChI: InChI=1S/C23H25N5O4/c1-5-21(2,3)22-11-18(29)20(31)27-17(10-14-12-24-13-25-14)19(30)26-23(22,27)28(32-4)16-9-7-6-8-15(16)22/h5-10,12-13,18,29H,1,11H2,2-4H3,(H,24,25)(H,26,30)/b17-10+/t18-,22-,23-/m0/s1
SMILES: C=CC(C)(C)[C@]12C[C@@H](C(=O)N3/C(=C/c4cnc[nH]4)/C(=N[C@@]23N(c2ccccc12)OC)O)O
Precursor_type: [M+H]+
Spectrum_type: MS2
PrecursorMZ: 436.1974
Instrument_type: LC-ESI-ITFT
Instrument: Q-Exactive Orbitrap Thermo Scientific
Ion_mode: POSITIVE
Collision_energy: 40(NCE)
Formula: C23H25N5O4
MW: 435
ExactMass: 435.19064
Comments: Parent=436.1974
Splash: splash10-01p6-0093000000-eebb36bef8aa61aef9e1
Num Peaks: 39
108.057 36
162.0311 33
163.0614 69
164.0666 36
166.0975 93
214.1226 33
215.1264 52
216.13 35
235.0951 40
236.0973 34
261.0771 191
262.0822 331
263.0855 348
264.0934 158
265.1012 126
277.072 35
278.0726 55
278.1036 36
279.0791 46
279.1088 86
280.1094 77
281.0872 36
282.09 34
289.072 302
290.0756 713
291.0791 999
292.0842 115
306.0985 32
307.1064 67
308.107 90
318.0747 42
319.0754 120
320.0818 205
334.0934 74
335.0941 244
336.1006 473
337.1084 64
376.202 31
388.1656 57

Name: Isofenphos-Methyl;Isofenphos-methyl;127394
Synon: propan-2-yl 2-[methoxy-(propan-2-ylamino)phosphinothioyl]oxybenzoate
DB#: MSBNK-Eawag-EQ01137707
InChIKey: IXTOWLKEARFCCP-UHFFFAOYSA-N
InChI: InChI=1S/C14H22NO4PS/c1-10(2)15-20(21,17-5)19-13-9-7-6-8-12(13)14(16)18-11(3)4/h6-11H,1-5H3,(H,15,21)
SMILES: CC(C)NP(=S)(OC)OC1=CC=CC=C1C(=O)OC(C)C
Precursor_type: [M+H]+
Spectrum_type: MS2
PrecursorMZ: 332.108
Instrument_type: LC-ESI-QFT
Instrument: Exploris 240 Orbitrap Thermo Scientific
Ion_mode: POSITIVE
Collision_energy: 120 % (nominal)
Formula: C14H22NO4PS
MW: 331
ExactMass: 331.1007
Comments: Parent=332.108
Splash: splash10-014i-9300000000-6b9eea441fe8bf17538b
Num Peaks: 12
62.9454 11
63.9947 136
65.0386 999
92.0256 63
93.0336 83
108.0031 30
109.0107 69
109.9827 31
120.0208 11
121.0287 237
121.0399 159
154.9719 17

Name: Danofloxacin;Danofloxacin;71335
Synon: 1-cyclopropyl-6-fluoro-7-(5-methyl-2-aza-5-azoniabicyclo[2.2.1]heptan-2-yl)-4-oxoquinoline-3-carboxylate
DB#: MSBNK-Eawag-EQ366404
InChIKey: QMLVECGLEOSESV-RYUDHWBXSA-N
InChI: InChI=1S/C19H20FN3O3/c1-21-7-12-4-11(21)8-22(12)17-6-16-13(5-15(17)20)18(24)14(19(25)26)9-23(16)10-2-3-10/h5-6,9-12H,2-4,7-8H2,1H3,(H,25,26)/t11-,12-/m0/s1
SMILES: CN1C[C@@H]2C[C@H]1CN2C3=C(C=C4C(=C3)N(C=C(C4=O)C(=O)O)C5CC5)F
Precursor_type: [M+H]+
Spectrum_type: MS2
PrecursorMZ: 358.1561
Instrument_type: LC-ESI-QFT
Instrument: Q Exactive Plus Orbitrap Thermo Scientific
Ion_mode: POSITIVE
Collision_energy: 60 (nominal)
Formula: C19H20FN3O3
MW: 357
ExactMass: 357.14887
Comments: Parent=358.1561
Splash: splash10-053r-9174000000-817479986334c01eb863
Num Peaks: 206
53.0022 1
53.0386 2
54.0339 1
55.0543 6
56.0495 4
57.0573 7
58.0652 4
65.0386 4
67.0417 21
67.0542 13
68.0495 48
69.07 4
70.0652 118
74.0964 2
75.0479 10
79.0542 25
80.0495 24
81.0574 53
82.0651 999
83.0729 183
84.0808 32
94.0652 91
95.0729 1
96.0808 165
97.0761 9
97.0886 7
105.0447 1
147.0479 1
147.0607 1
148.0557 3
149.0508 1
154.0654 4
155.0605 2
160.0559 1
161.0637 3
162.0589 1
162.0712 1
163.0668 1
164.051 1
168.0684 3
169.0762 3
172.0558 4
173.0512 1
173.0636 2
174.0589 1
174.0714 10
175.0666 5
175.0794 2
176.0507 2
176.0744 1
178.0539 14
179.0618 3
181.0763 1
182.0601 1
183.092 2
184.0395 3
184.0632 2
184.0757 2
185.0639 1
186.059 4
186.0715 3
187.0428 1
187.0667 12
188.0506 2
188.0747 5
188.0873 4
189.0459 9
189.0825 8
189.0949 5
190.0538 7
190.0661 1
191.0616 6
193.0768 3
195.0328 2
195.0922 1
196.0634 5
197.0472 2
197.0713 3
197.1076 14
198.0714 1
199.0671 1
200.0506 6
200.0746 4
201.0586 12
201.0824 5
202.0664 54
202.0903 3
203.0616 39
203.0978 6
204.0695 5
204.0819 4
205.0771 3
207.092 3
209.0714 4
209.1073 2
211.0671 1
211.0867 1
212.0749 3
212.087 5
213.0827 6
213.0952 3
214.0541 2
214.0668 5
214.0902 14
215.0257 10
215.0618 58
215.0979 9
216.0697 16
216.081 1
216.1058 1
217.0413 5
217.0776 15
218.0489 51
218.0848 5
219.093 14
221.0707 3
221.107 1
222.0789 4
223.0505 1
225.0825 3
225.1027 2
226.0905 2
227.0615 7
227.0981 13
228.0529 1
228.0695 3
228.0821 2
229.0774 60
229.1139 3
230.0487 1
230.0855 7
231.0568 5
231.093 43
234.0565 4
235.0518 1
235.0642 1
235.0871 2
236.0593 26
237.1024 25
238.0979 12
239.0613 1
239.098 9
240.0703 5
240.1056 8
241.0773 18
241.0888 1
241.113 1
242.0852 21
242.0966 1
243.0567 10
243.0929 8
244.0644 1
244.1005 1
245.0726 2
245.1087 23
248.0948 1
248.1185 1
249.1021 1
251.1183 1
252.1135 6
253.0778 6
253.1212 6
254.0487 17
254.0851 1
255.0566 330
256.0644 33
257.0722 4
257.0931 2
257.1083 21
259.0877 1
261.0672 3
263.0829 8
263.1183 4
264.0771 5
264.1499 3
267.0927 7
268.1008 4
269.1092 4
271.1241 41
272.0596 4
273.0671 84
274.0749 9
275.0826 14
277.0986 12
278.0926 3
279.1003 10
281.1084 15
282.0884 1
283.1242 49
284.0832 3
285.14 1
287.0825 3
289.0983 10
295.0872 1
296.1555 4
298.099 6
298.1352 10
301.0985 10
312.1509 9
315.1139 5
318.1248 2
320.1396 1
338.1501 17
340.1454 41
344.1414 4
358.1564 765

Name: Triadimenol;Triadimenol;41368
DB#: MSBNK-BAFG-CSL23111018293
InChIKey: BAZVSMNPJJMILC-UHFFFAOYSA-N
InChI: InChI=1S/C14H18ClN3O2/c1-14(2,3)12(19)13(18-9-16-8-17-18)20-11-6-4-10(15)5-7-11/h4-9,12-13,19H,1-3H3
SMILES: CC(C)(C)C(C(N1C=NC=N1)OC2=CC=C(C=C2)Cl)O
Precursor_type: [M+H]+
Spectrum_type: MS2
PrecursorMZ: 296.116
Instrument_type: LC-ESI-QTOF
Instrument: TripleTOF 6600 SCIEX
Ion_mode: POSITIVE
Collision_energy: 140
Formula: C14H18ClN3O2
MW: 295
ExactMass: 295.1088
Comments: Parent=296.116
Splash: splash10-00dl-9000000000-0a96fcc4232b223febbc
Num Peaks: 15
37.0073 95
38.0156 83
39.0234 327
41.0386 59
42.0219 148
43.0182 130
43.0295 999
50.0152 160
51.0229 89
65.0367 29
70.0396 648
73.0074 95
74.0153 642
75.0223 136
84.9839 35

Name: Isoxadifen-ethyl;Isoxadifen-ethyl;6451155
Synon: ethyl 5,5-diphenyl-4H-1,2-oxazole-3-carboxylate
DB#: MSBNK-LCSB-LU133602
InChIKey: MWKVXOJATACCCH-UHFFFAOYSA-N
InChI: InChI=1S/C18H17NO3/c1-2-21-17(20)16-13-18(22-19-16,14-9-5-3-6-10-14)15-11-7-4-8-12-15/h3-12H,2,13H2,1H3
SMILES: CCOC(=O)C1=NOC(C1)(C1=CC=CC=C1)C1=CC=CC=C1
Precursor_type: [M+H]+
Spectrum_type: MS2
PrecursorMZ: 296.1281
Instrument_type: LC-ESI-QFT
Instrument: Q Exactive Orbitrap (Thermo Scientific)
Ion_mode: POSITIVE
Collision_energy: 30
Formula: C18H17NO3
MW: 295
ExactMass: 295.1208
Comments: Parent=296.1281
Splash: splash10-001i-0290000000-4a939bba2894e38607e7
Num Peaks: 45
70.0652 9
77.0386 1
95.0491 2
103.0542 9
104.0495 5
105.0336 286
128.0493 1
130.0287 2
146.0602 3
165.0698 9
166.0777 2
167.0858 2
176.0623 2
177.0697 3
178.0778 5
179.0857 13
181.1012 1
183.0806 127
191.0856 89
192.0937 2
193.0884 1
193.1011 2
194.0964 10
195.0809 2
202.0778 2
203.0734 4
204.0809 308
205.0647 1
205.0888 4
206.0965 84
207.0805 83
217.102 1
219.1044 4
222.0914 46
232.0758 999
233.0835 10
234.1278 3
235.0755 24
235.1118 50
240.1016 2
250.0863 58
263.1067 267
268.0973 5
278.1176 3
296.1282 10

Name: Fumonisin B1;Fumonisin B1;2733487
Synon: Macrofusine
DB#: MSBNK-AAFC-AC000476
InChIKey: UVBUBMSSQKOIBE-DSLOAKGESA-N
InChI: InChI=1S/C34H59NO15/c1-5-6-9-20(3)32(50-31(44)17-23(34(47)48)15-29(41)42)27(49-30(43)16-22(33(45)46)14-28(39)40)13-19(2)12-24(36)10-7-8-11-25(37)18-26(38)21(4)35/h19-27,32,36-38H,5-18,35H2,1-4H3,(H,39,40)(H,41,42)(H,45,46)(H,47,48)/t19-,20+,21-,22+,23+,24+,25+,26-,27-,32+/m0/s1
SMILES: CCCC[C@@H](C)[C@H]([C@H](C[C@@H](C)C[C@@H](CCCC[C@H](C[C@@H]([C@H](C)N)O)O)O)OC(=O)C[C@@H](CC(=O)O)C(=O)O)OC(=O)C[C@@H](CC(=O)O)C(=O)O
Precursor_type: [M+Na]+
Spectrum_type: MS2
PrecursorMZ: 744.3771
Instrument_type: LC-ESI-ITFT
Instrument: Q-Exactive Orbitrap Thermo Scientific
Ion_mode: POSITIVE
Collision_energy: 10(NCE)
Formula: C34H59NO15
MW: 721
ExactMass: 721.38845
Comments: Parent=744.3771
Splash: splash10-0006-0000000900-97fba102c9eb2eb85594
Num Peaks: 1
744.3777 999

Name: Danofloxacin;Danofloxacin;71335
Synon: 1-cyclopropyl-6-fluoro-7-[(1s,4s)-5-methyl-2,5-diazabicyclo[2.2.1]heptan-2-yl]-4-oxoquinoline-3-carboxylic acid
DB#: MSBNK-Athens_Univ-AU102705
InChIKey: QMLVECGLEOSESV-RYUDHWBXSA-N
InChI: InChI=1S/C19H20FN3O3/c1-21-7-12-4-11(21)8-22(12)17-6-16-13(5-15(17)20)18(24)14(19(25)26)9-23(16)10-2-3-10/h5-6,9-12H,2-4,7-8H2,1H3,(H,25,26)/t11-,12-/m0/s1
SMILES: CN1C[C@@H]2C[C@H]1CN2C3=C(C=C4C(=C3)N(C=C(C4=O)C(=O)O)C5CC5)F
Precursor_type: [M+H]+
Spectrum_type: MS2
PrecursorMZ: 358.1561
Instrument_type: LC-ESI-QTOF
Instrument: Bruker maXis Impact
Ion_mode: POSITIVE
Collision_energy: 50 eV
Formula: C19H20FN3O3
MW: 357
ExactMass: 357.1488697
Comments: Parent=358.1561
Splash: splash10-0a4i-0091000000-675182ffe7305734ecbf
Num Peaks: 27
187.0665 42
189.0455 49
202.0659 59
203.0613 95
204.0716 51
205.0774 44
215.024 120
215.0618 39
217.0406 153
217.0793 40
218.0476 104
229.0757 59
231.0918 38
240.1041 41
243.0567 110
245.1082 113
254.0502 57
255.0565 999
256.0623 224
258.0692 46
271.0732 44
273.066 55
274.0741 38
286.0986 263
340.1484 142
358.1565 336
359.1598 83

Name: Diniconazole;Diniconazole;6436605
Synon: (E)-1-(2,4-dichlorophenyl)-4,4-dimethyl-2-(1,2,4-triazol-1-yl)pent-1-en-3-ol
DB#: MSBNK-LCSB-LU083101
InChIKey: FBOUIAKEJMZPQG-AWNIVKPZSA-N
InChI: InChI=1S/C15H17Cl2N3O/c1-15(2,3)14(21)13(20-9-18-8-19-20)6-10-4-5-11(16)7-12(10)17/h4-9,14,21H,1-3H3/b13-6+
SMILES: CC(C)(C)C(O)C(=C/C1=C(Cl)C=C(Cl)C=C1)\N1C=NC=N1
Precursor_type: [M+H]+
Spectrum_type: MS2
PrecursorMZ: 326.0821
Instrument_type: LC-ESI-QFT
Instrument: Q Exactive Orbitrap (Thermo Scientific)
Ion_mode: POSITIVE
Collision_energy: 15
Formula: C15H17Cl2N3O
MW: 325
ExactMass: 325.0749
Comments: Parent=326.0821
Splash: splash10-004i-0009000000-bf33d0bb30b7d5672768
Num Peaks: 2
70.0399 8
326.0822 999

Name: Alachlor;Alachlor;2078
DB#: MSBNK-BAFG-CSL23111018867
InChIKey: XCSGPAVHZFQHGE-UHFFFAOYSA-N
InChI: InChI=1S/C14H20ClNO2/c1-4-11-7-6-8-12(5-2)14(11)16(10-18-3)13(17)9-15/h6-8H,4-5,9-10H2,1-3H3
SMILES: CCC1=C(C(=CC=C1)CC)N(COC)C(=O)CCl
Precursor_type: [M+H]+
Spectrum_type: MS2
PrecursorMZ: 270.1255
Instrument_type: LC-ESI-QTOF
Instrument: TripleTOF 6600 SCIEX
Ion_mode: POSITIVE
Collision_energy: 60
Formula: C14H20ClNO2
MW: 269
ExactMass: 269.1183
Comments: Parent=270.1255
Splash: splash10-00lr-2900000000-2ac57249feb458b80559
Num Peaks: 40
31.0172 109
39.0219 18
41.0378 22
45.0328 279
48.9826 82
65.0378 22
77.0375 59
79.0534 45
89.0373 18
90.0082 22
90.045 32
91.053 201
103.0517 50
104.0488 27
105.0685 100
106.0652 50
115.0531 119
116.0612 50
117.0566 430
118.0637 164
119.0708 59
120.0802 18
127.0529 22
128.0612 36
129.0689 54
130.0637 119
131.0713 77
132.0795 999
133.0871 270
134.0945 22
142.0643 27
143.069 50
144.0783 54
146.0956 183
147.1023 132
148.1101 22
156.0799 64
157.0854 22
162.1246 27
168.0839 22

Name: Pyridaphenthion;Pyridaphenthion;8381
Synon: 6-diethoxyphosphinothioyloxy-2-phenylpyridazin-3-one
DB#: MSBNK-Eawag-EQ01130503
InChIKey: CXJSOEPQXUCJSA-UHFFFAOYSA-N
InChI: InChI=1S/C14H17N2O4PS/c1-3-18-21(22,19-4-2)20-13-10-11-14(17)16(15-13)12-8-6-5-7-9-12/h5-11H,3-4H2,1-2H3
SMILES: CCOP(=S)(OCC)OC1=NN(C(=O)C=C1)C2=CC=CC=C2
Precursor_type: [M+H]+
Spectrum_type: MS2
PrecursorMZ: 341.0719
Instrument_type: LC-ESI-QFT
Instrument: Exploris 240 Orbitrap Thermo Scientific
Ion_mode: POSITIVE
Collision_energy: 45 % (nominal)
Formula: C14H17N2O4PS
MW: 340
ExactMass: 340.0647
Comments: Parent=341.0719
Splash: splash10-000i-0940000000-730bf08937788aa36db6
Num Peaks: 14
92.0495 51
96.9508 54
114.9615 27
124.9821 19
171.0555 21
187.0323 8
188.0167 7
189.066 999
205.0432 459
217.0975 8
233.0753 7
266.9988 19
285.009 15
313.0406 7

Name: Cefazolin;Cefazolin;33255
Synon: (6R,7R)-3-[(5-methyl-1,3,4-thiadiazol-2-yl)sulfanylmethyl]-8-oxo-7-[[2-(tetrazol-1-yl)acetyl]amino]-5-thia-1-azabicyclo[4.2.0]oct-2-ene-2-carboxylic acid
DB#: MSBNK-Athens_Univ-AU104509
InChIKey: MLYYVTUWGNIJIB-BXKDBHETSA-N
InChI: InChI=1S/C14H14N8O4S3/c1-6-17-18-14(29-6)28-4-7-3-27-12-9(11(24)22(12)10(7)13(25)26)16-8(23)2-21-5-15-19-20-21/h5,9,12H,2-4H2,1H3,(H,16,23)(H,25,26)/t9-,12-/m1/s1
SMILES: Cc1nnc(s1)SCC2=C(N3[C@@H]([C@@H](C3=O)NC(=O)Cn4cnnn4)SC2)C(=O)O
Precursor_type: [M+H]+
Spectrum_type: MS2
PrecursorMZ: 455.0373
Instrument_type: LC-ESI-QTOF
Instrument: Bruker maXis Impact
Ion_mode: POSITIVE
Collision_energy: 30 eV
Formula: C14H14N8O4S3
MW: 454
ExactMass: 454.0300139
Comments: Parent=455.0373
Splash: splash10-0zfr-0920000000-5b7df26ff6a0b0307868
Num Peaks: 40
119.0621 69
124.0208 303
124.0509 113
126.0018 76
128.0269 124
132.9885 339
133.0861 65
139.0315 292
140.0148 118
141.0467 102
151.0315 165
152.014 146
153.0476 633
154.0491 62
156.0111 999
157.0169 136
158.0222 62
161.0822 76
162.0669 74
162.0899 84
166.0435 550
167.0279 83
168.0111 83
178.044 267
179.0266 125
181.044 69
189.0763 62
193.0539 73
195.07 68
197.0385 87
206.0384 150
207.022 76
208.0552 85
210.0334 92
221.0502 72
223.0621 133
252.0435 354
295.0603 392
296.0588 82
323.056 115

Name: Carbendazim;Carbendazim;25429
Synon: N-(1H-benzimidazol-2-yl)carbamic acid methyl ester
DB#: MSBNK-Eawag-EQ027802
InChIKey: TWFZGCMQGLPBSX-UHFFFAOYSA-N
InChI: InChI=1S/C9H9N3O2/c1-14-9(13)12-8-10-6-4-2-3-5-7(6)11-8/h2-5H,1H3,(H2,10,11,12,13)
SMILES: c12c(cccc1)N=C(NC(OC)=O)N2
Precursor_type: [M+H]+
Spectrum_type: MS2
PrecursorMZ: 192.0768
Instrument_type: LC-ESI-QFT
Instrument: Q Exactive Plus Orbitrap Thermo Scientific
Ion_mode: POSITIVE
Collision_energy: 30 (nominal)
Formula: C9H9N3O2
MW: 191
ExactMass: 191.06948
Comments: Parent=192.0768
Splash: splash10-03dl-0900000000-66f156e60b1311d8b254
Num Peaks: 3
59.0128 1
160.0505 999
192.0767 912

Name: Diacetoxyscirpenol;Diacetoxyscirpenol;91518
Synon: Anguidine, Anguidin
Synon: (3beta,4alpha,12R)-3-Hydroxy-12,13-epoxytrichothec-9-ene-4,15-diyl diacetate
DB#: MSBNK-AAFC-AC000127
InChIKey: AUGQEEXBDZWUJY-ZLJUKNTDSA-N
InChI: InChI=1S/C19H26O7/c1-10-5-6-18(8-23-11(2)20)13(7-10)26-16-14(22)15(25-12(3)21)17(18,4)19(16)9-24-19/h7,13-16,22H,5-6,8-9H2,1-4H3/t13-,14-,15-,16-,17-,18-,19-/m1/s1
SMILES: CC1=C[C@@H]2[C@](CC1)([C@]3([C@@H]([C@H]([C@H]([C@]34CO4)O2)O)OC(=O)C)C)COC(=O)C
Precursor_type: [M+Na]+
Spectrum_type: MS2
PrecursorMZ: 389.1565
Instrument_type: LC-ESI-ITFT
Instrument: Q-Exactive Orbitrap Thermo Scientific
Ion_mode: POSITIVE
Collision_energy: 30(NCE)
Formula: C19H26O7
MW: 366
ExactMass: 366.16785
Comments: Parent=389.1565
Splash: splash10-000i-0009000000-8e468738fcf9cfa00cb2
Num Peaks: 1
389.1571 999

Name: Inabenfide;Inabenfide;92401
DB#: MSBNK-BAFG-CSL23111014391
InChIKey: PFDCOZXELJAUTR-UHFFFAOYSA-N
InChI: InChI=1S/C19H15ClN2O2/c20-15-6-7-17(22-19(24)14-8-10-21-11-9-14)16(12-15)18(23)13-4-2-1-3-5-13/h1-12,18,23H,(H,22,24)
SMILES: C1=CC=C(C=C1)C(C2=C(C=CC(=C2)Cl)NC(=O)C3=CC=NC=C3)O
Precursor_type: [M+H]+
Spectrum_type: MS2
PrecursorMZ: 339.0895
Instrument_type: LC-ESI-QTOF
Instrument: TripleTOF 6600 SCIEX
Ion_mode: POSITIVE
Collision_energy: 140
Formula: C19H15ClN2O2
MW: 338
ExactMass: 338.0822
Comments: Parent=339.0895
Splash: splash10-0udi-8910000000-0aef2ee727396f3a0dd4
Num Peaks: 81
39.0223 44
49.0066 224
50.0144 976
51.0221 999
52.0176 291
52.0296 920
53.0373 123
61.0063 89
62.0139 89
63.0224 179
65.0373 78
74.0135 224
75.0221 269
76.017 67
76.0289 123
77.0374 202
78.033 202
79.0407 325
80.0484 134
86.0144 89
87.0211 157
89.0372 202
98.014 291
99.0212 258
100.0168 56
100.03 123
101.0375 67
102.045 112
110.0138 67
111.0221 101
113.0369 190
114.0449 56
115.0528 202
122.0139 78
123.0218 78
125.0379 123
126.0455 314
127.0406 112
127.0512 134
137.0381 101
138.045 112
139.0534 437
140.0489 112
140.0623 56
149.0367 190
150.0457 875
151.0391 67
151.0532 336
152.0474 134
152.0612 157
161.0374 78
162.0453 112
163.0533 460
164.0596 145
165.0674 112
166.0637 101
167.071 44
174.0447 112
175.0451 134
176.0482 101
177.0555 202
178.065 67
179.0592 56
186.046 89
187.0536 258
188.05 123
189.0697 56
198.0455 89
199.0527 213
200.0614 280
211.0542 179
212.0447 78
212.0606 67
213.0684 246
214.0629 67
225.0559 89
226.0631 78
227.0718 145
236.0479 78
238.0646 89
240.0813 67

Name: Ciprofloxacin;Ciprofloxacin;2764
Synon: 1-cyclopropyl-6-fluoro-4-oxo-7-piperazin-1-ylquinoline-3-carboxylic acid
DB#: MSBNK-Athens_Univ-AU102602
InChIKey: MYSWGUAQZAJSOK-UHFFFAOYSA-N
InChI: InChI=1S/C17H18FN3O3/c18-13-7-11-14(8-15(13)20-5-3-19-4-6-20)21(10-1-2-10)9-12(16(11)22)17(23)24/h7-10,19H,1-6H2,(H,23,24)
SMILES: OC(=O)C1=CN(C2CC2)C2=C(C=C(F)C(=C2)N2CCNCC2)C1=O
Precursor_type: [M+H]+
Spectrum_type: MS2
PrecursorMZ: 332.1405
Instrument_type: LC-ESI-QTOF
Instrument: Bruker maXis Impact
Ion_mode: POSITIVE
Collision_energy: 20 eV
Formula: C17H18FN3O3
MW: 331
ExactMass: 331.1332197
Comments: Parent=332.1405
Splash: splash10-001i-0019000000-0d24e700002e31f3241e
Num Peaks: 10
149.0589 18
215.1286 23
231.0558 6
245.1086 23
288.1501 94
289.1556 17
314.1286 114
315.1316 23
332.14 999
333.1431 236

Name: Diflufenican;Diflufenican;91735
Synon: N-(2,4-Difluorophenyl)-2-[3-(trifluoromethyl)phenoxy]pyridine-3-carboxamide
DB#: MSBNK-UFZ-UF401002
InChIKey: WYEHFWKAOXOVJD-UHFFFAOYSA-N
InChI: InChI=1S/C19H11F5N2O2/c20-12-6-7-16(15(21)10-12)26-17(27)14-5-2-8-25-18(14)28-13-4-1-3-11(9-13)19(22,23)24/h1-10H,(H,26,27)
SMILES: FC1=CC=C(NC(=O)C2=CC=CN=C2OC2=CC=CC(=C2)C(F)(F)F)C(F)=C1
Precursor_type: [M+H]+
Spectrum_type: MS2
PrecursorMZ: 395.0813
Instrument_type: LC-ESI-ITFT
Instrument: LTQ Orbitrap XL Thermo Scientific
Ion_mode: POSITIVE
Collision_energy: 80 (nominal)
Formula: C19H11F5N2O2
MW: 394
ExactMass: 394.0741
Comments: Parent=395.0813
Splash: splash10-014i-0790000000-6177e120de0c62a96eda
Num Peaks: 24
78.0338 129
95.0126 10
96.0444 108
122.0236 30
140.0312 21
145.026 249
169.0523 562
172.0368 33
183.0416 727
185.051 117
190.0464 672
191.0546 30
196.0367 39
197.0478 13
205.0575 34
210.0526 233
213.0465 22
216.0452 23
218.0412 999
219.0492 26
233.0525 75
238.0475 755
246.0362 557
266.0425 377

Name: Metamitron;Metamitron;38854
Synon: 4-amino-3-methyl-6-phenyl-1,2,4-triazin-5-one
DB#: MSBNK-LCSB-LU091905
InChIKey: VHCNQEUWZYOAEV-UHFFFAOYSA-N
InChI: InChI=1S/C10H10N4O/c1-7-12-13-9(10(15)14(7)11)8-5-3-2-4-6-8/h2-6H,11H2,1H3
SMILES: CC1=NN=C(C(=O)N1N)C1=CC=CC=C1
Precursor_type: [M+H]+
Spectrum_type: MS2
PrecursorMZ: 203.0927
Instrument_type: LC-ESI-QFT
Instrument: Q Exactive Orbitrap (Thermo Scientific)
Ion_mode: POSITIVE
Collision_energy: 75
Formula: C10H10N4O
MW: 202
ExactMass: 202.0855
Comments: Parent=203.0927
Splash: splash10-0udi-8900000000-4427021be5d292162ffa
Num Peaks: 74
50.0152 5
51.023 3
53.0387 134
55.018 10
55.0291 34
55.0543 9
56.0132 108
56.037 15
57.0448 143
59.024 108
63.023 1
65.0386 32
66.0464 26
69.0084 5
71.0366 2
71.0604 7
72.0445 9
72.0556 34
77.0386 48
78.0465 1
79.0543 142
80.0495 15
81.0336 14
81.0573 3
81.0698 2
83.024 134
89.0386 139
91.0418 5
91.0543 12
92.0258 16
92.0496 65
93.0336 4
93.0575 12
94.0414 21
95.0492 386
100.0504 2
103.0417 4
103.0543 14
104.0496 999
105.0448 155
105.0574 26
106.0419 2
106.0652 45
107.0605 23
108.0445 9
109.0523 2
109.0649 2
115.0544 2
116.0498 7
117.0448 28
117.0573 5
118.0417 3
118.0526 43
118.0651 4
119.0605 15
120.0206 3
121.0285 1
122.06 4
130.029 13
130.0653 41
131.0606 4
132.0682 5
134.0604 1
134.0716 14
136.0758 2
145.0397 29
145.076 3
158.0714 10
159.0793 35
173.071 5
174.079 49
175.098 144
187.0741 4
203.093 16

Name: Isofenphos-Methyl;Isofenphos-methyl;127394
Synon: propan-2-yl 2-[methoxy-(propan-2-ylamino)phosphinothioyl]oxybenzoate
DB#: MSBNK-Eawag-EQ01137704
InChIKey: IXTOWLKEARFCCP-UHFFFAOYSA-N
InChI: InChI=1S/C14H22NO4PS/c1-10(2)15-20(21,17-5)19-13-9-7-6-8-12(13)14(16)18-11(3)4/h6-11H,1-5H3,(H,15,21)
SMILES: CC(C)NP(=S)(OC)OC1=CC=CC=C1C(=O)OC(C)C
Precursor_type: [M+H]+
Spectrum_type: MS2
PrecursorMZ: 332.108
Instrument_type: LC-ESI-QFT
Instrument: Exploris 240 Orbitrap Thermo Scientific
Ion_mode: POSITIVE
Collision_energy: 60 % (nominal)
Formula: C14H22NO4PS
MW: 331
ExactMass: 331.1007
Comments: Parent=332.108
Splash: splash10-001r-0950000000-bac0674b6f6719029851
Num Peaks: 12
109.0106 75
109.9822 367
137.0055 904
138.9947 37
153.0006 44
154.9712 91
157.0053 66
186.9978 50
189.031 74
198.9616 446
216.9722 409
230.9876 999

Name: Roquefortine C;Roquefortine C;324941
Synon: 4-(1H-imidazol-5-ylmethylidene)-9-(2-methylbut-3-en-2-yl)-2,5,16-triazatetracyclo[7.7.0.02,7.010,15]hexadeca-10,12,14-triene-3,6-dione
DB#: MSBNK-HBM4EU-HB003659
InChIKey: SPWSUFUPTSJWNG-UHFFFAOYSA-N
InChI: InChI=1S/C22H23N5O2/c1-4-21(2,3)22-10-17-18(28)25-16(9-13-11-23-12-24-13)19(29)27(17)20(22)26-15-8-6-5-7-14(15)22/h4-9,11-12,17,20,26H,1,10H2,2-3H3,(H,23,24)(H,25,28)
SMILES: CC(C)(C=C)C12CC3C(=O)NC(=CC4=CN=CN4)C(=O)N3C1NC5=CC=CC=C25
Precursor_type: [M+H]+
Spectrum_type: MS2
PrecursorMZ: 390.1925
Instrument_type: LC-ESI-ITFT
Instrument: LTQ Orbitrap XL Thermo Scientific
Ion_mode: POSITIVE
Collision_energy: 40 % (nominal)
Formula: C22H23N5O2
MW: 389
ExactMass: 389.1852
Comments: Parent=390.1925
Splash: splash10-006x-0906000000-465f6af21566da4ba0b0
Num Peaks: 19
69.0698 2
130.0653 26
149.0822 3
162.0298 28
163.0616 11
165.0772 10
191.0565 50
192.0643 54
193.0722 999
198.1278 148
205.0718 9
261.1346 12
277.1083 2
302.1037 1
305.1039 4
320.114 16
322.1302 674
334.1302 34
390.1929 222

Name: Enniatin A1;Enniatin A1;57339253
DB#: MSBNK-AAFC-AC000442
InChIKey: OWUREPXBPJFMOK-CIRFPNLUSA-N
InChI: InChI=1S/C35H61N3O9/c1-16-22(11)25-34(43)46-27(19(5)6)30(39)36(13)24(18(3)4)33(42)45-28(20(7)8)31(40)37(14)26(23(12)17-2)35(44)47-29(21(9)10)32(41)38(25)15/h18-29H,16-17H2,1-15H3/t22-,23-,24-,25-,26-,27+,28+,29+/m0/s1
SMILES: CC[C@H](C)[C@H]1C(=O)O[C@@H](C(=O)N([C@H](C(=O)O[C@@H](C(=O)N([C@H](C(=O)O[C@@H](C(=O)N1C)C(C)C)[C@@H](C)CC)C)C(C)C)C(C)C)C)C(C)C
Precursor_type: [M+Na]+
Spectrum_type: MS2
PrecursorMZ: 690.4295
Instrument_type: LC-ESI-ITFT
Instrument: Q-Exactive Orbitrap Thermo Scientific
Ion_mode: POSITIVE
Collision_energy: 35(NCE)
Formula: C35H61N3O9
MW: 667
ExactMass: 667.44079
Comments: Parent=690.4295
Splash: splash10-0006-0002019000-78f0b9d0dd59af702b7c
Num Peaks: 7
232.1292 45
336.1765 96
350.1922 189
463.2752 31
563.3303 122
577.3459 59
690.43 999

Name: Nandrolone;Nandrolon;9904
DB#: MSBNK-Waters-WA001240
InChIKey: NPAGDVCDWIYMMC-IZPLOLCNSA-N
InChI: InChI=1S/C18H26O2/c1-18-9-8-14-13-5-3-12(19)10-11(13)2-4-15(14)16(18)6-7-17(18)20/h10,13-17,20H,2-9H2,1H3/t13-,14+,15+,16-,17-,18-/m0/s1
SMILES: O=C(C4)C=C(C3)C([H])(C4)C([H])(C2)C([H])(C3)C([H])(C1)C(C)(C2)C(O)C1
Spectrum_type: MS
Instrument_type: LC-ESI-Q
Instrument: ZQ, Waters
Ion_mode: POSITIVE
Formula: C18H26O2
MW: 274
ExactMass: 274.19328
Comments: Parent=-1
Splash: splash10-0a4i-0920000000-940c9f28f89b0b90328e
Num Peaks: 135
102 27
105 290
107 451
108 16
109 999
110 31
113 27
115 125
116 12
117 106
119 172
121 208
122 39
124 55
129 82
130 51
131 204
132 20
133 192
134 8
135 223
136 39
137 39
140 27
141 47
143 106
145 353
147 262
149 184
150 20
153 12
155 43
157 133
158 16
159 133
161 231
163 153
164 12
165 259
166 35
167 8
169 35
173 43
174 8
175 102
176 16
177 8
179 35
182 16
185 204
186 20
187 145
188 24
189 47
190 12
191 8
193 20
194 12
197 106
199 118
200 12
201 20
202 35
203 63
205 16
209 12
210 8
211 98
213 59
215 90
216 8
217 20
223 8
226 31
227 31
228 259
229 39
230 16
231 16
239 153
243 294
244 31
249 8
251 8
252 8
257 165
258 39
270 8
272 16
275 306
276 35
277 12
291 8
297 20
298 20
300 8
302 12
305 12
313 12
316 8
317 12
327 16
328 8
331 12
335 8
338 12
352 12
357 8
364 8
370 8
371 8
378 8
383 8
385 8
398 8
405 16
411 8
412 8
414 12
415 8
419 8
431 12
432 8
433 8
434 12
435 8
439 8
442 12
446 8
449 8
454 8
527 8
552 8
572 12
581 20

Name: Carbendazim;Carbendazim;25429
Synon: N-(1H-benzimidazol-2-yl)carbamic acid methyl ester
DB#: MSBNK-Eawag-EQ027804
InChIKey: TWFZGCMQGLPBSX-UHFFFAOYSA-N
InChI: InChI=1S/C9H9N3O2/c1-14-9(13)12-8-10-6-4-2-3-5-7(6)11-8/h2-5H,1H3,(H2,10,11,12,13)
SMILES: c12c(cccc1)N=C(NC(OC)=O)N2
Precursor_type: [M+H]+
Spectrum_type: MS2
PrecursorMZ: 192.0768
Instrument_type: LC-ESI-QFT
Instrument: Q Exactive Plus Orbitrap Thermo Scientific
Ion_mode: POSITIVE
Collision_energy: 60 (nominal)
Formula: C9H9N3O2
MW: 191
ExactMass: 191.06948
Comments: Parent=192.0768
Splash: splash10-03di-0900000000-6ab35560f7e1a5a65449
Num Peaks: 8
65.0383 1
92.0495 2
105.0447 1
132.0557 31
133.0634 6
135.0553 3
160.0505 999
192.0768 8

Name: Flufenacet;Flufenacet;86429
DB#: MSBNK-BAFG-CSL23111016694
InChIKey: IANUJLZYFUDJIH-UHFFFAOYSA-N
InChI: InChI=1S/C14H13F4N3O2S/c1-8(2)21(10-5-3-9(15)4-6-10)11(22)7-23-13-20-19-12(24-13)14(16,17)18/h3-6,8H,7H2,1-2H3
SMILES: CC(C)N(C1=CC=C(C=C1)F)C(=O)COC2=NN=C(S2)C(F)(F)F
Precursor_type: [M+H]+
Spectrum_type: MS2
PrecursorMZ: 364.0738
Instrument_type: LC-ESI-QTOF
Instrument: TripleTOF 6600 SCIEX
Ion_mode: POSITIVE
Collision_energy: 100
Formula: C14H13F4N3O2S
MW: 363
ExactMass: 363.0665
Comments: Parent=364.0738
Splash: splash10-004j-9200000000-280db520878608c78542
Num Peaks: 42
39.0229 23
41.0384 22
49.007 12
50.0151 60
51.023 243
57.0135 143
59.0285 23
62.0147 13
63.0228 45
65.0386 10
69.0133 10
70.0209 21
74.015 137
75.0231 468
76.0184 22
77.0388 999
78.0339 51
81.0134 29
83.0293 471
84.0367 15
85.0319 15
89.0382 31
95.0294 705
96.0365 299
97.0447 365
98.0399 14
104.0493 67
105.0444 19
107.0291 177
108.0245 11
108.037 23
109.0447 299
110.0392 13
111.0474 16
115.0537 14
122.0402 75
123.0345 201
124.0558 213
133.0459 14
134.0406 17
135.0479 27
136.0556 49

Name: Chlorotoluron;Chlorotoluron;27375
Synon: 3-(3-chloro-4-methylphenyl)-1,1-dimethylurea
DB#: MSBNK-Athens_Univ-AU231405
InChIKey: JXCGFZXSOMJFOA-UHFFFAOYSA-N
InChI: InChI=1S/C10H13ClN2O/c1-7-4-5-8(6-9(7)11)12-10(14)13(2)3/h4-6H,1-3H3,(H,12,14)
SMILES: CN(C)C(=O)NC1=CC(Cl)=C(C)C=C1
Precursor_type: [M+H]+
Spectrum_type: MS2
PrecursorMZ: 213.0789
Instrument_type: LC-ESI-QTOF
Instrument: Bruker maXis Impact
Ion_mode: POSITIVE
Collision_energy: 50 eV
Formula: C10H13ClN2O
MW: 212
ExactMass: 212.0716407
Comments: Parent=213.0789
Splash: splash10-002f-0900000000-a03b3d24881e9a97a415
Num Peaks: 12
113.0134 78
120.0791 110
125.0022 52
125.0141 948
126.0177 62
127.011 334
132.0429 291
133.0502 74
140.0245 999
141.0288 48
142.0216 305
145.0749 47

Name: Sulfamoxole;Sulfamoxol;12894
Synon: 4-Amino-N-(4,5-dimethyl-1,3-oxazol-2-yl)benzene-1-sulfonamide
DB#: MSBNK-HBM4EU-HB002458
InChIKey: CYFLXLSBHQBMFT-UHFFFAOYSA-N
InChI: InChI=1S/C11H13N3O3S/c1-7-8(2)17-11(13-7)14-18(15,16)10-5-3-9(12)4-6-10/h3-6H,12H2,1-2H3,(H,13,14)
SMILES: CC1=C(C)N=C(NS(=O)(=O)C2=CC=C(N)C=C2)O1
Precursor_type: [M+H]+
Spectrum_type: MS2
PrecursorMZ: 268.0751
Instrument_type: LC-ESI-ITFT
Instrument: LTQ Orbitrap XL Thermo Fisher Scientific
Ion_mode: POSITIVE
Collision_energy: 35% (nominal)
Formula: C11H13N3O3S
MW: 267
ExactMass: 267.0678
Comments: Parent=268.0751
Splash: splash10-0a4i-0910000000-36e7fa6c32592adfb1ad
Num Peaks: 14
65.0379 4
92.0489 114
94.0647 1
108.0439 210
110.0592 2
111.0547 21
112.0625 76
113.0704 365
120.0548 1
140.0158 91
156.0106 999
158.0262 12
175.0163 5
268.0751 341

Name: Chlorotoluron;Chlorotoluron;27375
DB#: MSBNK-BAFG-CSL23111015208
InChIKey: JXCGFZXSOMJFOA-UHFFFAOYSA-N
InChI: InChI=1S/C10H13ClN2O/c1-7-4-5-8(6-9(7)11)12-10(14)13(2)3/h4-6H,1-3H3,(H,12,14)
SMILES: CC1=C(C=C(C=C1)NC(=O)N(C)C)Cl
Precursor_type: [M+H]+
Spectrum_type: MS2
PrecursorMZ: 213.0789
Instrument_type: LC-ESI-QTOF
Instrument: TripleTOF 6600 SCIEX
Ion_mode: POSITIVE
Collision_energy: 100
Formula: C10H13ClN2O
MW: 212
ExactMass: 212.0716
Comments: Parent=213.0789
Splash: splash10-0w90-9000000000-02df6de03313ddfafb83
Num Peaks: 17
30.0351 230
39.0233 268
42.0338 268
46.0658 192
48.9851 153
50.0157 806
51.023 999
56.0137 691
61.0075 192
62.0153 691
63.0231 922
72.0447 422
72.984 499
77.0393 499
78.0333 153
89.0405 384
104.0505 153

Name: Metoprolol;Metoprolol;4171
Synon: 1-[4-(2-Methoxyethyl)phenoxy]-3-(propan-2-ylamino)propan-2-ol
DB#: MSBNK-UFZ-UF407201
InChIKey: IUBSYMUCCVWXPE-UHFFFAOYSA-N
InChI: InChI=1S/C15H25NO3/c1-12(2)16-10-14(17)11-19-15-6-4-13(5-7-15)8-9-18-3/h4-7,12,14,16-17H,8-11H2,1-3H3
SMILES: COCCC1=CC=C(OCC(O)CNC(C)C)C=C1
Precursor_type: [M+H]+
Spectrum_type: MS2
PrecursorMZ: 268.1907
Instrument_type: LC-ESI-ITFT
Instrument: LTQ Orbitrap XL Thermo Scientific
Ion_mode: POSITIVE
Collision_energy: 55 (nominal)
Formula: C15H25NO3
MW: 267
ExactMass: 267.1834
Comments: Parent=268.1907
Splash: splash10-00yi-2900000000-bcd2d1e9320ab40c0cbe
Num Peaks: 48
72.0808 351
74.06 640
77.0384 6
79.0542 13
84.0808 24
86.0964 8
91.0543 62
93.07 17
98.0965 496
100.1122 32
103.0543 54
105.0699 163
107.0492 4
107.0857 11
115.0543 10
116.1071 723
117.0699 21
119.0491 4
119.0856 32
120.057 5
121.0649 704
129.07 31
131.0495 13
131.0857 153
133.0649 999
135.0806 59
141.0702 39
144.0571 46
147.0806 93
148.0758 185
149.0958 4
151.0757 18
158.0958 5
159.0806 633
161.0965 21
163.0868 144
163.1119 27
165.0912 154
169.0762 20
176.1072 130
177.0913 107
179.107 35
188.1285 3
191.1068 281
194.118 17
218.1542 18
226.144 40
268.1912 188

Name: Neosolaniol;Neosolaniol;13818797
DB#: MSBNK-AAFC-AC000202
InChIKey: TVZHDVCTOCZDNE-WVJYZQHISA-N
InChI: InChI=1S/C19H26O8/c1-9-5-13-18(6-12(9)22,7-24-10(2)20)17(4)15(26-11(3)21)14(23)16(27-13)19(17)8-25-19/h5,12-16,22-23H,6-8H2,1-4H3/t12-,13+,14+,15+,16+,17+,18+,19-/m0/s1
SMILES: CC1=C[C@@H]2[C@](C[C@@H]1O)([C@]3([C@@H]([C@H]([C@H]([C@@]34CO4)O2)O)OC(=O)C)C)COC(=O)C
Precursor_type: [M+Na]+
Spectrum_type: MS2
PrecursorMZ: 405.1514
Instrument_type: LC-ESI-ITFT
Instrument: Q-Exactive Orbitrap Thermo Scientific
Ion_mode: POSITIVE
Collision_energy: 35(NCE)
Formula: C19H26O8
MW: 382
ExactMass: 382.16276
Comments: Parent=405.1514
Splash: splash10-0a4i-0000900000-b8afa18677bb28528c37
Num Peaks: 2
345.1309 70
405.152 999

Name: Fumonisin B3;Fumonisin B3;71312439
DB#: MSBNK-AAFC-AC000497
InChIKey: CPCRJSQNWHCGOP-ZBUYIUKQSA-N
InChI: InChI=1S/C34H59NO14/c1-5-6-11-21(3)32(49-31(43)19-24(34(46)47)17-29(40)41)27(48-30(42)18-23(33(44)45)16-28(38)39)15-20(2)14-25(36)12-9-7-8-10-13-26(37)22(4)35/h20-27,32,36-37H,5-19,35H2,1-4H3,(H,38,39)(H,40,41)(H,44,45)(H,46,47)/t20-,21+,22+,23?,24?,25+,26-,27-,32+/m0/s1
SMILES: CCCC[C@@H](C)[C@H]([C@H](C[C@@H](C)C[C@@H](CCCCCC[C@@H]([C@@H](C)N)O)O)OC(=O)CC(CC(=O)O)C(=O)O)OC(=O)CC(CC(=O)O)C(=O)O
Precursor_type: [M+Na]+
Spectrum_type: MS2
PrecursorMZ: 728.3822
Instrument_type: LC-ESI-ITFT
Instrument: Q-Exactive Orbitrap Thermo Scientific
Ion_mode: POSITIVE
Collision_energy: 35(NCE)
Formula: C34H59NO14
MW: 705
ExactMass: 705.39354
Comments: Parent=728.3822
Splash: splash10-004l-0109010000-cc9ce84dfd419077db8e
Num Peaks: 9
199.0213 279
210.1462 33
296.2193 33
336.3261 52
376.3159 999
394.3265 584
534.3375 46
552.348 271
728.3828 49

Name: Sulcotrione;Sulcotrione;91760
Synon: 2-(2-Chloro-4-methylsulfonylbenzoyl)cyclohexane-1,3-dione
DB#: MSBNK-UFZ-UF401304
InChIKey: PQTBTIFWAXVEPB-UHFFFAOYSA-N
InChI: InChI=1S/C14H13ClO5S/c1-21(19,20)8-5-6-9(10(15)7-8)14(18)13-11(16)3-2-4-12(13)17/h5-7,13H,2-4H2,1H3
SMILES: CS(=O)(=O)C1=CC=C(C(=O)C2C(=O)CCCC2=O)C(Cl)=C1
Precursor_type: [M+H]+
Spectrum_type: MS2
PrecursorMZ: 329.0245
Instrument_type: LC-ESI-ITFT
Instrument: LTQ Orbitrap XL Thermo Scientific
Ion_mode: POSITIVE
Collision_energy: 55 (nominal)
Formula: C14H13ClO5S
MW: 328
ExactMass: 328.0172
Comments: Parent=329.0245
Splash: splash10-000i-0920000000-c741cab21a2c2ed1bdec
Num Peaks: 6
111.044 119
139.0389 999
157.0496 27
190.9926 30
249.0318 21
293.0479 279

Name: Albendazole;Albendazole-D3;2082
Synon: Methyl N-(6-propylsulfanyl-1H-benzimidazol-2-yl)carbamate
DB#: MSBNK-Eawag-EQ358009
InChIKey: HXHWSAZORRCQMX-UHFFFAOYSA-N
InChI: InChI=1S/C12H15N3O2S/c1-3-6-18-8-4-5-9-10(7-8)14-11(13-9)15-12(16)17-2/h4-5,7H,3,6H2,1-2H3,(H2,13,14,15,16)
SMILES: CCCSC1=CC2=C(C=C1)N=C(N2)NC(=O)OC
Precursor_type: [M+H]+
Spectrum_type: MS2
PrecursorMZ: 266.0958
Instrument_type: LC-ESI-QFT
Instrument: Q Exactive Plus Orbitrap Thermo Scientific
Ion_mode: POSITIVE
Collision_energy: 180 (nominal)
Formula: C12H15N3O2S
MW: 265
ExactMass: 265.08850
Comments: Parent=266.0958
Splash: splash10-004i-9300000000-d2ee5fa2f7585c731f11
Num Peaks: 135
50.0152 127
51.023 44
52.0182 88
52.0308 29
53.0023 13
53.0135 2
53.026 17
53.0386 15
53.9975 16
54.0339 24
54.0465 2
55.0179 8
55.0291 3
55.0417 2
56.0496 10
56.9794 10
57.9872 59
58.9825 7
58.9951 2
59.9665 9
59.9903 17
62.0151 39
63.023 155
64.0182 132
64.0308 35
65.0022 12
65.026 203
65.0386 41
66.0213 48
66.0339 35
66.0465 8
67.0417 99
68.0132 1
68.0257 7
68.0494 3
68.9794 271
69.0084 53
69.9872 184
70.9824 1
70.995 16
71.9665 1
71.9902 2
75.0104 30
75.023 7
76.0182 566
77.026 999
78.0339 238
79.0291 35
79.0417 133
80.0369 11
80.0495 22
80.9795 13
81.0335 5
81.9872 334
82.9824 131
82.995 8
83.9903 61
84.0029 12
84.9856 9
84.9982 5
85.9696 1
88.0182 8
89.0261 11
90.0339 82
91.0291 2
91.0417 39
92.037 673
92.9794 192
93.0448 53
93.9747 26
93.9873 171
94.0288 9
94.9826 18
94.9951 207
95.0366 40
95.9903 27
96.0029 99
96.0444 46
96.9982 2
97.0107 8
97.0523 8
102.0215 1
102.0337 2
103.0292 196
103.0417 17
104.037 437
105.0448 170
105.9872 3
106.0526 24
107.9903 17
108.0446 2
108.9858 15
108.9982 248
109.9935 9
110.006 46
110.0477 9
111.0137 2
111.0317 3
111.0554 1
113.0055 2
116.037 13
117.0448 1
118.04 21
118.0525 13
119.0479 102
119.0606 7
119.9904 123
120.0318 8
120.0558 8
120.9982 37
121.0397 38
122.006 131
123.0137 24
127.9927 5
130.0401 154
131.0241 11
131.0479 151
132.0557 6
133.0638 11
135.0013 41
136.0092 32
136.0268 28
137.017 18
146.0349 7
147.0014 5
147.0429 2
148.0091 1
148.0504 1
149.0171 2
152.9878 1
158.0351 18
159.0428 35
162.0122 16
163.0198 1
190.007 1

Name: Fusarenone-X;Fusarenone X;304599
Synon: (3beta,4alpha,7alpha)-3,7,15-Trihydroxy-8-oxo-12,13-epoxytrichothec-9-en-4-yl acetate
DB#: MSBNK-AAFC-AC000144
InChIKey: XGCUCFKWVIWWNW-CAYGJDLQSA-N
InChI: InChI=1S/C17H22O8/c1-7-4-9-16(5-18,12(22)10(7)20)15(3)13(24-8(2)19)11(21)14(25-9)17(15)6-23-17/h4,9,11-14,18,21-22H,5-6H2,1-3H3/t9-,11-,12-,13-,14-,15-,16-,17+/m1/s1
SMILES: CC1=C[C@@H]2[C@]([C@@H](C1=O)O)([C@]3([C@@H]([C@H]([C@H]([C@@]34CO4)O2)O)OC(=O)C)C)CO
Precursor_type: [M+H]+
Spectrum_type: MS2
PrecursorMZ: 355.1382
Instrument_type: LC-ESI-ITFT
Instrument: Q-Exactive Orbitrap Thermo Scientific
Ion_mode: POSITIVE
Collision_energy: 50(NCE)
Formula: C17H22O8
MW: 354
ExactMass: 354.13145
Comments: Parent=355.1382
Splash: splash10-002r-1910000000-2cdc9dfa758f427ab896
Num Peaks: 67
67.0542 49
69.0335 110
71.0491 92
79.0542 97
81.0699 79
83.0491 45
85.0284 60
91.0542 139
95.0491 106
97.0648 53
99.0441 109
105.0699 80
107.0491 117
109.0648 189
117.0699 71
119.0855 215
121.0648 184
123.0441 131
125.0597 127
128.0621 38
129.0699 84
131.0855 195
133.0648 58
135.0804 116
137.0597 999
141.0546 40
141.0699 38
142.0777 61
143.0855 87
144.057 32
145.0648 83
145.1012 123
147.0804 234
149.0597 69
149.0961 83
151.039 31
151.0754 47
153.0546 51
155.0855 100
157.1012 49
158.0726 105
159.0804 350
161.0597 141
161.0961 84
163.0754 133
165.091 64
171.0804 72
173.0961 157
174.0675 44
175.0754 740
177.091 135
183.0804 90
185.0961 61
186.0675 58
187.0754 198
188.0832 38
189.091 142
191.0703 60
198.0675 46
199.0754 56
201.091 304
205.0859 145
211.0754 110
213.091 40
214.0624 94
217.0859 68
229.0859 144

Name: Zearalenone;Zearalenone;5281576
Synon: (4S,12E)-16,18-dihydroxy-4-methyl-3-oxabicyclo[12.4.0]octadeca-1(14),12,15,17-tetraene-2,8-dione
DB#: MSBNK-NaToxAq-NA002649
InChIKey: MBMQEIFVQACCCH-QBODLPLBSA-N
InChI: InChI=1S/C18H22O5/c1-12-6-5-9-14(19)8-4-2-3-7-13-10-15(20)11-16(21)17(13)18(22)23-12/h3,7,10-12,20-21H,2,4-6,8-9H2,1H3/b7-3+/t12-/m0/s1
SMILES: C[C@H]1CCCC(=O)CCC/C=C/C2=CC(=CC(=C2C(=O)O1)O)O
Precursor_type: [M+H]+
Spectrum_type: MS2
PrecursorMZ: 319.154
Instrument_type: LC-ESI-ITFT
Instrument: LTQ Orbitrap XL Thermo Scientific
Ion_mode: POSITIVE
Collision_energy: 40% (nominal)
Formula: C18H22O5
MW: 318
ExactMass: 318.1467
Comments: Parent=319.154
Splash: splash10-0019-3890000000-98ef150cee1c80142c5d
Num Peaks: 10
69.0698 463
97.0648 288
185.0599 496
187.0753 999
189.055 383
203.0704 691
205.0853 316
231.0653 565
283.1333 401
301.1428 219

Name: Flurtamone;Flurtamone;91755
DB#: MSBNK-BAFG-CSL23111016763
InChIKey: NYRMIJKDBAQCHC-UHFFFAOYSA-N
InChI: InChI=1S/C18H14F3NO2/c1-22-17-14(12-8-5-9-13(10-12)18(19,20)21)15(23)16(24-17)11-6-3-2-4-7-11/h2-10,16,22H,1H3
SMILES: CNC1=C(C(=O)C(O1)C2=CC=CC=C2)C3=CC(=CC=C3)C(F)(F)F
Precursor_type: [M+H]+
Spectrum_type: MS2
PrecursorMZ: 334.105
Instrument_type: LC-ESI-QTOF
Instrument: TripleTOF 6600 SCIEX
Ion_mode: POSITIVE
Collision_energy: 60
Formula: C18H14F3NO2
MW: 333
ExactMass: 333.0977
Comments: Parent=334.105
Splash: splash10-004i-0950000000-0b66a7bc9c3a52db0a68
Num Peaks: 20
58.0288 25
77.0388 109
103.0542 14
105.0341 95
120.0809 24
151.0373 20
152.0626 30
169.0267 21
176.0628 22
177.0707 35
178.079 999
196.0691 21
197.0222 16
201.0521 18
207.062 213
209.0774 10
225.0522 16
227.0683 476
246.0669 59
247.0746 64

Name: Mefenamic acid;Mefenamic acid;4044
Synon: 2-(2,3-Dimethylanilino)benzoic acid
DB#: MSBNK-UFZ-UF409402
InChIKey: HYYBABOKPJLUIN-UHFFFAOYSA-N
InChI: InChI=1S/C15H15NO2/c1-10-6-5-9-13(11(10)2)16-14-8-4-3-7-12(14)15(17)18/h3-9,16H,1-2H3,(H,17,18)
SMILES: CC1=C(C)C(NC2=CC=CC=C2C(O)=O)=CC=C1
Precursor_type: [M+H]+
Spectrum_type: MS2
PrecursorMZ: 242.1176
Instrument_type: LC-ESI-ITFT
Instrument: LTQ Orbitrap XL Thermo Scientific
Ion_mode: POSITIVE
Collision_energy: 80 (nominal)
Formula: C15H15NO2
MW: 241
ExactMass: 241.1103
Comments: Parent=242.1176
Splash: splash10-0a4i-0290000000-a11afbd475c970348c66
Num Peaks: 10
180.081 250
181.0888 96
194.0967 16
196.0761 7
196.1127 2
208.0759 230
209.0837 999
222.0916 40
223.0995 33
224.1072 357

Name: Sarafloxacin;Sarafloxacin;56208
Synon: 6-fluoro-1-(4-fluorophenyl)-4-oxo-7-piperazin-1-ylquinoline-3-carboxylic acid
DB#: MSBNK-Athens_Univ-AU103504
InChIKey: XBHBWNFJWIASRO-UHFFFAOYSA-N
InChI: InChI=1S/C20H17F2N3O3/c21-12-1-3-13(4-2-12)25-11-15(20(27)28)19(26)14-9-16(22)18(10-17(14)25)24-7-5-23-6-8-24/h1-4,9-11,23H,5-8H2,(H,27,28)
SMILES: c1cc(ccc1n2cc(c(=O)c3c2cc(c(c3)F)N4CCNCC4)C(=O)O)F
Precursor_type: [M+H]+
Spectrum_type: MS2
PrecursorMZ: 386.1311
Instrument_type: LC-ESI-QTOF
Instrument: Bruker maXis Impact
Ion_mode: POSITIVE
Collision_energy: 40 eV
Formula: C20H17F2N3O3
MW: 385
ExactMass: 385.1237978
Comments: Parent=386.1311
Splash: splash10-000i-0009000000-be757d6bc548f7ae632e
Num Peaks: 22
171.0911 15
189.0822 41
270.0957 50
273.0837 12
285.0866 21
291.1153 12
292.0903 17
292.1281 29
299.0991 64
300.1027 22
312.1299 20
320.0852 31
320.1212 28
338.0915 33
340.123 19
348.1152 56
366.1263 124
367.1293 37
368.1202 275
369.124 54
386.1313 999
387.1361 196

Name: Mycophenolic Acid;Mycophenolic acid;446541
Synon: (E)-6-(4-hydroxy-6-methoxy-7-methyl-3-oxo-1H-2-benzofuran-5-yl)-4-methylhex-4-enoic acid
DB#: MSBNK-HBM4EU-HB003708
InChIKey: HPNSFSBZBAHARI-RUDMXATFSA-N
InChI: InChI=1S/C17H20O6/c1-9(5-7-13(18)19)4-6-11-15(20)14-12(8-23-17(14)21)10(2)16(11)22-3/h4,20H,5-8H2,1-3H3,(H,18,19)/b9-4+
SMILES: CC1=C2COC(=O)C2=C(C(=C1OC)C/C=C(\C)/CCC(=O)O)O
Precursor_type: [M+H]+
Spectrum_type: MS2
PrecursorMZ: 321.1333
Instrument_type: LC-ESI-ITFT
Instrument: LTQ Orbitrap XL Thermo Scientific
Ion_mode: POSITIVE
Collision_energy: 50 % (nominal)
Formula: C17H20O6
MW: 320
ExactMass: 320.1260
Comments: Parent=321.1333
Splash: splash10-0a4i-0190000000-0b0cefefa49e4de6cba6
Num Peaks: 19
73.0494 2
81.0697 4
109.0652 2
159.0441 68
161.0592 2
175.0758 2
177.0547 22
179.0706 1
195.0654 37
207.0653 999
215.1072 5
219.0641 2
221.0805 4
223.0611 6
259.0962 3
261.1124 4
275.1275 28
285.112 22
303.1222 7

Name: Oxibendazole;Oxibendazole;4622
DB#: MSBNK-BAFG-CSL23111010421
InChIKey: RAOCRURYZCVHMG-UHFFFAOYSA-N
InChI: InChI=1S/C12H15N3O3/c1-3-6-18-8-4-5-9-10(7-8)14-11(13-9)15-12(16)17-2/h4-5,7H,3,6H2,1-2H3,(H2,13,14,15,16)
SMILES: CCCOC1=CC2=C(C=C1)N=C(N2)NC(=O)OC
Precursor_type: [M+H]+
Spectrum_type: MS2
PrecursorMZ: 250.1186
Instrument_type: LC-ESI-QTOF
Instrument: TripleTOF 5600 SCIEX
Ion_mode: POSITIVE
Collision_energy: 20
Formula: C12H15N3O3
MW: 249
ExactMass: 249.1113
Comments: Parent=250.1186
Splash: splash10-0uxr-0090000000-058867c63d47c01a6613
Num Peaks: 3
176.0457 81
218.0928 962
250.1191 999

Name: Asterric acid;Asterric acid;3080568
Synon: 2-hydroxy-6-(4-hydroxy-2-methoxy-6-methoxycarbonylphenoxy)-4-methylbenzoic acid
DB#: MSBNK-HBM4EU-HB003761
InChIKey: XOKVHFNTYHPEHN-UHFFFAOYSA-N
InChI: InChI=1S/C17H16O8/c1-8-4-11(19)14(16(20)21)12(5-8)25-15-10(17(22)24-3)6-9(18)7-13(15)23-2/h4-7,18-19H,1-3H3,(H,20,21)
SMILES: CC1=CC(=C(C(=C1)OC2=C(C=C(C=C2OC)O)C(=O)OC)C(=O)O)O
Precursor_type: [M+H]+
Spectrum_type: MS2
PrecursorMZ: 349.0918
Instrument_type: LC-ESI-ITFT
Instrument: LTQ Orbitrap XL Thermo Scientific
Ion_mode: POSITIVE
Collision_energy: 20 % (nominal)
Formula: C17H16O8
MW: 348
ExactMass: 348.0845
Comments: Parent=349.0918
Splash: splash10-000i-0090000000-4821eac19a75f4dc1057
Num Peaks: 1
287.0904 999

Name: Acetochlor;Acetochlor;1988
DB#: MSBNK-BAFG-CSL23111019008
InChIKey: VTNQPKFIQCLBDU-UHFFFAOYSA-N
InChI: InChI=1S/C14H20ClNO2/c1-4-12-8-6-7-11(3)14(12)16(10-18-5-2)13(17)9-15/h6-8H,4-5,9-10H2,1-3H3
SMILES: CCC1=CC=CC(=C1N(COCC)C(=O)CCl)C
Precursor_type: [M+H]+
Spectrum_type: MS2
PrecursorMZ: 270.1255
Instrument_type: LC-ESI-QTOF
Instrument: TripleTOF 6600 SCIEX
Ion_mode: POSITIVE
Collision_energy: 40
Formula: C14H20ClNO2
MW: 269
ExactMass: 269.1183
Comments: Parent=270.1255
Splash: splash10-000t-1900000000-d2dee994c62cdd0754cb
Num Peaks: 53
31.0178 144
41.0377 51
45.0326 341
48.9829 44
59.0488 122
76.9768 33
90.0087 170
91.0533 77
105.0693 59
115.0528 33
116.0602 29
117.0558 66
117.0678 29
118.0629 55
119.0725 55
119.084 22
120.0785 66
128.0603 25
129.0675 44
130.0641 59
131.0732 77
132.0791 557
133.0864 898
134.0956 59
142.0661 14
143.0733 40
144.0764 89
145.0887 48
146.093 211
147.1009 999
148.0797 18
148.1105 731
149.0942 77
156.0779 44
157.0858 37
158.096 66
160.1149 18
161.1188 29
162.1266 687
163.1082 163
168.0827 18
170.0936 63
171.1011 40
172.1125 14
173.0809 33
173.1186 18
174.0861 18
178.04 33
184.1153 18
185.122 25
192.0549 33
206.0701 29
220.0866 55

Name: Dexamethasone;Dexamethasone;5743
DB#: MSBNK-Fiocruz-FIO00438
InChIKey: UREBDLICKHMUKA-CXSFZGCWSA-N
InChI: InChI=1S/C22H29FO5/c1-12-8-16-15-5-4-13-9-14(25)6-7-19(13,2)21(15,23)17(26)10-20(16,3)22(12,28)18(27)11-24/h6-7,9,12,15-17,24,26,28H,4-5,8,10-11H2,1-3H3/t12-,15+,16+,17+,19+,20+,21+,22+/m1/s1
SMILES: OCC(=O)C(O)(C(C)4)C(C)(C3)C([H])(C4)C([H])(C1)C(F)(C(O)3)C(C)(C=2)C(=CC(=O)C2)C1
Precursor_type: [M+H]+
Spectrum_type: MS2
Instrument_type: LC-ESI-QTOF
Instrument: maXis (Bruker Daltonics)
Ion_mode: POSITIVE
Collision_energy: 40 eV
Formula: C22H29FO5
MW: 392
ExactMass: 392.19990
Comments: Parent=-1
Splash: splash10-00dj-0970000000-36eebd63d78f040ae67f
Num Peaks: 143
93.070100 24
95.085000 21
105.070800 41
107.086200 109
109.102300 56
119.086500 134
121.065700 394
122.069400 33
123.081200 48
125.060800 59
128.063900 24
129.070600 19
131.086200 96
133.065500 90
135.081300 270
136.084700 24
137.096700 65
141.071200 29
143.086200 95
145.065500 105
146.070900 18
147.081300 999
148.084600 99
149.096800 113
151.076200 35
153.092100 41
155.086500 43
157.101900 55
158.073300 52
159.081100 346
160.085300 43
161.096600 218
162.100200 21
163.076100 28
167.086300 30
169.101300 28
171.081000 498
172.084900 63
173.096500 323
174.100500 42
175.112000 37
177.091300 44
179.086100 39
181.101400 30
183.080700 52
184.087200 22
185.096400 193
186.101200 28
187.112000 94
189.091600 25
191.086500 20
193.101200 45
194.108200 25
195.080700 43
196.088300 50
197.096300 153
198.102000 35
199.111800 70
204.093300 42
205.100200 30
206.108700 19
207.116500 42
208.088900 61
209.096000 134
210.103400 93
211.111900 204
212.117900 62
213.127100 118
214.130900 19
215.107700 41
217.101000 14
219.117300 91
220.088900 19
221.096700 92
222.104000 246
223.111500 232
224.118200 97
225.126800 107
226.132200 23
227.142900 79
228.146500 12
229.101500 14
230.108800 14
231.117400 26
233.096800 25
234.103700 41
235.112100 168
236.118300 48
237.127600 441
238.131500 91
239.143100 177
240.147200 31
241.122600 46
243.117100 17
244.124300 16
245.096300 21
246.104000 24
247.111900 46
248.119500 81
249.127200 89
250.133700 34
251.142800 51
252.150300 44
253.123100 65
254.127600 10
255.138000 36
257.133200 15
258.140800 13
259.112100 29
260.119300 38
261.127700 72
262.135100 96
263.143100 225
264.148800 82
265.156500 23
267.138500 26
271.112900 21
272.119500 16
273.127500 18
274.135500 29
275.142500 36
276.151100 61
277.158800 96
278.166100 113
279.174200 177
280.178300 38
281.154400 23
286.135500 42
287.139100 13
289.159100 35
290.162600 14
291.175100 56
292.177700 11
293.153500 11
295.169900 22
296.176600 15
301.159200 27
304.146600 13
306.161100 14
307.169600 25
309.186300 15
319.169700 28
337.181200 11

Name: Thiophanate-methyl;Thiophanate-methyl;3032791
Synon: CID 3085
Synon: N`-methoxycarbonyl-N-[2-[(N-methoxycarbonyl-C-sulfanylcarbonimidoyl)amino]phenyl]carbamimidothioic acid
DB#: MSBNK-Athens_Univ-AU262002
InChIKey: QGHREAKMXXNCOA-UHFFFAOYSA-N
InChI: InChI=1S/C12H14N4O4S2/c1-19-11(17)15-9(21)13-7-5-3-4-6-8(7)14-10(22)16-12(18)20-2/h3-6H,1-2H3,(H2,13,15,17,21)(H2,14,16,18,22)
SMILES: COC(=O)NC(=S)NC1=CC=CC=C1NC(=S)NC(=O)OC
Precursor_type: [M+H]+
Spectrum_type: MS2
PrecursorMZ: 343.0529
Instrument_type: LC-ESI-QTOF
Instrument: Bruker maXis Impact
Ion_mode: POSITIVE
Collision_energy: 20 eV
Formula: C12H14N4O4S2
MW: 342
ExactMass: 342.0456469
Comments: Parent=343.0529
Splash: splash10-0udi-0910000000-ccc27be055f45f04c81a
Num Peaks: 23
134.0705 5
135.0545 5
149.0149 5
151.0315 999
152.0344 58
153.0272 30
160.0494 24
192.0755 40
194.0374 42
195.0408 5
209.0372 5
219.0328 17
226.0638 22
235.9936 44
236.996 5
245.012 5
251.0584 16
268.0204 43
269.0231 6
277.0382 14
278.9996 13
311.0263 44
312.0287 7

Name: Mycophenolic acid;Mycophenolic acid;446541
Synon: (E)-6-(4-hydroxy-3-keto-6-methoxy-7-methyl-phthalan-5-yl)-4-methyl-hex-4-enoic acid
DB#: MSBNK-Eawag-EA280804
InChIKey: HPNSFSBZBAHARI-RUDMXATFSA-N
InChI: InChI=1S/C17H20O6/c1-9(5-7-13(18)19)4-6-11-15(20)14-12(8-23-17(14)21)10(2)16(11)22-3/h4,20H,5-8H2,1-3H3,(H,18,19)/b9-4+
SMILES: c12c(c(c(C\C=C(\CCC(O)=O)C)c(c1C)OC)O)C(=O)OC2
Precursor_type: [M+H]+
Spectrum_type: MS2
PrecursorMZ: 321.1333
Instrument_type: LC-ESI-ITFT
Instrument: LTQ Orbitrap XL Thermo Scientific
Ion_mode: POSITIVE
Collision_energy: 45 % (nominal)
Formula: C17H20O6
MW: 320
ExactMass: 320.1260
Comments: Parent=321.1333
Splash: splash10-0a4i-0190000000-6f584505d9b70bbffa5e
Num Peaks: 27
79.054 1
81.0699 7
91.0541 3
97.0644 1
103.054 1
109.0648 4
131.0488 1
135.0808 3
159.0439 59
175.0752 3
177.0546 12
179.0704 1
195.0652 38
207.0651 999
215.1067 4
219.065 5
221.0815 3
223.0603 7
233.0805 1
239.1061 2
241.1234 1
247.0971 2
259.0961 4
261.112 8
275.1277 34
285.1122 26
303.1231 11

Name: Malaoxon;Malaoxon;15415
Synon: Diethyl 2-dimethoxyphosphorylsulfanylbutanedioate
DB#: MSBNK-Eawag-EQ371309
InChIKey: WSORODGWGUUOBO-UHFFFAOYSA-N
InChI: InChI=1S/C10H19O7PS/c1-5-16-9(11)7-8(10(12)17-6-2)19-18(13,14-3)15-4/h8H,5-7H2,1-4H3
SMILES: CCOC(=O)CC(C(=O)OCC)SP(=O)(OC)OC
Precursor_type: [M+H]+
Spectrum_type: MS2
PrecursorMZ: 315.0662
Instrument_type: LC-ESI-QFT
Instrument: Q Exactive Plus Orbitrap Thermo Scientific
Ion_mode: POSITIVE
Collision_energy: 180 (nominal)
Formula: C10H19O7PS
MW: 314
ExactMass: 314.05891
Comments: Parent=315.0662
Splash: splash10-0udi-9000000000-407ae6fac33cef57b3ca
Num Peaks: 16
53.0022 999
55.0179 50
56.9793 43
57.9872 137
58.995 133
59.9664 48
62.9452 25
62.9994 38
64.9787 76
68.9793 62
71.0127 448
78.9943 163
84.9742 13
93.01 9
99.0076 10
128.9767 7

Name: Diazinon;Diazinon;3017
Synon: diethoxy-(6-methyl-2-propan-2-ylpyrimidin-4-yl)oxy-sulfanylidene-lambda5-phosphane
DB#: MSBNK-UFZ-WANA003313D9F1PH
InChIKey: FHIVAFMUCKRCQO-UHFFFAOYSA-N
InChI: InChI=1S/C12H21N2O3PS/c1-6-15-18(19,16-7-2)17-11-8-10(5)13-12(14-11)9(3)4/h8-9H,6-7H2,1-5H3
SMILES: CCOP(=S)(OCC)OC1=CC(C)=NC(=N1)C(C)C
Precursor_type: [M+H]+
Spectrum_type: MS2
PrecursorMZ: 305.1083
Instrument_type: LC-ESI-ITFT
Instrument: LTQ Orbitrap XL Thermo Scientific
Ion_mode: POSITIVE
Collision_energy: 50 % (nominal)
Formula: C12H21N2O3PS
MW: 304
ExactMass: 304.101050162
Comments: Parent=305.1083
Splash: splash10-0gb9-1900000000-10b80106ad719a0190e5
Num Peaks: 21
70.065 3
80.9737 1
84.0444 17
96.9508 179
98.0965 3
100.0215 18
109.0049 23
110.9664 3
114.9613 135
124.9821 23
128.9773 1
142.9927 3
153.1022 589
167.0641 2
169.0794 999
181.1336 15
197.1109 5
206.0945 1
231.0346 3
249.0457 1
305.1079 8

Name: Norfloxacin;Norfloxacin;4539
DB#: MSBNK-BAFG-CSL2311109093
InChIKey: OGJPXUAPXNRGGI-UHFFFAOYSA-N
InChI: InChI=1S/C16H18FN3O3/c1-2-19-9-11(16(22)23)15(21)10-7-12(17)14(8-13(10)19)20-5-3-18-4-6-20/h7-9,18H,2-6H2,1H3,(H,22,23)
SMILES: CCN1C=C(C(=O)C2=CC(=C(C=C21)N3CCNCC3)F)C(=O)O
Precursor_type: [M+H]+
Spectrum_type: MS2
PrecursorMZ: 320.1405
Instrument_type: LC-ESI-QTOF
Instrument: TripleTOF 5600 SCIEX
Ion_mode: POSITIVE
Collision_energy: 90
Formula: C16H18FN3O3
MW: 319
ExactMass: 319.1332
Comments: Parent=320.1405
Splash: splash10-001i-0900000000-c595d47bd8ad2a84c5cf
Num Peaks: 55
75.029 187
77.0399 145
83.036 104
89.042 187
95.0323 187
98.0155 104
99.0279 83
100.0202 83
101.04 374
106.0207 83
107.0303 582
108.0358 187
109.0473 166
113.0304 104
114.0347 166
115.0548 187
116.0511 270
120.0397 166
121.0408 228
122.0444 104
126.0329 145
128.0495 582
129.0454 124
129.0586 104
130.0657 208
132.0229 811
133.0335 978
134.043 499
135.049 291
139.0366 124
140.0469 291
142.0647 104
146.0374 333
147.049 353
148.0564 999
155.0623 395
158.0392 83
160.0223 166
160.0462 686
161.0275 208
161.0539 416
162.0332 145
163.0437 83
167.0576 83
173.0529 582
174.0571 353
175.0278 83
175.0683 291
187.0305 374
187.0656 228
188.0355 374
188.0749 83
189.0793 124
203.0593 166
231.052 104

Name: Oxfendazole;Oxfendazole;40854
Synon: methyl N-[6-(benzenesulfinyl)-1H-benzimidazol-2-yl]carbamate
DB#: MSBNK-LCSB-LU043805
InChIKey: BEZZFPOZAYTVHN-UHFFFAOYSA-N
InChI: InChI=1S/C15H13N3O3S/c1-21-15(19)18-14-16-12-8-7-11(9-13(12)17-14)22(20)10-5-3-2-4-6-10/h2-9H,1H3,(H2,16,17,18,19)
SMILES: COC(=O)NC1=NC2=C(N1)C=CC(=C2)S(=O)C1=CC=CC=C1
Precursor_type: [M+H]+
Spectrum_type: MS2
PrecursorMZ: 316.075
Instrument_type: LC-ESI-QFT
Instrument: Q Exactive Orbitrap (Thermo Scientific)
Ion_mode: POSITIVE
Collision_energy: 75
Formula: C15H13N3O3S
MW: 315
ExactMass: 315.0678
Comments: Parent=316.075
Splash: splash10-0006-0910000000-a041a4e39f73fcf8a1d5
Num Peaks: 64
52.0308 3
53.0387 1
67.0416 1
69.0083 2
77.0258 6
79.0416 7
91.0417 2
92.037 1
95.0368 2
96.0442 1
97.0108 13
97.0522 5
103.0417 3
104.0369 38
105.0448 10
106.0524 2
116.0369 4
118.0525 12
119.0478 8
119.0604 17
122.0061 1
122.0475 2
125.0056 9
129.0447 1
130.0399 3
131.0479 202
132.0557 2
133.0399 2
133.0633 6
134.0476 2
135.0429 4
136.0266 2
146.0713 28
147.0428 33
147.0552 3
159.0428 499
160.0507 3
163.0369 1
171.0265 3
172.0339 1
174.03 33
175.0376 34
178.0071 3
190.007 9
191.0326 999
193.0371 4
196.0217 3
198.0373 10
199.045 7
207.0098 90
211.0331 2
223.0589 15
224.0404 9
225.0239 2
225.0479 3
234.0665 3
235.0739 11
238.0434 15
239.0514 4
241.0443 1
252.0227 4
265.0313 4
266.0384 158
267.0464 27

Name: Flufenacet;Flufenacet;86429
DB#: MSBNK-BAFG-CSL23111016695
InChIKey: IANUJLZYFUDJIH-UHFFFAOYSA-N
InChI: InChI=1S/C14H13F4N3O2S/c1-8(2)21(10-5-3-9(15)4-6-10)11(22)7-23-13-20-19-12(24-13)14(16,17)18/h3-6,8H,7H2,1-2H3
SMILES: CC(C)N(C1=CC=C(C=C1)F)C(=O)COC2=NN=C(S2)C(F)(F)F
Precursor_type: [M+H]+
Spectrum_type: MS2
PrecursorMZ: 364.0738
Instrument_type: LC-ESI-QTOF
Instrument: TripleTOF 6600 SCIEX
Ion_mode: POSITIVE
Collision_energy: 140
Formula: C14H13F4N3O2S
MW: 363
ExactMass: 363.0665
Comments: Parent=364.0738
Splash: splash10-0fi0-9000000000-4ad047bf901055217f70
Num Peaks: 37
30.9975 12
37.0069 16
38.0147 12
39.0228 58
41.0388 22
49.0071 53
50.0151 275
51.0231 646
52.018 12
57.0135 385
59.0287 21
61.0071 32
62.0147 50
63.023 99
69.0133 60
70.0212 73
71.029 12
73.0071 56
74.0153 837
75.0231 999
76.0181 36
77.0387 387
78.034 27
81.0131 68
83.029 224
84.0375 12
89.0384 19
95.0294 285
96.0369 140
97.0445 30
104.0488 11
107.0287 98
108.0365 12
109.0446 65
122.0401 31
123.035 61
124.0548 12

Name: Cyproconazole;Cyproconazole;86132
Synon: 2-(4-chlorophenyl)-3-cyclopropyl-1-(1,2,4-triazol-1-yl)-2-butanol
DB#: MSBNK-Eawag-EA008610
InChIKey: UFNOUKDBUJZYDE-UHFFFAOYSA-N
InChI: InChI=1S/C15H18ClN3O/c1-11(12-2-3-12)15(20,8-19-10-17-9-18-19)13-4-6-14(16)7-5-13/h4-7,9-12,20H,2-3,8H2,1H3
SMILES: Cl-c(ccc1C(O)(CN(N=C2)C=N2)C(C(C3)C3)C)cc1
Precursor_type: [M+H]+
Spectrum_type: MS2
PrecursorMZ: 292.1211
Instrument_type: LC-ESI-ITFT
Instrument: LTQ Orbitrap XL Thermo Scientific
Ion_mode: POSITIVE
Collision_energy: 45 % (nominal)
Formula: C15H18ClN3O
MW: 291
ExactMass: 291.1133
Comments: Parent=292.1211
Splash: splash10-00fr-9500000000-9cbb48c6d03f7f15c9ae
Num Peaks: 7
69.0699 8
70.04 999
125.0153 563
138.9945 34
139.0308 7
155.0259 2
165.0467 9

Name: Simvastatin;Simvastatin;54454
Synon: [(1S,3R,7S,8S,8aR)-8-[2-[(2R,4R)-4-hydroxy-6-oxooxan-2-yl]ethyl]-3,7-dimethyl-1,2,3,7,8,8a-hexahydronaphthalen-1-yl] 2,2-dimethylbutanoate
DB#: MSBNK-Athens_Univ-AU112805
InChIKey: RYMZZMVNJRMUDD-HGQWONQESA-N
InChI: InChI=1S/C25H38O5/c1-6-25(4,5)24(28)30-21-12-15(2)11-17-8-7-16(3)20(23(17)21)10-9-19-13-18(26)14-22(27)29-19/h7-8,11,15-16,18-21,23,26H,6,9-10,12-14H2,1-5H3/t15-,16-,18+,19+,20-,21-,23-/m0/s1
SMILES: CCC(C)(C)C(=O)O[C@H]1C[C@H](C=C2[C@H]1[C@H]([C@H](C=C2)C)CC[C@@H]3C[C@H](CC(=O)O3)O)C
Precursor_type: [M+H]+
Spectrum_type: MS2
PrecursorMZ: 419.2792
Instrument_type: LC-ESI-QTOF
Instrument: Bruker maXis Impact
Ion_mode: POSITIVE
Collision_energy: 50 eV
Formula: C25H38O5
MW: 418
ExactMass: 418.2719243
Comments: Parent=419.2792
Splash: splash10-0597-0900000000-012d0d6fcabbd21d696d
Num Peaks: 12
131.0858 434
143.0842 999
144.0924 349
145.1008 422
157.1008 468
159.1147 534
169.1013 487
173.1322 733
183.1159 307
197.1318 322
199.1474 622
225.1631 403

Name: Metoprolol;Metoprolol;4171
DB#: MSBNK-Waters-WA001244
InChIKey: IUBSYMUCCVWXPE-UHFFFAOYSA-N
InChI: InChI=1S/C15H25NO3/c1-12(2)16-10-14(17)11-19-15-6-4-13(5-7-15)8-9-18-3/h4-7,12,14,16-17H,8-11H2,1-3H3
SMILES: COCCc(c1)ccc(OCC(O)CNC(C)C)c1
Spectrum_type: MS
Instrument_type: LC-ESI-Q
Instrument: ZQ, Waters
Ion_mode: POSITIVE
Formula: C15H25NO3
MW: 267
ExactMass: 267.18344
Comments: Parent=-1
Splash: splash10-107i-0900000000-0427e57e354d0cd8c9e3
Num Peaks: 44
100 20
102 24
103 999
104 12
105 831
106 43
107 71
109 8
115 165
116 188
117 71
118 192
119 51
120 31
121 568
122 39
124 8
128 31
129 55
131 153
133 490
134 35
135 63
136 8
141 39
142 12
144 165
145 16
147 27
148 102
149 16
151 12
157 8
159 90
160 12
161 12
163 27
165 16
174 8
175 8
176 12
191 31
268 90
269 8

Name: Myclobutanil;Myclobutanil;6336
Synon: MYC
Synon: 2-(4-chlorophenyl)-2-(1,2,4-triazol-1-ylmethyl)hexanenitrile
DB#: MSBNK-Eawag-EA295707
InChIKey: HZJKXKUJVSEEFU-UHFFFAOYSA-N
InChI: InChI=1S/C15H17ClN4/c1-2-3-8-15(9-17,10-20-12-18-11-19-20)13-4-6-14(16)7-5-13/h4-7,11-12H,2-3,8,10H2,1H3
SMILES: Clc1ccc(cc1)C(C#N)(CCCC)Cn2ncnc2
Precursor_type: [M+H]+
Spectrum_type: MS2
PrecursorMZ: 289.1215
Instrument_type: LC-ESI-ITFT
Instrument: LTQ Orbitrap XL Thermo Scientific
Ion_mode: POSITIVE
Collision_energy: 90 % (nominal)
Formula: C15H17ClN4
MW: 288
ExactMass: 288.1142
Comments: Parent=289.1215
Splash: splash10-00b9-4900000000-33b671964b7557f2f751
Num Peaks: 45
55.0541 2
57.0699 2
70.04 615
79.0541 1
81.0699 4
82.0401 19
83.0481 4
89.0387 51
90.0464 9
91.0539 2
94.0653 3
95.0732 2
98.9996 24
102.0465 6
103.0542 4
115.0543 37
116.0622 70
122.9997 4
125.0153 999
128.0496 27
129.0449 10
129.057 1
129.0701 5
130.0653 20
130.0778 2
131.073 5
137.0154 22
139.0313 4
142.0781 2
143.0604 6
143.0728 8
143.0858 4
146.0596 3
149.0156 12
150.0105 31
151.031 47
152.062 2
153.0693 6
156.081 3
163.019 2
164.0262 26
167.0857 4
175.0301 2
178.0424 4
190.0417 1

Name: Phenylbutazone;Phenylbutazone;4781
Synon: 4-butyl-1,2-diphenylpyrazolidine-3,5-dione
DB#: MSBNK-Eawag-EQ361509
InChIKey: VYMDGNCVAMGZFE-UHFFFAOYSA-N
InChI: InChI=1S/C19H20N2O2/c1-2-3-14-17-18(22)20(15-10-6-4-7-11-15)21(19(17)23)16-12-8-5-9-13-16/h4-13,17H,2-3,14H2,1H3
SMILES: CCCCC1C(=O)N(N(C1=O)C2=CC=CC=C2)C3=CC=CC=C3
Precursor_type: [M+H]+
Spectrum_type: MS2
PrecursorMZ: 309.1598
Instrument_type: LC-ESI-QFT
Instrument: Q Exactive Plus Orbitrap Thermo Scientific
Ion_mode: POSITIVE
Collision_energy: 180 (nominal)
Formula: C19H20N2O2
MW: 308
ExactMass: 308.15248
Comments: Parent=309.1598
Splash: splash10-0udi-9100000000-9da3ad0823a2792e46cb
Num Peaks: 79
50.0152 516
51.023 999
52.0182 11
52.0308 8
53.0022 77
53.0386 127
53.9975 24
54.0101 1
54.0339 12
55.0179 44
55.0543 5
62.0151 13
63.023 107
64.0307 21
65.0022 44
65.0386 554
66.0464 85
67.0417 12
67.0542 8
67.9893 15
68.0131 7
68.0495 2
68.9971 3
74.0151 15
75.0229 48
76.0182 6
76.0307 7
77.0386 373
78.0086 6
78.0338 21
78.0464 33
79.0417 2
79.0542 14
80.0495 11
81.0335 13
89.0386 68
90.0465 12
91.0417 6
91.0543 112
92.0257 2
92.0495 34
93.0574 50
94.0415 10
94.0652 7
95.0492 345
96.0444 11
101.0386 2
102.0338 5
102.0464 9
103.0543 13
104.0495 31
105.0448 247
106.0289 1
113.0385 8
115.0544 26
116.0495 1
116.0622 1
117.0573 22
118.0652 19
119.0491 1
127.0542 2
128.0494 3
128.0618 5
129.0446 6
130.0399 5
130.0654 13
139.0543 17
140.0496 19
145.0651 2
152.062 2
154.0649 2
155.0605 5
164.0494 2
166.0651 8
167.0729 2
169.065 1
179.0601 1
181.0759 5
205.0761 1

Name: Myclobutanil;Myclobutanil;6336
Synon: 2-(4-chlorophenyl)-2-(1,2,4-triazol-1-ylmethyl)hexanenitrile
DB#: MSBNK-LCSB-LU070506
InChIKey: HZJKXKUJVSEEFU-UHFFFAOYSA-N
InChI: InChI=1S/C15H17ClN4/c1-2-3-8-15(9-17,10-20-12-18-11-19-20)13-4-6-14(16)7-5-13/h4-7,11-12H,2-3,8,10H2,1H3
SMILES: CCCCC(CN1C=NC=N1)(C#N)C1=CC=C(Cl)C=C1
Precursor_type: [M+H]+
Spectrum_type: MS2
PrecursorMZ: 289.1215
Instrument_type: LC-ESI-QFT
Instrument: Q Exactive Orbitrap (Thermo Scientific)
Ion_mode: POSITIVE
Collision_energy: 90
Formula: C15H17ClN4
MW: 288
ExactMass: 288.1142
Comments: Parent=289.1215
Splash: splash10-00fr-9500000000-508453d0109522201991
Num Peaks: 57
53.0022 1
53.0386 1
55.0542 9
57.0699 2
63.0229 5
65.0385 3
66.0464 3
67.0416 1
70.0399 999
72.984 3
79.0542 4
80.0495 3
81.0699 3
82.04 18
82.0651 1
83.0478 2
89.0386 99
90.0464 18
91.0543 4
93.0573 1
94.0652 2
95.0492 2
98.9996 44
102.0464 10
103.0542 3
115.0542 39
116.062 60
119.0491 2
122.9995 4
125.0153 545
128.0495 17
128.0619 3
129.0447 7
129.0697 4
130.0651 17
131.0731 2
133.0648 2
137.0153 11
139.0308 1
141.07 1
142.0777 1
143.0606 2
143.0728 7
143.0856 2
146.0601 2
149.0152 9
150.0105 13
151.0309 17
152.0621 2
153.0699 6
156.081 3
164.0261 9
167.0854 2
168.0208 1
175.0309 2
178.0414 1
184.1123 1

Name: Thiophanate-methyl;Thiophanate-methyl;3032791
Synon: CID 3085
Synon: N`-methoxycarbonyl-N-[2-[(N-methoxycarbonyl-C-sulfanylcarbonimidoyl)amino]phenyl]carbamimidothioic acid
DB#: MSBNK-Athens_Univ-AU262006
InChIKey: QGHREAKMXXNCOA-UHFFFAOYSA-N
InChI: InChI=1S/C12H14N4O4S2/c1-19-11(17)15-9(21)13-7-5-3-4-6-8(7)14-10(22)16-12(18)20-2/h3-6H,1-2H3,(H2,13,15,17,21)(H2,14,16,18,22)
SMILES: COC(=O)NC(=S)NC1=CC=CC=C1NC(=S)NC(=O)OC
Precursor_type: [M+H]+
Spectrum_type: MS2
PrecursorMZ: 343.0529
Instrument_type: LC-ESI-QTOF
Instrument: Bruker maXis Impact
Ion_mode: POSITIVE
Collision_energy: Ramp 22.5-33.7 eV
Formula: C12H14N4O4S2
MW: 342
ExactMass: 342.0456469
Comments: Parent=343.0529
Splash: splash10-0udi-0900000000-9bfd68bc2106bd808df4
Num Peaks: 29
74.0054 35
76.039 23
85.9693 28
109.076 8
117.9956 14
118.0515 5
134.07 7
135.0538 13
149.0153 26
151.0313 999
152.0343 98
153.0271 49
160.0492 73
161.0521 7
177.0105 8
192.0755 47
192.9868 16
193.0797 5
194.0369 35
219.0326 18
226.0629 7
235.9931 44
236.9972 5
245.0116 6
251.0604 10
268.0201 20
277.038 9
279.0004 8
311.0254 16

Name: Chloroxuron;Chloroxuron;16115
DB#: MSBNK-BAFG-CSL2311093227
InChIKey: IVUXTESCPZUGJC-UHFFFAOYSA-N
InChI: InChI=1S/C15H15ClN2O2/c1-18(2)15(19)17-12-5-9-14(10-6-12)20-13-7-3-11(16)4-8-13/h3-10H,1-2H3,(H,17,19)
SMILES: CN(C)C(=O)Nc1ccc(Oc2ccc(Cl)cc2)cc1
Precursor_type: [M+H]+
Spectrum_type: MS2
PrecursorMZ: 291.0895
Instrument_type: LC-ESI-QTOF
Instrument: TripleTOF 5600 SCIEX
Ion_mode: POSITIVE
Collision_energy: 110
Formula: C15H15ClN2O2
MW: 290
ExactMass: 290.0822
Comments: Parent=291.0895
Splash: splash10-00di-9100000000-e73becfa067150d4f9c9
Num Peaks: 26
51.0275 19
56.0178 138
72.0477 999
72.9867 17
73.0091 19
74.0185 298
75.0261 322
75.049 10
76.0327 17
77.0413 62
78.0505 20
80.0521 12
84.9865 60
87.0239 12
88.0324 10
89.0405 15
99.002 13
101.0394 12
102.046 20
111.0002 20
113.038 31
114.0463 15
126.0463 24
127.0535 48
128.0616 48
139.0548 79

Name: HT-2 Toxin;HT-2 Toxin;10093830
Synon: 12,13-Epoxytrichothec-9-ene-3-alpha,4-beta,8-alpha,15-tetrol 15-acetate 8-isovalerate
DB#: MSBNK-AAFC-AC000159
InChIKey: PNKLMTPXERFKEN-MLXHEQMXSA-N
InChI: InChI=1S/C22H32O8/c1-11(2)6-16(24)29-14-8-21(9-27-13(4)23)15(7-12(14)3)30-19-17(25)18(26)20(21,5)22(19)10-28-22/h7,11,14-15,17-19,25-26H,6,8-10H2,1-5H3/t14-,15+,17+,18+,19+,20+,21+,22-/m0/s1
SMILES: CC1=C[C@@H]2[C@](C[C@@H]1OC(=O)CC(C)C)([C@]3([C@@H]([C@H]([C@H]([C@@]34CO4)O2)O)O)C)COC(=O)C
Precursor_type: [M+Na]+
Spectrum_type: MS2
PrecursorMZ: 447.1984
Instrument_type: LC-ESI-ITFT
Instrument: Q-Exactive Orbitrap Thermo Scientific
Ion_mode: POSITIVE
Collision_energy: 50(NCE)
Formula: C22H32O8
MW: 424
ExactMass: 424.20971
Comments: Parent=447.1984
Splash: splash10-0a4m-1910000000-f5074bdbf4af10fb6601
Num Peaks: 84
67.0542 141
69.0335 41
71.0128 72
79.0542 126
81.0699 141
83.0103 93
83.0491 112
85.0284 112
91.0542 321
93.0699 274
95.0491 470
95.0855 77
97.0648 86
105.0699 999
107.0491 90
107.0855 112
109.0648 155
111.0441 35
115.0542 87
117.0699 239
119.0491 90
119.077 33
119.0855 667
121.0648 299
123.0441 97
123.0804 92
125.0597 77
128.0621 189
129.0699 303
131.0855 501
133.0648 100
133.1012 163
135.0804 86
141.0699 151
142.0777 601
143.0855 546
143.0954 31
144.0934 82
145.0648 111
145.1012 575
147.0804 143
147.1168 117
154.0777 92
155.0855 118
156.0934 317
157.1012 638
158.0726 109
159.0804 231
159.1168 289
161.0961 118
165.0699 103
166.0777 69
167.0855 33
169.1012 282
171.0804 145
171.1168 155
172.0883 87
173.0961 280
174.1039 31
175.1093 173
179.0855 39
181.1012 101
182.0726 93
184.0883 64
185.0961 298
186.1015 69
187.073 41
187.1118 210
189.0886 150
191.1067 39
197.0961 99
199.1118 134
203.1067 288
204.1145 78
205.1223 165
209.0961 84
213.0886 213
215.1067 42
227.1043 101
267.0992 117
285.1097 253
303.1203 77
327.1203 165
345.1309 411

Name: Ketoprofen;Ketoprofen;3825
Synon: 2-(3-benzoylphenyl)propanoic acid
DB#: MSBNK-Eawag-EA020508
InChIKey: DKYWVDODHFEZIM-UHFFFAOYSA-N
InChI: InChI=1S/C16H14O3/c1-11(16(18)19)13-8-5-9-14(10-13)15(17)12-6-3-2-4-7-12/h2-11H,1H3,(H,18,19)
SMILES: CC(C1=CC=CC(=C1)C(=O)C2=CC=CC=C2)C(=O)O
Precursor_type: [M+H]+
Spectrum_type: MS2
PrecursorMZ: 255.1016
Instrument_type: LC-ESI-ITFT
Instrument: LTQ Orbitrap XL Thermo Scientific
Ion_mode: POSITIVE
Collision_energy: 15 % (nominal)
Formula: C16H14O3
MW: 254
ExactMass: 254.0943
Comments: Parent=255.1016
Splash: splash10-0a4i-0090000000-4894675edf8eca790257
Num Peaks: 5
105.0333 26
177.0548 4
194.0727 4
209.0961 315
255.1016 999

Name: Dimethametryn;Dimethametryn;31573
Synon: 4-N-ethyl-2-N-(3-methylbutan-2-yl)-6-methylsulfanyl-1,3,5-triazine-2,4-diamine
DB#: MSBNK-LCSB-LU028702
InChIKey: IKYICRRUVNIHPP-UHFFFAOYSA-N
InChI: InChI=1S/C11H21N5S/c1-6-12-9-14-10(13-8(4)7(2)3)16-11(15-9)17-5/h7-8H,6H2,1-5H3,(H2,12,13,14,15,16)
SMILES: CCNC1=NC(SC)=NC(NC(C)C(C)C)=N1
Precursor_type: [M+H]+
Spectrum_type: MS2
PrecursorMZ: 256.159
Instrument_type: LC-ESI-QFT
Instrument: Q Exactive Orbitrap (Thermo Scientific)
Ion_mode: POSITIVE
Collision_energy: 30
Formula: C11H21N5S
MW: 255
ExactMass: 255.1518
Comments: Parent=256.159
Splash: splash10-0a4i-0390000000-391c4bfeb416f514e687
Num Peaks: 12
71.0601 1
71.0855 18
91.0324 2
96.0556 8
116.0277 2
138.0774 2
144.059 1
158.0496 2
166.1339 3
186.0808 427
241.1348 1
256.1589 999

Name: Citrinin;Citrinin;54680783
DB#: MSBNK-NaToxAq-NA001589
InChIKey: CQIUKKVOEOPUDV-IYSWYEEDSA-N
InChI: InChI=1S/C13H14O5/c1-5-7(3)18-4-8-9(5)6(2)11(14)10(12(8)15)13(16)17/h4-5,7,15H,1-3H3,(H,16,17)/t5-,7-/m1/s1
SMILES: C[C@H]1OC=C2C(O)=C(C(O)=O)C(=O)C(C)=C2[C@@H]1C
Precursor_type: [M+H]+
Spectrum_type: MS2
PrecursorMZ: 251.0914
Instrument_type: LC-ESI-ITFT
Instrument: LTQ Orbitrap XL Thermo Scientific
Ion_mode: POSITIVE
Collision_energy: 75 % (nominal)
Formula: C13H14O5
MW: 250
ExactMass: 250.0841
Comments: Parent=251.0914
Splash: splash10-05o4-1940000000-637ada0da288e653efe4
Num Peaks: 80
67.0542 74
68.9971 24
77.0386 45
79.0179 52
79.0542 119
83.0127 19
83.0494 8
91.0542 434
93.0698 106
95.049 16
95.0855 282
103.0541 19
105.0698 130
106.0777 11
107.0127 72
107.0491 219
107.0855 164
109.0648 40
109.101 41
115.0542 75
116.062 105
117.0698 89
119.0491 46
119.0855 627
120.0566 10
121.0648 66
121.1011 38
122.0725 12
123.0804 127
128.0621 41
129.0698 73
131.0855 340
132.0568 12
133.0649 45
134.0727 34
135.044 56
135.0804 183
137.096 242
141.0697 58
143.0856 17
144.057 65
145.0286 20
145.0647 44
147.0438 46
147.0804 396
148.052 43
149.0236 19
149.0597 45
149.096 67
159.0804 207
161.0595 42
162.0675 145
163.0389 56
163.0753 116
169.0647 118
172.052 39
173.0597 11
175.039 117
176.0466 38
177.0181 97
177.0549 32
177.091 60
185.0597 55
187.0753 140
189.0546 41
190.0624 145
191.0335 38
191.0702 490
195.0284 30
200.0468 21
203.0337 288
203.0701 55
204.0417 123
205.0858 999
209.0809 50
215.0702 297
217.0487 13
218.0572 158
233.0807 978
251.0914 25

Name: Diniconazole;Diniconazole;6436605
Synon: (E)-1-(2,4-dichlorophenyl)-4,4-dimethyl-2-(1,2,4-triazol-1-yl)pent-1-en-3-ol
DB#: MSBNK-LCSB-LU083104
InChIKey: FBOUIAKEJMZPQG-AWNIVKPZSA-N
InChI: InChI=1S/C15H17Cl2N3O/c1-15(2,3)14(21)13(20-9-18-8-19-20)6-10-4-5-11(16)7-12(10)17/h4-9,14,21H,1-3H3/b13-6+
SMILES: CC(C)(C)C(O)C(=C/C1=C(Cl)C=C(Cl)C=C1)\N1C=NC=N1
Precursor_type: [M+H]+
Spectrum_type: MS2
PrecursorMZ: 326.0821
Instrument_type: LC-ESI-QFT
Instrument: Q Exactive Orbitrap (Thermo Scientific)
Ion_mode: POSITIVE
Collision_energy: 60
Formula: C15H17Cl2N3O
MW: 325
ExactMass: 325.0749
Comments: Parent=326.0821
Splash: splash10-00di-9100000000-f7ea787449f31809b6fa
Num Peaks: 37
57.0699 13
59.0491 1
69.0698 10
70.0399 999
87.0804 5
93.0699 1
110.0712 1
136.0076 2
137.0153 2
141.0698 1
145.0647 1
148.0868 1
154.0776 1
158.9762 71
162.023 3
165.0103 1
166.0182 1
169.1011 5
170.9762 5
172.9555 16
172.9919 3
175.031 1
176.0387 6
179.026 1
180.0332 1
182.9764 1
189.0466 6
190.029 1
191.0248 1
193.0415 3
196.9917 2
204.07 4
207.0569 1
216.0323 2
217.0399 3
240.0087 1
278.0243 1

Name: Sulfamerazine;Sulfamerazine;5325
DB#: MSBNK-BAFG-CSL2311108610
InChIKey: QPPBRPIAZZHUNT-UHFFFAOYSA-N
InChI: InChI=1S/C11H12N4O2S/c1-8-6-7-13-11(14-8)15-18(16,17)10-4-2-9(12)3-5-10/h2-7H,12H2,1H3,(H,13,14,15)
SMILES: CC1=NC(=NC=C1)NS(=O)(=O)C2=CC=C(C=C2)N
Precursor_type: [M+H]+
Spectrum_type: MS2
PrecursorMZ: 265.0754
Instrument_type: LC-ESI-QTOF
Instrument: TripleTOF 5600 SCIEX
Ion_mode: POSITIVE
Collision_energy: 20
Formula: C11H12N4O2S
MW: 264
ExactMass: 264.0681
Comments: Parent=265.0754
Splash: splash10-066r-0970000000-8b4f71ef9b89eae9faeb
Num Peaks: 8
92.0524 75
94.0674 21
108.0462 102
110.0729 146
156.0119 494
172.0177 378
199.0978 51
265.0753 999

Name: Albendazole;Albendazole-D3;2082
Synon: Methyl N-(6-propylsulfanyl-1H-benzimidazol-2-yl)carbamate
DB#: MSBNK-Eawag-EQ358008
InChIKey: HXHWSAZORRCQMX-UHFFFAOYSA-N
InChI: InChI=1S/C12H15N3O2S/c1-3-6-18-8-4-5-9-10(7-8)14-11(13-9)15-12(16)17-2/h4-5,7H,3,6H2,1-2H3,(H2,13,14,15,16)
SMILES: CCCSC1=CC2=C(C=C1)N=C(N2)NC(=O)OC
Precursor_type: [M+H]+
Spectrum_type: MS2
PrecursorMZ: 266.0958
Instrument_type: LC-ESI-QFT
Instrument: Q Exactive Plus Orbitrap Thermo Scientific
Ion_mode: POSITIVE
Collision_energy: 150 (nominal)
Formula: C12H15N3O2S
MW: 265
ExactMass: 265.08850
Comments: Parent=266.0958
Splash: splash10-0kx3-7900000000-1fd9a63d8e217dc205d8
Num Peaks: 149
50.0151 43
51.0229 18
52.0182 40
52.0308 17
53.0022 6
53.0134 2
53.026 16
53.0386 9
53.9975 3
54.0339 22
54.0465 1
55.0179 2
55.029 1
55.0417 2
56.0495 8
56.9794 3
57.9872 42
58.9824 3
58.995 1
59.9665 1
59.9902 15
62.0151 12
63.023 69
64.0182 53
64.0308 22
65.026 93
65.0386 35
66.0213 21
66.0338 25
66.0464 18
67.0417 82
68.0131 2
68.0257 2
68.0495 7
68.9794 112
69.0084 42
69.9872 176
70.995 13
71.9665 1
71.9903 3
75.0103 6
75.0229 8
76.0182 222
77.026 925
78.0339 169
79.0291 34
79.0417 226
80.0369 22
80.0495 24
80.9794 6
81.0336 2
81.9872 190
82.0288 17
82.9824 96
82.995 7
83.9903 52
84.0029 10
84.9855 7
84.9981 15
85.9696 3
85.982 2
88.0181 5
89.026 9
90.0339 103
91.0292 5
91.0417 53
92.037 865
92.9794 97
93.0448 79
93.9873 248
94.0288 14
94.0526 18
94.9824 18
94.9951 160
95.0366 62
95.9904 26
96.0029 207
96.0444 61
96.9981 12
97.0108 16
97.0522 18
102.0338 7
103.0292 177
103.0417 60
104.037 999
105.0448 231
105.987 3
106.0288 3
106.0401 2
106.0526 50
107.9902 8
108.0029 2
108.0443 1
108.9982 529
109.9933 24
110.006 76
110.0475 8
111.0139 19
111.0315 7
111.0553 5
112.0217 7
114.0011 2
116.037 26
117.0447 3
118.04 25
118.0525 28
119.0479 561
119.9904 109
120.032 21
120.0558 40
120.9982 221
121.0397 47
122.006 342
123.0138 73
123.9852 6
127.9928 11
130.0401 319
131.0479 733
132.0318 1
132.0557 31
133.0635 46
134.0349 5
134.0475 3
134.0714 6
135.0012 91
136.0091 303
136.0268 60
137.0169 60
146.035 17
146.0714 3
147.0013 12
147.0429 41
148.0093 2
148.0506 3
149.017 20
150.0246 3
152.9878 11
158.035 87
159.0429 414
160.0508 19
162.0122 66
163.02 63
164.0277 17
164.9994 3
165.012 6
167.999 1
176.0276 2
190.0072 28
191.0149 27

Name: Citrinin;Citrinin;54680783
DB#: MSBNK-NaToxAq-NA000825
InChIKey: CQIUKKVOEOPUDV-IYSWYEEDSA-N
InChI: InChI=1S/C13H14O5/c1-5-7(3)18-4-8-9(5)6(2)11(14)10(12(8)15)13(16)17/h4-5,7,15H,1-3H3,(H,16,17)/t5-,7-/m1/s1
SMILES: C[C@H]1OC=C2C(O)=C(C(O)=O)C(=O)C(C)=C2[C@@H]1C
Precursor_type: [M+H]+
Spectrum_type: MS2
PrecursorMZ: 251.0914
Instrument_type: LC-ESI-ITFT
Instrument: LTQ Orbitrap XL Thermo Scientific
Ion_mode: POSITIVE
Collision_energy: 30 % (nominal)
Formula: C13H14O5
MW: 250
ExactMass: 250.0841
Comments: Parent=251.0914
Splash: splash10-001i-0090000000-df78a8423e90ad53e98c
Num Peaks: 2
233.0806 999
251.0912 365

Name: Ciprofloxacin;Ciprofloxacin;2764
DB#: MSBNK-BAFG-CSL23111016398
InChIKey: MYSWGUAQZAJSOK-UHFFFAOYSA-N
InChI: InChI=1S/C17H18FN3O3/c18-13-7-11-14(8-15(13)20-5-3-19-4-6-20)21(10-1-2-10)9-12(16(11)22)17(23)24/h7-10,19H,1-6H2,(H,23,24)
SMILES: C1CC1N2C=C(C(=O)C3=CC(=C(C=C32)N4CCNCC4)F)C(=O)O
Precursor_type: [M+H]+
Spectrum_type: MS2
PrecursorMZ: 332.1405
Instrument_type: LC-ESI-QTOF
Instrument: TripleTOF 6600 SCIEX
Ion_mode: POSITIVE
Collision_energy: 40
Formula: C17H18FN3O3
MW: 331
ExactMass: 331.1332
Comments: Parent=332.1405
Splash: splash10-03e9-0094000000-776bf13087f2041da433
Num Peaks: 21
135.0472 18
176.0737 23
189.0472 55
191.0616 36
203.0625 133
204.0701 115
205.0782 124
217.0809 41
219.0924 23
225.1002 23
227.1043 36
231.0578 865
231.0918 96
245.1097 382
268.1443 55
272.0814 27
272.1189 23
288.1507 64
294.1238 110
314.1307 999
332.1476 23

Name: Lovastatin;Mevinolin;53232
Synon: [(1S,3R,7S,8S,8aR)-8-[2-[(2R,4R)-4-hydroxy-6-oxooxan-2-yl]ethyl]-3,7-dimethyl-1,2,3,7,8,8a-hexahydronaphthalen-1-yl] (2S)-2-methylbutanoate
DB#: MSBNK-Athens_Univ-AU221230
InChIKey: PCZOHLXUXFIOCF-BXMDZJJMSA-N
InChI: InChI=1S/C24H36O5/c1-5-15(3)24(27)29-21-11-14(2)10-17-7-6-16(4)20(23(17)21)9-8-19-12-18(25)13-22(26)28-19/h6-7,10,14-16,18-21,23,25H,5,8-9,11-13H2,1-4H3/t14-,15-,16-,18+,19+,20-,21-,23-/m0/s1
SMILES: CC[C@H](C)C(=O)O[C@H]1C[C@H](C=C2[C@H]1[C@H]([C@H](C=C2)C)CC[C@@H]3C[C@H](CC(=O)O3)O)C
Precursor_type: [M+Na]+
Spectrum_type: MS2
PrecursorMZ: 427.2455
Instrument_type: LC-ESI-QTOF
Instrument: Bruker maXis Impact
Ion_mode: POSITIVE
Collision_energy: 10 eV
Formula: C24H36O5
MW: 404
ExactMass: 404.2562743
Comments: Parent=427.2455
Splash: splash10-004i-0000900000-f4a4e7a98f73d002112a
Num Peaks: 2
427.2486 999
428.2516 286

Name: Imazapyr;Imazapyr;54738
Synon: 2-(4-methyl-5-oxo-4-propan-2-yl-1H-imidazol-2-yl)pyridine-3-carboxylic acid
DB#: MSBNK-UFZ-WANA3052213166PH
InChIKey: CLQMBPJKHLGMQK-UHFFFAOYSA-N
InChI: InChI=1S/C13H15N3O3/c1-7(2)13(3)12(19)15-10(16-13)9-8(11(17)18)5-4-6-14-9/h4-7H,1-3H3,(H,17,18)(H,15,16,19)
SMILES: CC(C)C1(C)N=C(NC1=O)C1=NC=CC=C1C(O)=O
Precursor_type: [M+H]+
Spectrum_type: MS2
PrecursorMZ: 262.1186
Instrument_type: LC-ESI-ITFT
Instrument: LTQ Orbitrap XL Thermo Scientific
Ion_mode: POSITIVE
Collision_energy: 70 % (nominal)
Formula: C13H15N3O3
MW: 261
ExactMass: 261.11134134
Comments: Parent=262.1186
Splash: splash10-00kk-6920000000-a87d48e909bd6cfcec08
Num Peaks: 46
58.0649 5
67.054 14
69.0698 840
70.065 4
71.0729 6
72.0443 5
78.0338 16
79.0417 5
86.0965 999
96.0445 6
97.0649 25
103.029 5
104.0371 30
105.0448 68
106.0288 4
107.0606 6
121.0396 7
124.0394 17
131.0241 291
132.0812 4
133.0398 53
136.0392 10
147.0555 280
148.0507 139
149.0347 950
156.0686 3
158.0843 4
171.0919 10
172.0509 2
173.0586 27
173.1075 29
174.0664 508
175.0867 23
176.0823 7
177.0659 8
184.0635 6
191.0691 45
199.0869 99
201.0536 31
202.0613 469
216.1137 8
217.0973 176
219.0641 7
220.0718 52
234.1239 9
262.1187 3

Name: Flonicamid;Flonicamid;9834513
Synon: N-(cyanomethyl)-4-(trifluoromethyl)-3-pyridinecarboxamide
DB#: MSBNK-Eawag-EA294306
InChIKey: RLQJEEJISHYWON-UHFFFAOYSA-N
InChI: InChI=1S/C9H6F3N3O/c10-9(11,12)7-1-3-14-5-6(7)8(16)15-4-2-13/h1,3,5H,4H2,(H,15,16)
SMILES: O=C(NCC#N)c1cnccc1C(F)(F)F
Precursor_type: [M+H]+
Spectrum_type: MS2
PrecursorMZ: 230.0536
Instrument_type: LC-ESI-ITFT
Instrument: LTQ Orbitrap XL Thermo Scientific
Ion_mode: POSITIVE
Collision_energy: 75 % (nominal)
Formula: C9H6F3N3O
MW: 229
ExactMass: 229.0463
Comments: Parent=230.0536
Splash: splash10-0002-0900000000-077161cc8e3859a09630
Num Peaks: 48
68.9944 2
75.004 1
79.0416 28
98.04 237
101.0197 27
103.0288 1
104.0131 2
105.0446 6
106.0529 2
108.024 2
110.0402 2
111.0318 5
115.0229 5
117.045 2
119.0105 2
121.0261 6
126.0152 4
126.0349 33
128.0306 165
129.0385 112
131.0239 10
134.0474 34
135.0352 23
136.043 13
140.0308 7
144.0255 52
146.0212 304
147.029 72
148.0368 999
153.0458 11
155.0415 91
156.0253 10
160.0365 3
161.0447 4
162.046 4
163.0299 9
164.0317 32
165.0266 3
170.0284 2
173.0322 8
174.0159 223
175.0478 26
176.0317 313
179.0189 49
183.0363 152
185.0322 11
203.0428 160
230.0537 4

Name: Zearalenone;Zearalenone;5281576
Synon: (4S,12E)-16,18-dihydroxy-4-methyl-3-oxabicyclo[12.4.0]octadeca-1(14),12,15,17-tetraene-2,8-dione
DB#: MSBNK-NaToxAq-NA002254
InChIKey: MBMQEIFVQACCCH-QBODLPLBSA-N
InChI: InChI=1S/C18H22O5/c1-12-6-5-9-14(19)8-4-2-3-7-13-10-15(20)11-16(21)17(13)18(22)23-12/h3,7,10-12,20-21H,2,4-6,8-9H2,1H3/b7-3+/t12-/m0/s1
SMILES: C[C@H]1CCCC(=O)CCC/C=C/C2=CC(=CC(=C2C(=O)O1)O)O
Precursor_type: [M+H]+
Spectrum_type: MS2
PrecursorMZ: 319.154
Instrument_type: LC-ESI-ITFT
Instrument: LTQ Orbitrap XL Thermo Scientific
Ion_mode: POSITIVE
Collision_energy: 30% (nominal)
Formula: C18H22O5
MW: 318
ExactMass: 318.1467
Comments: Parent=319.154
Splash: splash10-001i-0294000000-b7f8a7e2ec9daec7851a
Num Peaks: 4
187.0757 615
231.0654 905
283.1325 999
301.1433 927

Name: Tenuazonic acid;Tenuazonic acid;54678599
Synon: 3-Acetyl-5-(butan-2-yl)-4-hydroxy-2,5-dihydro-1H-pyrrol-2-one
Synon: 4-acetyl-2-butan-2-yl-3-hydroxy-1,2-dihydropyrrol-5-one
DB#: MSBNK-HBM4EU-HB004075
InChIKey: CEIZFXOZIQNICU-UHFFFAOYSA-N
InChI: InChI=1S/C10H15NO3/c1-4-5(2)8-9(13)7(6(3)12)10(14)11-8/h5,8,13H,4H2,1-3H3,(H,11,14)
SMILES: CCC(C)C1C(=C(C(=O)N1)C(=O)C)O
Precursor_type: [M+H]+
Spectrum_type: MS2
PrecursorMZ: 198.1125
Instrument_type: LC-ESI-ITFT
Instrument: LTQ Orbitrap XL Thermo Scientific
Ion_mode: POSITIVE
Collision_energy: 50 % (nominal)
Formula: C10H15NO3
MW: 197
ExactMass: 197.1052
Comments: Parent=198.1125
Splash: splash10-0002-0900000000-09056607004337f92002
Num Peaks: 23
83.0125 17
97.0281 21
97.0646 6
100.0393 7
111.0801 28
115.0387 6
121.0651 4
125.023 50
125.0594 48
125.0957 10
127.0387 11
128.1071 7
135.0802 13
138.091 9
139.0386 60
139.0749 38
142.0495 103
153.0907 279
156.1015 28
163.0748 15
180.1015 91
181.0855 62
198.112 999

Name: Norfloxacin;Norfloxacin;4539
Synon: 1-ethyl-6-fluoro-4-oxo-7-piperazin-1-yl-1,4-dihydroquinoline-3-carboxylic acid
DB#: MSBNK-Eawag-EA023214
InChIKey: OGJPXUAPXNRGGI-UHFFFAOYSA-N
InChI: InChI=1S/C16H18FN3O3/c1-2-19-9-11(16(22)23)15(21)10-7-12(17)14(8-13(10)19)20-5-3-18-4-6-20/h7-9,18H,2-6H2,1H3,(H,22,23)
SMILES: CCN1C=C(C(O)=O)C(=O)C2=CC(F)=C(C=C12)N3CCNCC3
Precursor_type: [M+H]+
Spectrum_type: MS2
PrecursorMZ: 320.1405
Instrument_type: LC-ESI-ITFT
Instrument: LTQ Orbitrap XL Thermo Scientific
Ion_mode: POSITIVE
Collision_energy: 35 % (nominal)
Formula: C16H18FN3O3
MW: 319
ExactMass: 319.1332
Comments: Parent=320.1405
Splash: splash10-0ufr-0069000000-5c4650a9bab59ded6701
Num Peaks: 9
219.093 3
227.1053 1
228.1132 1
233.1087 27
256.1447 37
274.1357 4
276.1507 664
302.1299 999
320.1405 70

Name: Atropine;Atropin;174174
DB#: MSBNK-Waters-WA000923
InChIKey: RKUNBYITZUJHSG-SPUOUPEWSA-N
InChI: InChI=1S/C17H23NO3/c1-18-13-7-8-14(18)10-15(9-13)21-17(20)16(11-19)12-5-3-2-4-6-12/h2-6,13-16,19H,7-11H2,1H3/t13-,14+,15+,16?
SMILES: OCC(C(=O)OC(C2)CC(C3)N(C)C(C3)2)c(c1)cccc1
Spectrum_type: MS
Instrument_type: LC-ESI-Q
Instrument: ZQ, Waters
Ion_mode: POSITIVE
Formula: C17H23NO3
MW: 289
ExactMass: 289.16779
Comments: Parent=-1
Splash: splash10-00di-0900000000-7b73aa6fa56b31d3c967
Num Peaks: 17
100 8
103 239
104 20
105 12
107 16
108 12
109 24
118 43
121 67
122 16
124 999
125 94
126 8
140 24
142 27
290 90
291 20

Name: Aflatoxin B2;Aflatoxin B2;2724360
Synon: (6aR,9aS)-4-Methoxy-2,3,6a,8,9,9a-hexahydrocyclopenta[c]furo[3',2':4,5]furo[2,3-h]chromene-1,11-dione
DB#: MSBNK-AAFC-AC000031
InChIKey: WWSYXEZEXMQWHT-WNWIJWBNSA-N
InChI: InChI=1S/C17H14O6/c1-20-10-6-11-14(8-4-5-21-17(8)22-11)15-13(10)7-2-3-9(18)12(7)16(19)23-15/h6,8,17H,2-5H2,1H3/t8-,17+/m0/s1
SMILES: COC1=C2C3=C(C(=O)CC3)C(=O)OC2=C4[C@@H]5CCO[C@@H]5OC4=C1
Precursor_type: [M+Na]+
Spectrum_type: MS2
PrecursorMZ: 337.0677
Instrument_type: LC-ESI-ITFT
Instrument: Q-Exactive Orbitrap Thermo Scientific
Ion_mode: POSITIVE
Collision_energy: 50(NCE)
Formula: C17H14O6
MW: 314
ExactMass: 314.07902
Comments: Parent=337.0677
Splash: splash10-000i-1109000000-41a6fe0e23f7108a7f4a
Num Peaks: 11
54.9536 36
64.9778 53
73.9265 41
80.4636 37
100.7083 42
104.3677 48
114.6817 47
174.0745 51
213.5334 44
292.1906 44
337.0682 999

Name: Myclobutanil;Myclobutanil;6336
Synon: MYC
Synon: 2-(4-chlorophenyl)-2-(1,2,4-triazol-1-ylmethyl)hexanenitrile
DB#: MSBNK-Eawag-EA295701
InChIKey: HZJKXKUJVSEEFU-UHFFFAOYSA-N
InChI: InChI=1S/C15H17ClN4/c1-2-3-8-15(9-17,10-20-12-18-11-19-20)13-4-6-14(16)7-5-13/h4-7,11-12H,2-3,8,10H2,1H3
SMILES: Clc1ccc(cc1)C(C#N)(CCCC)Cn2ncnc2
Precursor_type: [M+H]+
Spectrum_type: MS2
PrecursorMZ: 289.1215
Instrument_type: LC-ESI-ITFT
Instrument: LTQ Orbitrap XL Thermo Scientific
Ion_mode: POSITIVE
Collision_energy: 35 % (nominal)
Formula: C15H17ClN4
MW: 288
ExactMass: 288.1142
Comments: Parent=289.1215
Splash: splash10-00di-0490000000-04a75e0de4be2a0d6864
Num Peaks: 12
125.0153 212
151.0312 37
164.0264 19
166.0419 53
168.094 17
175.0308 11
178.0422 93
192.0578 33
193.0778 59
194.0482 64
203.0623 150
220.0889 999

Name: Methysergide;Methysergide;9681
DB#: MSBNK-Keio_Univ-KO009050
InChIKey: KPJZHOPZRAFDTN-ZRGWGRIASA-N
InChI: InChI=1S/C21H27N3O2/c1-4-15(12-25)22-21(26)14-8-17-16-6-5-7-18-20(16)13(10-23(18)2)9-19(17)24(3)11-14/h5-8,10,14-15,19,25H,4,9,11-12H2,1-3H3,(H,22,26)/t14-,15+,19-/m1/s1
SMILES: CCC(CO)NC(=O)C(C4)C=C(C(N(C)4)1)c(c3)c(c(cc3)2)c(cn(C)2)C1
Precursor_type: [M+H]+
Spectrum_type: MS3
PrecursorMZ: 354/211
Instrument_type: LC-ESI-IT
Instrument: LC/MSD Trap XCT, Agilent Technologies
Ion_mode: POSITIVE
Collision_energy: 0.80/0.60
Formula: C21H27N3O2
MW: 353
ExactMass: 353.21033
Comments: Parent=354/211
Splash: splash10-03dj-0690000000-902a94c1d2429f205994
Num Peaks: 3
196.1 756
211.1 999
212.0 114

Name: Skyrin;Skyrin;73071
Synon: 2,4,5-trihydroxy-7-methyl-1-(2,4,5-trihydroxy-7-methyl-9,10-dioxoanthracen-1-yl)anthracene-9,10-dione
DB#: MSBNK-HBM4EU-HB003882
InChIKey: MQSXZQXHIJMNAF-UHFFFAOYSA-N
InChI: InChI=1S/C30H18O10/c1-9-3-11-19(13(31)5-9)29(39)23-17(35)7-15(33)21(25(23)27(11)37)22-16(34)8-18(36)24-26(22)28(38)12-4-10(2)6-14(32)20(12)30(24)40/h3-8,31-36H,1-2H3
SMILES: CC1=CC2=C(C(=C1)O)C(=O)C3=C(C=C(C(=C3C2=O)C4=C5C(=C(C=C4O)O)C(=O)C6=C(C5=O)C=C(C=C6O)C)O)O
Precursor_type: [M+H]+
Spectrum_type: MS2
PrecursorMZ: 539.0973
Instrument_type: LC-ESI-ITFT
Instrument: LTQ Orbitrap XL Thermo Scientific
Ion_mode: POSITIVE
Collision_energy: 15 % (nominal)
Formula: C30H18O10
MW: 538
ExactMass: 538.0900
Comments: Parent=539.0973
Splash: splash10-000i-0000090000-4dc572b2ab446d728944
Num Peaks: 1
539.0964 999

Name: Enniatin A;Enniatin A;57339252
DB#: MSBNK-AAFC-AC000446
InChIKey: TWHBYJSVDCWICV-BHZTXFQCSA-N
InChI: InChI=1S/C36H63N3O9/c1-16-22(10)25-34(43)46-29(20(6)7)32(41)38(14)27(24(12)18-3)36(45)48-30(21(8)9)33(42)39(15)26(23(11)17-2)35(44)47-28(19(4)5)31(40)37(25)13/h19-30H,16-18H2,1-15H3/t22-,23-,24-,25-,26-,27-,28+,29+,30+/m0/s1
SMILES: CC[C@H](C)[C@H]1C(=O)O[C@@H](C(=O)N([C@H](C(=O)O[C@@H](C(=O)N([C@H](C(=O)O[C@@H](C(=O)N1C)C(C)C)[C@@H](C)CC)C)C(C)C)[C@@H](C)CC)C)C(C)C
Precursor_type: [M+H]+
Spectrum_type: MS2
PrecursorMZ: 682.4632
Instrument_type: LC-ESI-ITFT
Instrument: Q-Exactive Orbitrap Thermo Scientific
Ion_mode: POSITIVE
Collision_energy: 30(NCE)
Formula: C36H63N3O9
MW: 681
ExactMass: 681.45644
Comments: Parent=682.4632
Splash: splash10-0imi-0291000000-cf4ffb81f9af6606c922
Num Peaks: 5
100.1121 471
200.1645 291
210.1489 999
228.1594 492
328.2119 244

Name: Tebuconazol;Tebuconazole;86102
Synon: Tebuconazole
Synon: 1-(4-Chlorophenyl)-4,4-dimethyl-3-(1,2,4-triazol-1-ylmethyl)pentan-3-ol
DB#: MSBNK-UFZ-UF404301
InChIKey: PXMNMQRDXWABCY-UHFFFAOYSA-N
InChI: InChI=1S/C16H22ClN3O/c1-15(2,3)16(21,10-20-12-18-11-19-20)9-8-13-4-6-14(17)7-5-13/h4-7,11-12,21H,8-10H2,1-3H3
SMILES: CC(C)(C)C(O)(CCC1=CC=C(Cl)C=C1)CN1C=NC=N1
Precursor_type: [M+H]+
Spectrum_type: MS2
PrecursorMZ: 308.1524
Instrument_type: LC-ESI-ITFT
Instrument: LTQ Orbitrap XL Thermo Scientific
Ion_mode: POSITIVE
Collision_energy: 55 (nominal)
Formula: C16H22ClN3O
MW: 307
ExactMass: 307.1451
Comments: Parent=308.1524
Splash: splash10-00di-9300000000-fb043643bbb67dc3bdfd
Num Peaks: 10
70.0398 999
83.0854 7
115.0543 8
116.0621 6
125.0151 221
139.0309 18
151.0308 110
165.0464 27
179.0618 5
308.1522 4

Name: Metoxuron;Metoxuron;29863
Synon: 3-(3-chloro-4-methoxyphenyl)-1,1-dimethylurea
DB#: MSBNK-Eawag-EQ320401
InChIKey: DSRNRYQBBJQVCW-UHFFFAOYSA-N
InChI: InChI=1S/C10H13ClN2O2/c1-13(2)10(14)12-7-4-5-9(15-3)8(11)6-7/h4-6H,1-3H3,(H,12,14)
SMILES: Clc1cc(ccc1OC)NC(=O)N(C)C
Precursor_type: [M+H]+
Spectrum_type: MS2
PrecursorMZ: 229.0738
Instrument_type: LC-ESI-QFT
Instrument: Q Exactive Plus Orbitrap Thermo Scientific
Ion_mode: POSITIVE
Collision_energy: 15 (nominal)
Formula: C10H13ClN2O2
MW: 228
ExactMass: 228.06656
Comments: Parent=229.0738
Splash: splash10-004i-2090000000-db4d35117dbec0c421cf
Num Peaks: 4
72.0443 322
156.0208 1
184.0161 3
229.0737 999

Name: Brodifacoum;brodifacoum;54680676
Synon: 3-[3-[4-(4-bromophenyl)phenyl]-1,2,3,4-tetrahydronaphthalen-1-yl]-4-hydroxychromen-2-one
DB#: MSBNK-Eawag-EQ01094616
InChIKey: VEUZZDOCACZPRY-UHFFFAOYSA-N
InChI: InChI=1S/C31H23BrO3/c32-24-15-13-20(14-16-24)19-9-11-21(12-10-19)23-17-22-5-1-2-6-25(22)27(18-23)29-30(33)26-7-3-4-8-28(26)35-31(29)34/h1-16,23,27,33H,17-18H2
SMILES: C1C(CC2=CC=CC=C2C1C3=C(C4=CC=CC=C4OC3=O)O)C5=CC=C(C=C5)C6=CC=C(C=C6)Br
Precursor_type: [M+H]+
Spectrum_type: MS2
PrecursorMZ: 523.0903
Instrument_type: LC-ESI-QFT
Instrument: Exploris 240 Orbitrap Thermo Scientific
Ion_mode: POSITIVE
Collision_energy: 120 % (nominal)
Formula: C31H23BrO3
MW: 522
ExactMass: 522.0831
Comments: Parent=523.0903
Splash: splash10-0fvr-3940000000-7d62325366c36b5195b4
Num Peaks: 44
65.0386 372
77.0386 234
79.0541 121
89.0386 17
90.0463 20
91.0542 467
93.0334 37
95.0492 224
102.0466 33
103.0542 77
107.0494 23
111.044 19
115.0543 155
121.0284 128
127.0542 22
128.062 192
139.0539 43
141.0697 27
151.0546 34
152.0621 379
153.0698 164
154.0777 67
163.0542 113
164.0619 174
165.0698 888
168.0574 23
169.0644 57
176.062 349
177.0699 302
178.0777 999
179.0854 60
189.0701 31
202.0779 59
215.0858 109
226.0778 97
227.085 14
228.0928 54
239.0854 934
240.0935 142
241.1014 212
252.0933 276
253.1011 255
254.1087 226
255.1169 17

Name: Thiabendazole;Thiabendazole;5430
DB#: MSBNK-BAFG-CSL2311095269
InChIKey: WJCNZQLZVWNLKY-UHFFFAOYSA-N
InChI: InChI=1S/C10H7N3S/c1-2-4-8-7(3-1)12-10(13-8)9-5-14-6-11-9/h1-6H,(H,12,13)
SMILES: [nH]1c2ccccc2nc1c3cscn3
Precursor_type: [M+H]+
Spectrum_type: MS2
PrecursorMZ: 202.0433
Instrument_type: LC-ESI-QTOF
Instrument: TripleTOF 5600 SCIEX
Ion_mode: POSITIVE
Collision_energy: 60
Formula: C10H7N3S
MW: 201
ExactMass: 201.0361
Comments: Parent=202.0433
Splash: splash10-00o0-7900000000-c0e6d4595d68d019aee3
Num Peaks: 24
51.0306 18
65.044 907
66.0395 18
75.0264 13
77.0421 364
90.0352 74
91.0423 52
92.051 294
102.0345 54
103.0409 17
104.0499 444
106.9948 19
115.0426 16
116.0479 24
118.0523 88
129.0438 21
131.0606 999
134.0057 74
142.051 38
143.0598 157
156.0553 12
157.0605 9
175.032 159
202.0404 12

Name: Chloroxuron;Chloroxuron;16115
Synon: 3-[4-(4-Chlorophenoxy)phenyl]-1,1-dimethylurea
DB#: MSBNK-UFZ-UF404603
InChIKey: IVUXTESCPZUGJC-UHFFFAOYSA-N
InChI: InChI=1S/C15H15ClN2O2/c1-18(2)15(19)17-12-5-9-14(10-6-12)20-13-7-3-11(16)4-8-13/h3-10H,1-2H3,(H,17,19)
SMILES: CN(C)C(=O)NC1=CC=C(OC2=CC=C(Cl)C=C2)C=C1
Precursor_type: [M+H]+
Spectrum_type: MS2
PrecursorMZ: 291.0895
Instrument_type: LC-ESI-ITFT
Instrument: LTQ Orbitrap XL Thermo Scientific
Ion_mode: POSITIVE
Collision_energy: 35 (nominal)
Formula: C15H15ClN2O2
MW: 290
ExactMass: 290.0822
Comments: Parent=291.0895
Splash: splash10-0006-0390000000-6903e48a6576f52013d3
Num Peaks: 8
118.0649 52
119.0731 15
147.0679 51
163.0869 19
164.0943 332
246.0317 123
256.1208 54
291.0893 999

Name: Ethyl azinphos;Azinphos-ethyl;17531
Synon: Azinphos-ethyl
Synon: 3-(diethoxyphosphinothioylsulfanylmethyl)-1,2,3-benzotriazin-4-one
DB#: MSBNK-Athens_Univ-AU260805
InChIKey: RQVGAIADHNPSME-UHFFFAOYSA-N
InChI: InChI=1S/C12H16N3O3PS2/c1-3-17-19(20,18-4-2)21-9-15-12(16)10-7-5-6-8-11(10)13-14-15/h5-8H,3-4,9H2,1-2H3
SMILES: CCOP(=S)(OCC)SCN1N=NC2=CC=CC=C2C1=O
Precursor_type: [M+H]+
Spectrum_type: MS2
PrecursorMZ: 346.0443
Instrument_type: LC-ESI-QTOF
Instrument: Bruker maXis Impact
Ion_mode: POSITIVE
Collision_energy: 50 eV
Formula: C12H16N3O3PS2
MW: 345
ExactMass: 345.0370700
Comments: Parent=346.0443
Splash: splash10-001i-0900000000-e4950776b64f849ab214
Num Peaks: 24
109.0104 9
120.0436 12
124.9818 11
126.9426 11
132.0435 999
133.0466 112
135.9975 33
136.0195 7
137.0043 375
138.0078 38
139.0008 21
142.9375 168
144.934 11
148.0188 13
150.0533 37
152.9808 25
152.9987 58
154.9704 15
167.9689 13
168.9758 10
170.9472 30
170.9723 7
172.9817 23
214.9349 10

Name: Atropine;Atropin;174174
Synon: Benzeneacetic acid alpha-(hydroxymethyl)- (3-endo)-8-methyl-8-azabicyclo[3.2.1]oct-3-yl ester
Synon: 1alphaH,5alphaH-Tropan-3alpha-ol (+-)-tropate (ester)
Synon: alpha-(Hydroxymethyl)-benzeneacetic acid endo-8-Methyl-8-azabicyclo[3.2.1]oct-3-yl ester
Synon: (+-)-Atropine
Synon: (+-)-Hyoscyamine
Synon: Atropin
Synon: Atropinum sulphuricum
Synon: Tropine (+-)-tropate
Synon: Tropine tropate
Synon: dl-Hyoscyamine
Synon: dl-Tropyl tropate
DB#: MSBNK-Univ_Toyama-TY000208
InChIKey: RKUNBYITZUJHSG-SPUOUPEWSA-N
InChI: InChI=1S/C17H23NO3/c1-18-13-7-8-14(18)10-15(9-13)21-17(20)16(11-19)12-5-3-2-4-6-12/h2-6,13-16,19H,7-11H2,1H3/t13-,14+,15+,16?
SMILES: OCC(C(=O)OC(C2)CC(C3)N(C)C(C3)2)c(c1)cccc1
Spectrum_type: MS2
PrecursorMZ: 260.164200
Instrument_type: LC-ESI-ITTOF
Instrument: LCMS-IT-TOF
Ion_mode: POSITIVE
Formula: C17H23NO3
MW: 289
ExactMass: 289.16779
Comments: Parent=260.164200
Splash: splash10-00fr-0900000000-a216bda74712aba9b341
Num Peaks: 171
101.936500 4
102.431900 4
103.133300 4
104.278300 4
112.551500 4
113.665500 4
115.610100 4
117.717100 4
119.223300 4
120.485700 4
120.939700 4
121.500400 4
122.806800 4
124.109400 999
124.270100 28
124.441500 17
124.580900 9
124.720400 6
125.117800 767
125.311300 25
125.462000 8
125.634300 8
126.378600 4
127.005900 4
129.509000 4
130.067300 20
132.180000 4
135.560000 4
136.602500 4
142.999000 4
145.213800 4
147.072500 4
155.583000 4
156.543400 4
159.733600 4
160.865100 4
173.625700 4
175.148500 4
176.741800 4
177.701300 4
181.616900 4
183.122200 5
195.227500 4
203.284500 4
205.675500 4
206.006400 4
212.343800 4
214.168100 20
221.171600 4
222.961600 4
224.269300 4
232.591100 4
239.084200 4
241.273400 5
244.177800 20
251.728400 4
252.247000 4
252.705100 4
256.061600 4
261.145700 13
263.074900 12
291.140000 4
322.695400 4
332.382200 4
350.564400 4
362.906000 4
371.746300 4
382.495000 4
386.112000 4
396.203800 4
398.905400 4
400.288500 4
411.400400 6
414.505300 5
419.371500 4
433.020100 4
433.980400 4
434.681400 4
441.762400 4
454.619500 4
475.339900 4
483.863000 4
484.941600 4
514.955200 4
535.457500 4
537.059700 5
543.492600 4
547.802500 4
554.231400 4
556.949500 4
561.562800 4
569.240300 4
570.708600 4
577.893700 4
611.828200 4
622.139900 4
631.885300 4
633.625700 4
642.826700 4
644.777300 4
651.750500 4
660.488800 4
661.205200 4
671.798600 4
685.139900 4
686.952100 4
694.301000 4
701.001900 4
703.854500 4
706.508400 4
709.372100 4
720.523700 4
724.734400 4
739.921400 4
750.072100 4
755.556400 4
763.103300 4
775.550800 4
778.122000 4
783.922900 4
809.309200 5
827.563500 4
844.959500 4
949.164100 4
954.144400 4
960.090400 4
961.818200 4
967.010900 4
968.445800 4
980.204200 4
983.094700 4
984.541500 4
986.713700 4
991.065400 4
993.244800 4
996.154300 4
999.068200 4
1015.660400 4
1032.142200 4
1052.744000 4
1060.897700 4
1061.649000 4
1062.494600 4
1070.937500 4
1072.542000 4
1081.625000 4
1089.730900 4
1096.848500 4
1113.460700 4
1127.356500 4
1134.595600 4
1136.927400 4
1147.482700 4
1164.833300 4
1167.097400 4
1172.520600 4
1176.670400 4
1194.405500 4
1201.323500 4
1214.415600 4
1218.169200 4
1229.734400 4
1232.971700 4
1233.511600 4
1263.015600 4
1265.475700 4
1374.488400 4
1412.368300 4
1430.628800 4
1439.948900 4
1468.974600 4

Name: Epoxiconazole;Epoxiconazole;11067463
DB#: MSBNK-BAFG-CSL2311107369
InChIKey: ZMYFCFLJBGAQRS-DLBZAZTESA-N
InChI: InChI=1S/C17H13ClFN3O/c18-15-4-2-1-3-14(15)16-17(23-16,9-22-11-20-10-21-22)12-5-7-13(19)8-6-12/h1-8,10-11,16H,9H2/t16-,17+/m0/s1
SMILES: C1=CC=C(C(=C1)[C@H]2[C@@](O2)(CN3C=NC=N3)C4=CC=C(C=C4)F)Cl
Precursor_type: [M+H]+
Spectrum_type: MS2
PrecursorMZ: 330.0804
Instrument_type: LC-ESI-QTOF
Instrument: TripleTOF 5600 SCIEX
Ion_mode: POSITIVE
Collision_energy: 100
Formula: C17H13ClFN3O
MW: 329
ExactMass: 329.0731
Comments: Parent=330.0804
Splash: splash10-0fi0-9400000000-97d993c322bc1d3ca086
Num Peaks: 17
43.0393 11
51.0308 62
69.0169 16
70.0439 129
73.0112 43
74.0186 508
75.0262 999
77.0414 48
95.0303 572
101.039 670
110.9991 15
120.0365 25
121.0447 166
123.0335 97
129.0444 203
194.0507 10
196.068 11

Name: Phosphinothricin;Glufosinate;4794
DB#: MSBNK-Waters-WA002710
InChIKey: IAJOBQBIJHVGMQ-UHFFFAOYSA-N
InChI: InChI=1S/C5H12NO4P/c1-11(9,10)3-2-4(6)5(7)8/h4H,2-3,6H2,1H3,(H,7,8)(H,9,10)
SMILES: NC(CCP(C)(O)=O)C(O)=O
Spectrum_type: MS
Instrument_type: LC-ESI-Q
Instrument: ZQ, Waters
Ion_mode: POSITIVE
Formula: C5H12NO4P
MW: 181
ExactMass: 181.05039
Comments: Parent=-1
Splash: splash10-014r-1900000000-427055ed42aa9f051419
Num Peaks: 41
76 27
81 94
83 27
86 82
88 24
92 12
94 35
96 24
99 24
102 74
107 27
110 63
112 51
114 12
115 24
119 999
120 59
123 20
129 12
131 24
132 16
136 752
137 161
139 16
142 12
152 12
158 16
159 43
164 20
165 35
168 16
173 12
174 12
177 16
178 24
182 55
187 16
191 35
193 12
194 24
196 12

Name: Malathion;Malathion;4004
DB#: MSBNK-BAFG-CSL23111010800
InChIKey: JXSJBGJIGXNWCI-UHFFFAOYSA-N
InChI: InChI=1S/C10H19O6PS2/c1-5-15-9(11)7-8(10(12)16-6-2)19-17(18,13-3)14-4/h8H,5-7H2,1-4H3
SMILES: CCOC(=O)CC(C(=O)OCC)SP(=S)(OC)OC
Precursor_type: [M+H]+
Spectrum_type: MS2
PrecursorMZ: 331.0433
Instrument_type: LC-ESI-QTOF
Instrument: TripleTOF 5600 SCIEX
Ion_mode: POSITIVE
Collision_energy: 40
Formula: C10H19O6PS2
MW: 330
ExactMass: 330.0361
Comments: Parent=331.0433
Splash: splash10-006t-9700000000-15ad780eee99e309d6de
Num Peaks: 16
71.0108 35
78.9948 38
86.9887 29
98.9851 29
99.0072 999
99.0431 14
108.0436 11
110.9657 32
114.985 32
117.0005 23
118.963 35
124.9821 684
127.0399 77
142.9915 20
158.9701 17
210.9652 14

Name: Isoxathion;Isoxathion;29307
Synon: diethoxy-[(5-phenyl-1,2-oxazol-3-yl)oxy]-sulfanylidene-lambda5-phosphane
DB#: MSBNK-LCSB-LU079006
InChIKey: SDMSCIWHRZJSRN-UHFFFAOYSA-N
InChI: InChI=1S/C13H16NO4PS/c1-3-15-19(20,16-4-2)18-13-10-12(17-14-13)11-8-6-5-7-9-11/h5-10H,3-4H2,1-2H3
SMILES: CCOP(=S)(OCC)OC1=NOC(=C1)C1=CC=CC=C1
Precursor_type: [M+H]+
Spectrum_type: MS2
PrecursorMZ: 314.061
Instrument_type: LC-ESI-QFT
Instrument: Q Exactive Orbitrap (Thermo Scientific)
Ion_mode: POSITIVE
Collision_energy: 90
Formula: C13H16NO4PS
MW: 313
ExactMass: 313.0538
Comments: Parent=314.061
Splash: splash10-03dj-8900000000-01f09d65718fcdbd52de
Num Peaks: 74
50.0151 2
51.0229 2
53.0386 153
55.0178 8
58.995 5
61.0106 29
62.9452 2
64.9786 433
68.013 11
68.997 5
77.0385 56
78.9401 5
78.9943 21
79.0542 41
81.0335 16
81.0698 2
81.9813 2
82.9892 4
89.0385 49
91.0542 188
93.01 13
94.0413 18
95.0491 476
96.9507 21
98.9841 493
103.0542 5
104.0494 8
105.0335 423
105.0446 172
106.0651 27
107.0491 4
107.9844 4
109.0049 18
109.0106 25
109.0649 5
110.9665 2
112.9999 7
113.9535 160
114.9613 999
116.0494 80
116.9655 1
117.0572 26
118.0413 5
118.065 2
121.0105 10
123.0261 7
123.9794 9
127.0211 2
127.0415 2
128.9769 30
130.9562 123
131.9641 2
132.057 1
132.9718 10
133.0109 7
133.0521 4
134.0182 3
134.0602 7
135.9977 1
137.0055 13
142.9925 1
144.9719 1
145.0523 20
145.9796 1
146.0599 24
146.9874 9
148.0214 3
149.0055 2
151.0212 3
159.0136 2
160.0216 2
162.0551 8
162.9824 2
178.032 5

Name: Prosulfuron;Prosulfuron;91751
Synon: 1-(4-methoxy-6-methyl-1,3,5-triazin-2-yl)-3-[2-(3,3,3-trifluoropropyl)phenyl]sulfonylurea
DB#: MSBNK-Athens_Univ-AU261706
InChIKey: LTUNNEGNEKBSEH-UHFFFAOYSA-N
InChI: InChI=1S/C15H16F3N5O4S/c1-9-19-12(22-14(20-9)27-2)21-13(24)23-28(25,26)11-6-4-3-5-10(11)7-8-15(16,17)18/h3-6H,7-8H2,1-2H3,(H2,19,20,21,22,23,24)
SMILES: COC1=NC(C)=NC(NC(=O)NS(=O)(=O)C2=CC=CC=C2CCC(F)(F)F)=N1
Precursor_type: [M+H]+
Spectrum_type: MS2
PrecursorMZ: 420.0948
Instrument_type: LC-ESI-QTOF
Instrument: Bruker maXis Impact
Ion_mode: POSITIVE
Collision_energy: Ramp 24.0-36.0 eV
Formula: C15H16F3N5O4S
MW: 419
ExactMass: 419.0875097
Comments: Parent=420.0948
Splash: splash10-00kf-0900000000-2ae028644525498bcb63
Num Peaks: 17
56.0494 17
57.0443 5
109.0456 19
141.0764 999
142.0787 64
166.0712 34
167.0554 765
168.0583 60
169.0606 5
173.0057 98
174.0077 9
175.0011 6
215.0166 5
217.0122 21
237.0186 13
377.0895 14
420.0951 27

Name: Bendiocarb;Bendiocarb;2314
Synon: (2,2-dimethyl-1,3-benzodioxol-4-yl) N-methylcarbamate
DB#: MSBNK-Athens_Univ-AU260606
InChIKey: XEGGRYVFLWGFHI-UHFFFAOYSA-N
InChI: InChI=1S/C11H13NO4/c1-11(2)15-8-6-4-5-7(9(8)16-11)14-10(13)12-3/h4-6H,1-3H3,(H,12,13)
SMILES: CNC(=O)OC1=CC=CC2=C1OC(C)(C)O2
Precursor_type: [M+H]+
Spectrum_type: MS2
PrecursorMZ: 224.0917
Instrument_type: LC-ESI-QTOF
Instrument: Bruker maXis Impact
Ion_mode: POSITIVE
Collision_energy: Ramp 18.9-28.3 eV
Formula: C11H13NO4
MW: 223
ExactMass: 223.0844579
Comments: Parent=224.0917
Splash: splash10-0a4i-4900000000-e4d885d4298ab13ac094
Num Peaks: 18
53.0381 15
58.0287 5
59.0486 494
60.052 14
81.0332 510
82.0361 24
109.0298 999
110.0327 63
121.0639 10
127.015 182
127.0387 128
128.041 5
139.038 5
139.075 6
149.0582 16
167.0695 625
168.0728 62
169.0734 6

Name: Thiophanate;Thiophanate;3032792
Synon: N'-ethoxycarbonyl-N-[2-[(N-ethoxycarbonyl-C-sulfanylcarbonimidoyl)amino]phenyl]carbamimidothioic acid
DB#: MSBNK-LCSB-LU125504
InChIKey: YFNCATAIYKQPOO-UHFFFAOYSA-N
InChI: InChI=1S/C14H18N4O4S2/c1-3-21-13(19)17-11(23)15-9-7-5-6-8-10(9)16-12(24)18-14(20)22-4-2/h5-8H,3-4H2,1-2H3,(H2,15,17,19,23)(H2,16,18,20,24)
SMILES: CCOC(=O)NC(=S)NC1=C(NC(=S)NC(=O)OCC)C=CC=C1
Precursor_type: [M+H]+
Spectrum_type: MS2
PrecursorMZ: 371.0842
Instrument_type: LC-ESI-QFT
Instrument: Q Exactive Orbitrap (Thermo Scientific)
Ion_mode: POSITIVE
Collision_energy: 60
Formula: C14H18N4O4S2
MW: 370
ExactMass: 370.0769
Comments: Parent=371.0842
Splash: splash10-0udi-3900000000-035b32d32f5b44bf4747
Num Peaks: 29
59.9902 178
62.0236 70
65.0385 3
85.9695 115
88.0216 1
90.055 3
92.0495 30
93.0573 124
103.9801 45
107.0604 14
109.076 52
118.0525 46
119.0604 23
122.0059 1
124.0215 2
132.0115 1
132.0553 3
133.0635 1
134.0713 55
135.0138 2
135.0552 10
149.0169 53
150.0247 4
151.0324 999
160.0505 56
176.0278 7
178.0612 9
192.989 10
202.0071 1

Name: Phenylbutazone;Phenylbutazone;4781
Synon: 4-butyl-1,2-diphenylpyrazolidine-3,5-dione
DB#: MSBNK-Athens_Univ-AU115805
InChIKey: VYMDGNCVAMGZFE-UHFFFAOYSA-N
InChI: InChI=1S/C19H20N2O2/c1-2-3-14-17-18(22)20(15-10-6-4-7-11-15)21(19(17)23)16-12-8-5-9-13-16/h4-13,17H,2-3,14H2,1H3
SMILES: CCCCC1C(=O)N(N(C1=O)c2ccccc2)c3ccccc3
Precursor_type: [M+H]+
Spectrum_type: MS2
PrecursorMZ: 309.1598
Instrument_type: LC-ESI-QTOF
Instrument: Bruker maXis Impact
Ion_mode: POSITIVE
Collision_energy: 50 eV
Formula: C19H20N2O2
MW: 308
ExactMass: 308.1524779
Comments: Parent=309.1598
Splash: splash10-00vi-0290000000-c78339fd5994808afb08
Num Peaks: 88
123.0616 144
124.0712 24
135.0612 17
142.059 28
143.0665 66
144.0741 137
145.0781 16
154.0546 199
155.0627 79
156.0702 104
157.0781 100
158.0863 84
159.0894 17
166.0542 15
167.0627 39
168.0705 23
169.067 76
170.0746 76
171.0825 308
172.087 39
179.0525 12
180.0709 49
181.0786 29
182.0803 25
183.0827 95
184.091 45
185.0989 108
186.0944 29
192.06 51
193.0678 127
194.0726 23
195.0843 64
196.0845 21
196.0915 19
197.0985 14
205.0686 53
206.0748 66
207.0837 176
208.0872 30
209.0929 17
209.0991 15
210.0949 41
217.0679 49
218.075 49
219.0721 32
220.0789 347
221.0838 56
222.0917 39
223.1014 39
224.1102 159
225.1144 21
232.0786 67
233.0847 36
234.0942 180
235.0955 79
236.0903 29
236.1045 22
237.1048 288
238.1079 33
245.0741 66
246.0788 20
247.0884 44
248.0856 183
249.1034 169
250.1012 122
251.1198 62
252.1173 23
259.0891 129
260.0958 51
261.0927 96
262.0997 530
263.1034 129
264.1138 176
265.1234 162
266.1306 999
267.1344 120
274.0988 29
275.1061 22
276.1148 569
277.1187 137
278.1213 49
279.1256 712
280.1268 115
291.1252 91
292.1332 51
293.1405 314
294.1438 56
307.1575 17

Name: Aurofusarin;Aurofusarin;99586
Synon: Airofusorin
Synon: 5-hydroxy-7-(5-hydroxy-8-methoxy-2-methyl-4,6,9-trioxobenzo[g]chromen-7-yl)-8-methoxy-2-methylbenzo[g]chromene-4,6,9-trione
DB#: MSBNK-AAFC-AC000700
InChIKey: VSWWTKVILIZDGX-UHFFFAOYSA-N
InChI: InChI=1S/C30H18O12/c1-9-5-13(31)19-15(41-9)7-11-17(25(19)35)27(37)21(29(39-3)23(11)33)22-28(38)18-12(24(34)30(22)40-4)8-16-20(26(18)36)14(32)6-10(2)42-16/h5-8,35-36H,1-4H3
SMILES: CC1=CC(=O)C2=C(O1)C=C3C(=C2O)C(=O)C(=C(C3=O)OC)C4=C(C(=O)C5=CC6=C(C(=O)C=C(O6)C)C(=C5C4=O)O)OC
Precursor_type: [M+H]+
Spectrum_type: MS2
PrecursorMZ: 571.0865
Instrument_type: LC-ESI-ITFT
Instrument: Q-Exactive Orbitrap Thermo Scientific
Ion_mode: POSITIVE
Collision_energy: 10(NCE)
Formula: C30H18O12
MW: 570
ExactMass: 570.07979
Comments: Parent=571.0865
Splash: splash10-00di-0000090000-40823cedda4eda778391
Num Peaks: 1
571.0871 999

Name: Oxadixyl;Oxadixyl;53735
Synon: N-(2,6-dimethylphenyl)-2-methoxy-N-(2-oxidanylidene-1,3-oxazolidin-3-yl)ethanamide
DB#: MSBNK-Eawag-EQ310001
InChIKey: UWVQIROCRJWDKL-UHFFFAOYSA-N
InChI: InChI=1S/C14H18N2O4/c1-10-5-4-6-11(2)13(10)16(12(17)9-19-3)15-7-8-20-14(15)18/h4-6H,7-9H2,1-3H3
SMILES: O=C2OCCN2N(C(=O)COC)c1c(cccc1C)C
Precursor_type: [M+H]+
Spectrum_type: MS2
PrecursorMZ: 279.1339
Instrument_type: LC-ESI-QFT
Instrument: Q Exactive Orbitrap Thermo Scientific
Ion_mode: POSITIVE
Collision_energy: 15 (nominal)
Formula: C14H18N2O4
MW: 278
ExactMass: 278.12666
Comments: Parent=279.1339
Splash: splash10-014i-0290000000-cf6bb6e23051225deb8a
Num Peaks: 19
58.0653 1
88.0393 8
100.0394 1
102.055 167
105.0699 1
117.0573 2
119.0855 9
120.0808 3
121.0649 11
132.0807 39
133.0887 27
134.0965 3
149.0235 4
160.0759 11
164.1071 9
165.1148 1
191.0939 4
192.1021 19
219.113 999

Name: Promethazin;Promethazine;4927
Synon: Promethazine
Synon: N,N-dimethyl-1-phenothiazin-10-ylpropan-2-amine
DB#: MSBNK-UFZ-WANA061301AD6CPH
InChIKey: PWWVAXIEGOYWEE-UHFFFAOYSA-N
InChI: InChI=1S/C17H20N2S/c1-13(18(2)3)12-19-14-8-4-6-10-16(14)20-17-11-7-5-9-15(17)19/h4-11,13H,12H2,1-3H3
SMILES: CC(CN1C2=CC=CC=C2SC2=CC=CC=C12)N(C)C
Precursor_type: [M+H]+
Spectrum_type: MS2
PrecursorMZ: 285.142
Instrument_type: LC-ESI-ITFT
Instrument: LTQ Orbitrap XL Thermo Scientific
Ion_mode: POSITIVE
Collision_energy: 10 % (nominal)
Formula: C17H20N2S
MW: 284
ExactMass: 284.13471964
Comments: Parent=285.142
Splash: splash10-000i-0090000000-e470e6bb5d594d833a97
Num Peaks: 3
86.0962 111
240.0837 8
285.1413 999

Name: Atrazine;Atrazine;2256
Synon: 6-chloro-N-ethyl-N'-isopropyl-1,3,5-triazine-2,4-diamine
Synon: 6-chloranyl-N4-ethyl-N2-propan-2-yl-1,3,5-triazine-2,4-diamine
DB#: MSBNK-Eawag-EA028803
InChIKey: MXWJVTOOROXGIU-UHFFFAOYSA-N
InChI: InChI=1S/C8H14ClN5/c1-4-10-7-12-6(9)13-8(14-7)11-5(2)3/h5H,4H2,1-3H3,(H2,10,11,12,13,14)
SMILES: c1(nc(nc(n1)Cl)NCC)NC(C)C
Precursor_type: [M+H]+
Spectrum_type: MS2
PrecursorMZ: 216.101
Instrument_type: LC-ESI-ITFT
Instrument: LTQ Orbitrap XL Thermo Scientific
Ion_mode: POSITIVE
Collision_energy: 30 % (nominal)
Formula: C8H14ClN5
MW: 215
ExactMass: 215.0932
Comments: Parent=216.101
Splash: splash10-014i-0190000000-dadd355493b3a581e39c
Num Peaks: 5
96.0556 3
104.001 3
132.0325 2
174.0546 177
216.1012 999

Name: 5-Methoxyflavanone;Ketoprofen;3825
DB#: MSBNK-Washington_State_Univ-BML80487
InChIKey: YLLFUILNISGLHO-UHFFFAOYSA-N
InChI: InChI=1S/C16H14O3/c1-18-13-8-5-9-14-16(13)12(17)10-15(19-14)11-6-3-2-4-7-11/h2-9,15H,10H2,1H3
SMILES: COC1=CC=CC2=C1C(=O)CC(O2)C3=CC=CC=C3
Spectrum_type: MS
Instrument_type: LC-APCI-QTOF
Instrument: Agilent 1200 RRLC; Agilent 6520 QTOF
Ion_mode: POSITIVE
Formula: C16H14O3
MW: 254
ExactMass: 254.094294
Comments: Parent=-1
Splash: splash10-0a4i-0090000000-dac47f6f0695dd6aa409
Num Peaks: 1
255.1015765 999

Name: Carbendazim;Carbendazim;25429
Synon: methyl N-(1H-benzimidazol-2-yl)carbamate
DB#: MSBNK-Athens_Univ-AU286102
InChIKey: TWFZGCMQGLPBSX-UHFFFAOYSA-N
InChI: InChI=1S/C9H9N3O2/c1-14-9(13)12-8-10-6-4-2-3-5-7(6)11-8/h2-5H,1H3,(H2,10,11,12,13)
SMILES: COC(=O)NC1=NC2=CC=CC=C2N1
Precursor_type: [M+H]+
Spectrum_type: MS2
PrecursorMZ: 192.0768
Instrument_type: LC-ESI-QTOF
Instrument: Bruker maXis Impact
Ion_mode: POSITIVE
Collision_energy: 20 eV
Formula: C9H9N3O2
MW: 191
ExactMass: 191.0694765
Comments: Parent=192.0768
Splash: splash10-03di-0900000000-0d88cde454061967d7a8
Num Peaks: 6
132.055 23
160.0504 999
161.0528 95
162.0549 5
192.0763 92
193.0789 8

Name: Thiabendazole;Thiabendazole;5430
DB#: MSBNK-BAFG-CSL2311095266
InChIKey: WJCNZQLZVWNLKY-UHFFFAOYSA-N
InChI: InChI=1S/C10H7N3S/c1-2-4-8-7(3-1)12-10(13-8)9-5-14-6-11-9/h1-6H,(H,12,13)
SMILES: [nH]1c2ccccc2nc1c3cscn3
Precursor_type: [M+H]+
Spectrum_type: MS2
PrecursorMZ: 202.0433
Instrument_type: LC-ESI-QTOF
Instrument: TripleTOF 5600 SCIEX
Ion_mode: POSITIVE
Collision_energy: 40
Formula: C10H7N3S
MW: 201
ExactMass: 201.0361
Comments: Parent=202.0433
Splash: splash10-0059-1910000000-4a7e379820a0274d9af9
Num Peaks: 12
65.0435 97
92.0511 109
104.0497 45
118.0523 10
131.0612 647
134.0056 19
143.0599 66
157.063 11
158.0713 33
170.0713 19
175.0328 999
202.0437 373

Name: Atrazine;Atrazine;2256
DB#: MSBNK-BAFG-CSL2311107957
InChIKey: MXWJVTOOROXGIU-UHFFFAOYSA-N
InChI: InChI=1S/C8H14ClN5/c1-4-10-7-12-6(9)13-8(14-7)11-5(2)3/h5H,4H2,1-3H3,(H2,10,11,12,13,14)
SMILES: CCNc1nc(Cl)nc(NC(C)C)n1
Precursor_type: [M+H]+
Spectrum_type: MS2
PrecursorMZ: 216.101
Instrument_type: LC-ESI-QTOF
Instrument: TripleTOF 5600 SCIEX
Ion_mode: POSITIVE
Collision_energy: 30
Formula: C8H14ClN5
MW: 215
ExactMass: 215.0938
Comments: Parent=216.101
Splash: splash10-00di-2910000000-409f7b0e709aa3c0a3a5
Num Peaks: 14
43.0372 10
61.9836 12
68.0289 97
71.0641 43
79.0094 151
96.0576 247
104.0024 217
110.0466 29
132.0332 234
138.078 59
138.1009 10
146.0238 181
174.0547 999
216.1018 209

Name: Pentoxifylline;Pentoxyfylline;4740
DB#: MSBNK-BAFG-CSL2311094289
InChIKey: BYPFEZZEUUWMEJ-UHFFFAOYSA-N
InChI: InChI=1S/C13H18N4O3/c1-9(18)6-4-5-7-17-12(19)10-11(14-8-15(10)2)16(3)13(17)20/h8H,4-7H2,1-3H3
SMILES: Cn1cnc2N(C)C(=O)N(CCCCC(C)=O)C(=O)c12
Precursor_type: [M+H]+
Spectrum_type: MS2
PrecursorMZ: 279.1452
Instrument_type: LC-ESI-QTOF
Instrument: TripleTOF 5600 SCIEX
Ion_mode: POSITIVE
Collision_energy: 10
Formula: C13H18N4O3
MW: 278
ExactMass: 278.1379
Comments: Parent=279.1452
Splash: splash10-004i-0090000000-a99d2c0929e3938c6507
Num Peaks: 2
181.0728 45
279.1455 999

Name: Metamitron;Metamitron;38854
DB#: MSBNK-BAFG-CSL2311094179
InChIKey: VHCNQEUWZYOAEV-UHFFFAOYSA-N
InChI: InChI=1S/C10H10N4O/c1-7-12-13-9(10(15)14(7)11)8-5-3-2-4-6-8/h2-6H,11H2,1H3
SMILES: CC1=NN=C(c2ccccc2)C(=O)N1N
Precursor_type: [M+H]+
Spectrum_type: MS2
PrecursorMZ: 203.0927
Instrument_type: LC-ESI-QTOF
Instrument: TripleTOF 5600 SCIEX
Ion_mode: POSITIVE
Collision_energy: 50
Formula: C10H10N4O
MW: 202
ExactMass: 202.0855
Comments: Parent=203.0927
Splash: splash10-0ufu-9500000000-37d7db631759280a9a9c
Num Peaks: 24
42.0438 591
43.0496 20
44.0611 11
55.0366 22
56.0188 16
57.0523 33
59.0303 27
65.0441 44
77.0416 873
79.0564 42
80.0521 18
83.0251 14
89.0401 86
91.0445 51
92.0504 16
93.0573 12
103.0426 12
103.0533 14
104.0498 999
105.0594 20
107.0597 12
118.0532 66
145.0688 11
175.0982 12

Name: Chaetoglobosin A;Chaetoglobosin A;6438437
DB#: MSBNK-AAFC-AC000085
InChIKey: OUMWCYMRLMEZJH-VOXRAUTJSA-N
InChI: InChI=1S/C32H36N2O5/c1-17-8-7-10-22-29-31(4,39-29)19(3)27-24(15-20-16-33-23-11-6-5-9-21(20)23)34-30(38)32(22,27)26(36)13-12-25(35)28(37)18(2)14-17/h5-7,9-14,16-17,19,22,24,27-29,33,37H,8,15H2,1-4H3,(H,34,38)/b10-7+,13-12+,18-14+/t17-,19-,22-,24-,27-,28+,29-,31+,32+/m0/s1
SMILES: C[C@H]\1C/C=C/[C@H]2[C@H]3[C@](O3)([C@H]([C@@H]4[C@@]2(C(=O)/C=C/C(=O)[C@@H](/C(=C1)/C)O)C(=O)N[C@H]4CC5=CNC6=CC=CC=C65)C)C
Precursor_type: [M+H]+
Spectrum_type: MS2
PrecursorMZ: 529.2692
Instrument_type: LC-ESI-ITFT
Instrument: Q-Exactive Orbitrap Thermo Scientific
Ion_mode: POSITIVE
Collision_energy: 50(NCE)
Formula: C32H36N2O5
MW: 528
ExactMass: 528.26243
Comments: Parent=529.2692
Splash: splash10-001i-0900000000-87f5195ad1cc55373b4e
Num Peaks: 8
81.0699 49
107.0855 53
109.0648 36
130.0651 999
132.0808 77
135.0804 35
157.1012 34
185.0709 114

Name: Atropine;Atropin;174174
DB#: MSBNK-NaToxAq-NA003196
InChIKey: RKUNBYITZUJHSG-SPUOUPEWSA-N
InChI: InChI=1S/C17H23NO3/c1-18-13-7-8-14(18)10-15(9-13)21-17(20)16(11-19)12-5-3-2-4-6-12/h2-6,13-16,19H,7-11H2,1H3/t13-,14+,15+,16?
SMILES: CN1[C@@H]2CC[C@H]1C[C@H](C2)OC(=O)C(CO)c3ccccc3
Precursor_type: [M+H]+
Spectrum_type: MS2
PrecursorMZ: 290.1751
Instrument_type: LC-ESI-ITFT
Instrument: LTQ Orbitrap XL Thermo Scientific
Ion_mode: POSITIVE
Collision_energy: 70% (nominal)
Formula: C17H23NO3
MW: 289
ExactMass: 289.1678
Comments: Parent=290.1751
Splash: splash10-00dl-8900000000-7b907db762f96a810f21
Num Peaks: 22
67.0542 64
68.0495 12
70.0651 15
77.0386 33
79.0543 17
82.0652 40
83.073 25
91.0543 156
93.0699 673
95.073 10
95.0855 51
96.0808 33
98.0965 17
103.0543 50
121.0649 75
122.0963 5
124.1121 999
125.12 11
140.1072 16
142.1227 61
214.1601 4
290.1753 48

Name: Diazinon;Diazinon;3017
Synon: diethoxy-(6-methyl-2-propan-2-ylpyrimidin-4-yl)oxy-sulfanylidene-lambda5-phosphane
DB#: MSBNK-UFZ-WANA003311C9CFPH
InChIKey: FHIVAFMUCKRCQO-UHFFFAOYSA-N
InChI: InChI=1S/C12H21N2O3PS/c1-6-15-18(19,16-7-2)17-11-8-10(5)13-12(14-11)9(3)4/h8-9H,6-7H2,1-5H3
SMILES: CCOP(=S)(OCC)OC1=CC(C)=NC(=N1)C(C)C
Precursor_type: [M+H]+
Spectrum_type: MS2
PrecursorMZ: 305.1083
Instrument_type: LC-ESI-ITFT
Instrument: LTQ Orbitrap XL Thermo Scientific
Ion_mode: POSITIVE
Collision_energy: 40 % (nominal)
Formula: C12H21N2O3PS
MW: 304
ExactMass: 304.101050162
Comments: Parent=305.1083
Splash: splash10-0gb9-0900000000-6984911eceab0dfdc829
Num Peaks: 12
96.9507 91
109.0047 7
114.9613 82
124.982 21
153.1022 578
169.0794 999
181.1335 34
197.1104 5
206.0938 4
231.0346 3
249.0461 4
305.1084 97

Name: Acetochlor;Acetochlor;1988
Synon: 2-chloranyl-N-(ethoxymethyl)-N-(2-ethyl-6-methyl-phenyl)ethanamide
DB#: MSBNK-Eawag-EA010411
InChIKey: VTNQPKFIQCLBDU-UHFFFAOYSA-N
InChI: InChI=1S/C14H20ClNO2/c1-4-12-8-6-7-11(3)14(12)16(10-18-5-2)13(17)9-15/h6-8H,4-5,9-10H2,1-3H3
SMILES: CCOCN(C(=O)CCl)C1=C(C)C=CC=C1CC
Precursor_type: [M+H]+
Spectrum_type: MS2
PrecursorMZ: 270.1255
Instrument_type: LC-ESI-ITFT
Instrument: LTQ Orbitrap XL Thermo Scientific
Ion_mode: POSITIVE
Collision_energy: 60 % (nominal)
Formula: C14H20ClNO2
MW: 269
ExactMass: 269.1177
Comments: Parent=270.1255
Splash: splash10-0002-0900000000-589123afc959ac427035
Num Peaks: 10
59.0491 46
90.0105 37
131.0856 38
132.0805 45
133.0885 311
147.1035 31
148.112 999
149.0961 65
158.0965 22
224.083 19

Name: Acetochlor;Acetochlor;1988
DB#: MSBNK-BAFG-CSL23111019009
InChIKey: VTNQPKFIQCLBDU-UHFFFAOYSA-N
InChI: InChI=1S/C14H20ClNO2/c1-4-12-8-6-7-11(3)14(12)16(10-18-5-2)13(17)9-15/h6-8H,4-5,9-10H2,1-3H3
SMILES: CCC1=CC=CC(=C1N(COCC)C(=O)CCl)C
Precursor_type: [M+H]+
Spectrum_type: MS2
PrecursorMZ: 270.1255
Instrument_type: LC-ESI-QTOF
Instrument: TripleTOF 6600 SCIEX
Ion_mode: POSITIVE
Collision_energy: 100
Formula: C14H20ClNO2
MW: 269
ExactMass: 269.1183
Comments: Parent=270.1255
Splash: splash10-014u-9600000000-a23ffeac643e8d654369
Num Peaks: 23
31.0179 305
39.0228 138
45.0324 166
48.9822 305
63.0206 138
65.0366 305
77.0369 721
78.0439 111
79.0544 194
89.037 888
90.0454 416
91.0524 666
93.0561 111
103.0523 305
105.0678 166
115.0526 471
116.051 194
117.0556 999
127.0547 166
128.063 222
130.0633 471
132.0788 111
143.0631 111

Name: Dexamethasone;Dexamethasone;5743
DB#: MSBNK-Fiocruz-FIO00439
InChIKey: UREBDLICKHMUKA-CXSFZGCWSA-N
InChI: InChI=1S/C22H29FO5/c1-12-8-16-15-5-4-13-9-14(25)6-7-19(13,2)21(15,23)17(26)10-20(16,3)22(12,28)18(27)11-24/h6-7,9,12,15-17,24,26,28H,4-5,8,10-11H2,1-3H3/t12-,15+,16+,17+,19+,20+,21+,22+/m1/s1
SMILES: OCC(=O)C(O)(C(C)4)C(C)(C3)C([H])(C4)C([H])(C1)C(F)(C(O)3)C(C)(C=2)C(=CC(=O)C2)C1
Precursor_type: [M+H]+
Spectrum_type: MS2
Instrument_type: LC-ESI-QTOF
Instrument: maXis (Bruker Daltonics)
Ion_mode: POSITIVE
Collision_energy: 50 eV
Formula: C22H29FO5
MW: 392
ExactMass: 392.19990
Comments: Parent=-1
Splash: splash10-00dj-0940000000-730013951a30cf080ad4
Num Peaks: 141
91.053900 25
93.070300 30
95.085500 43
105.070400 99
107.085700 96
109.101500 53
115.054600 27
117.070600 50
119.085900 210
120.089500 17
121.065300 586
122.068800 41
123.080800 46
125.060000 44
128.062500 54
129.070100 47
131.085900 123
132.057000 38
133.101600 58
135.080800 228
136.084500 23
137.096600 38
141.070500 48
142.077300 32
143.085800 175
144.057400 23
145.065000 165
146.072200 37
147.080700 999
148.084200 86
149.096100 57
151.075800 19
153.070200 16
155.085500 68
156.092700 21
157.101300 59
158.072500 115
159.080500 318
160.085200 44
161.096100 181
162.099400 21
163.075600 24
165.070000 32
166.077300 17
167.085400 39
169.100900 45
170.072200 29
171.080400 449
172.085300 64
173.096000 219
174.099600 29
175.111500 27
177.091200 14
178.077900 25
179.085600 86
180.092900 39
181.100500 43
182.072200 36
183.080100 63
184.087600 34
185.095900 151
186.100300 24
187.111400 47
189.071000 22
190.077100 28
191.085500 34
192.092600 43
193.100700 72
194.108000 64
195.080000 94
196.087600 100
197.095500 143
198.102000 49
199.111100 44
203.084600 30
204.092700 80
205.099700 44
206.107400 40
207.116400 48
208.087800 109
209.095400 173
210.102500 89
211.111000 116
212.118000 51
213.126500 52
215.106300 18
216.092700 17
217.100700 25
218.108300 17
219.116400 73
220.087000 25
221.095600 104
222.103400 292
223.110200 170
224.118000 73
225.126000 56
226.098500 21
227.142900 23
229.100700 25
230.107600 27
231.115800 27
232.088600 12
233.095700 48
234.103100 56
235.111100 126
236.117700 44
237.126900 165
238.131000 36
239.142300 46
240.114100 10
242.109400 10
243.116500 29
244.123400 16
245.096200 37
246.103800 32
247.111200 76
248.118700 86
249.126200 80
250.132500 26
251.142100 25
252.149600 27
253.122600 16
259.111300 41
260.117900 26
261.126700 74
262.134400 81
263.142100 137
264.148100 49
265.155800 14
271.110900 19
272.117700 14
273.127400 21
274.135000 17
275.141800 19
276.149800 23
277.157900 27
278.165400 23
279.173200 27
281.152900 15
286.134900 19
291.137400 11

Name: Diazinon;Diazinon;3017
DB#: MSBNK-BAFG-CSL2311094546
InChIKey: FHIVAFMUCKRCQO-UHFFFAOYSA-N
InChI: InChI=1S/C12H21N2O3PS/c1-6-15-18(19,16-7-2)17-11-8-10(5)13-12(14-11)9(3)4/h8-9H,6-7H2,1-5H3
SMILES: CCO[P](=S)(OCC)Oc1cc(C)nc(n1)C(C)C
Precursor_type: [M+H]+
Spectrum_type: MS2
PrecursorMZ: 305.1083
Instrument_type: LC-ESI-QTOF
Instrument: TripleTOF 5600 SCIEX
Ion_mode: POSITIVE
Collision_energy: 130
Formula: C12H21N2O3PS
MW: 304
ExactMass: 304.1011
Comments: Parent=305.1083
Splash: splash10-01r2-9000000000-aa59f9889a25b04071f2
Num Peaks: 24
37.0184 12
42.0429 280
46.9769 545
47.0177 11
54.04 75
56.9846 11
57.9916 43
58.9993 58
59.9948 81
62.9499 18
62.9676 322
62.9933 16
64.9835 961
65.0137 19
65.038 11
67.0454 44
70.9974 12
78.9434 999
80.9753 256
82.9969 74
84.0461 19
93.0589 11
96.9516 766
100.0211 21

Name: Diethyltoluamide;DEET;4284
Synon: DEET
DB#: MSBNK-Env_Anal_Chem_U_Tuebingen-TUE00311
InChIKey: MMOXZBCLCQITDF-UHFFFAOYSA-N
InChI: InChI=1S/C12H17NO/c1-4-13(5-2)12(14)11-8-6-7-10(3)9-11/h6-9H,4-5H2,1-3H3
SMILES: CCN(CC)C(=O)c1cccc(c1)C
Precursor_type: [M+H]+
Spectrum_type: MS2
PrecursorMZ: 192.13829
Instrument_type: LC-ESI-QTOF
Instrument: 6550 Q-TOF (Agilent Technologies)
Ion_mode: POSITIVE
Collision_energy: 10.0V
Formula: C12H17NO
MW: 191
ExactMass: 191.13101
Comments: Parent=192.13829
Splash: splash10-00kf-0900000000-016ad5fd459430fed4da
Num Peaks: 5
72.0445 22
91.0542 41
100.0758 40
119.0491 573
192.1385 999

Name: Satratoxin H;Satratoxin H;56928155
DB#: MSBNK-AAFC-AC000602
InChIKey: MUACSCLQRGEGOE-MOCAONITSA-N
InChI: InChI=1S/C29H36O9/c1-17-7-10-27-15-34-24(32)13-19-8-11-35-28(18(2)30,25(19)33)9-5-4-6-23(31)38-20-14-22(37-21(27)12-17)29(16-36-29)26(20,27)3/h4-6,9,12-13,18,20-22,25,30,33H,7-8,10-11,14-16H2,1-3H3/b6-4+,9-5+,19-13+/t18-,20?,21+,22+,25+,26+,27+,28-,29-/m0/s1
SMILES: CC1=C[C@@H]2[C@@]3(CC1)COC(=O)/C=C/4\CCO[C@@]([C@@H]4O)(/C=C/C=C/C(=O)OC5[C@]3([C@]6(CO6)[C@@H](C5)O2)C)[C@H](C)O
Precursor_type: [M+H]+
Spectrum_type: MS2
PrecursorMZ: 529.2427
Instrument_type: LC-ESI-ITFT
Instrument: Q-Exactive Orbitrap Thermo Scientific
Ion_mode: POSITIVE
Collision_energy: 20(NCE)
Formula: C29H36O9
MW: 528
ExactMass: 528.23593
Comments: Parent=529.2427
Splash: splash10-003s-0690020000-24a508434f7020c012ec
Num Peaks: 47
68.0316 34
76.745 35
81.0699 39
93.0709 39
105.0699 226
107.0855 179
109.0648 39
111.0452 48
112.1967 34
123.0804 55
127.039 192
136.9772 33
143.0855 52
149.0597 42
161.0961 173
165.0546 39
171.1168 59
173.0597 84
175.0754 149
183.1168 41
185.1325 302
187.1118 53
189.1274 52
191.0703 202
193.1223 222
195.0652 67
195.1168 155
201.0546 71
201.1274 78
203.0703 37
203.1431 69
213.1274 278
217.0859 197
219.0652 398
219.1403 53
227.0703 57
231.138 999
237.0757 42
245.0808 300
247.1329 78
249.1485 691
263.0914 180
281.102 147
467.2064 45
485.217 174
511.2326 60
529.2432 943

Name: DEET;DEET;4284
Synon: Diethyltoluamide
Synon: N,N-Diethyl-3-methylbenzamide
DB#: MSBNK-UFZ-UF417633
InChIKey: MMOXZBCLCQITDF-UHFFFAOYSA-N
InChI: InChI=1S/C12H17NO/c1-4-13(5-2)12(14)11-8-6-7-10(3)9-11/h6-9H,4-5H2,1-3H3
SMILES: CCN(CC)C(=O)C1=CC=CC(C)=C1
Precursor_type: [M+Na]+
Spectrum_type: MS2
PrecursorMZ: 214.1202
Instrument_type: LC-ESI-ITFT
Instrument: LTQ Orbitrap XL Thermo Scientific
Ion_mode: POSITIVE
Collision_energy: 55 (nominal)
Formula: C12H17NO
MW: 191
ExactMass: 191.1310
Comments: Parent=214.1202
Splash: splash10-004i-9300000000-ec022d393b15c42c949c
Num Peaks: 4
77.0386 999
94.0415 6
95.049 133
105.0446 415

Name: Acepromazine (oxide);Acepromazine;6077
DB#: MSBNK-Waters-WA002138
InChIKey: NOSIYYJFMPDDSA-UHFFFAOYSA-N
InChI: InChI=1S/C19H22N2OS/c1-14(22)15-9-10-19-17(13-15)21(12-6-11-20(2)3)16-7-4-5-8-18(16)23-19/h4-5,7-10,13H,6,11-12H2,1-3H3
SMILES: CN(C)CCCN(c21)c(c3)c(ccc(C(C)=O)3)Sc(cccc2)1
Spectrum_type: MS
Instrument_type: LC-ESI-Q
Instrument: ZQ, Waters
Ion_mode: POSITIVE
Formula: C19H22N2OS
MW: 326
ExactMass: 326.14528
Comments: Parent=-1
Splash: splash10-004i-0009000000-93be225fbb524ffe966a
Num Peaks: 6
327 999
328 204
329 67
343 71
344 16
359 24

Name: Brefeldin A;Brefeldin A;2430
DB#: MSBNK-Washington_State_Univ-BML80835
InChIKey: KQNZDYYTLMIZCT-UHFFFAOYSA-N
InChI: InChI=1S/C16H24O4/c1-11-5-3-2-4-6-12-9-13(17)10-14(12)15(18)7-8-16(19)20-11/h4,6-8,11-15,17-18H,2-3,5,9-10H2,1H3
SMILES: CC1CCCC=CC2CC(CC2C(C=CC(=O)O1)O)O
Spectrum_type: MS
Instrument_type: LC-ESI-QTOF
Instrument: Agilent 1200 RRLC; Agilent 6520 QTOF
Ion_mode: POSITIVE
Formula: C16H24O4
MW: 280
ExactMass: 280.167459
Comments: Parent=-1
Splash: splash10-0udi-0049000000-288da2bf67527ee9c29b
Num Peaks: 2
281.1747765 445
303.156718 999

Name: Propachlor;Propachlor;4931
Synon: 2-chloro-N-phenyl-N-propan-2-ylacetamide
DB#: MSBNK-Athens_Univ-AU362201
InChIKey: MFOUDYKPLGXPGO-UHFFFAOYSA-N
InChI: InChI=1S/C11H14ClNO/c1-9(2)13(11(14)8-12)10-6-4-3-5-7-10/h3-7,9H,8H2,1-2H3
SMILES: CC(C)N(C(=O)CCl)C1=CC=CC=C1
Precursor_type: [M+H]+
Spectrum_type: MS2
PrecursorMZ: 212.0837
Instrument_type: LC-ESI-QTOF
Instrument: Bruker maXis Impact
Ion_mode: POSITIVE
Collision_energy: 10 eV
Formula: C11H14ClNO
MW: 211
ExactMass: 211.0763917
Comments: Parent=212.0837
Splash: splash10-03di-0390000000-f8cd7378cfffa1f58594
Num Peaks: 10
152.0249 11
154.0226 3
170.0355 377
171.039 36
172.033 103
173.0358 6
212.0833 999
213.0867 98
214.0802 243
215.0829 20

Name: Metsulfuron-methyl;Metsulfuron-methyl;52999
DB#: MSBNK-BAFG-CSL23111027529
InChIKey: RSMUVYRMZCOLBH-UHFFFAOYSA-N
InChI: InChI=1S/C14H15N5O6S/c1-8-15-12(18-14(16-8)25-3)17-13(21)19-26(22,23)10-7-5-4-6-9(10)11(20)24-2/h4-7H,1-3H3,(H2,15,16,17,18,19,21)
SMILES: CC1=NC(=NC(=N1)OC)NC(=O)NS(=O)(=O)C2=CC=CC=C2C(=O)OC
Precursor_type: [M+H]+
Spectrum_type: MS2
PrecursorMZ: 382.0816
Instrument_type: LC-ESI-QTOF
Instrument: TripleTOF 6600 SCIEX
Ion_mode: POSITIVE
Collision_energy: 40
Formula: C14H15N5O6S
MW: 381
ExactMass: 381.0743
Comments: Parent=382.0816
Splash: splash10-014i-1900000000-87ce9d7fcab3d0e46132
Num Peaks: 14
42.0344 12
56.0505 37
58.0284 16
69.0069 16
77.0391 37
79.0525 12
83.0246 29
85.0373 12
135.0434 124
141.0761 120
146.0269 29
167.0557 999
199.0053 182
209.9856 24

Name: Prosulfuron;Prosulfuron;91751
Synon: 1-(4-methoxy-6-methyl-1,3,5-triazin-2-yl)-3-[2-(3,3,3-trifluoropropyl)phenyl]sulfonylurea
DB#: MSBNK-UFZ-WANA091205070APH
InChIKey: LTUNNEGNEKBSEH-UHFFFAOYSA-N
InChI: InChI=1S/C15H16F3N5O4S/c1-9-19-12(22-14(20-9)27-2)21-13(24)23-28(25,26)11-6-4-3-5-10(11)7-8-15(16,17)18/h3-6H,7-8H2,1-2H3,(H2,19,20,21,22,23,24)
SMILES: COC1=NC(C)=NC(NC(=O)NS(=O)(=O)C2=CC=CC=C2CCC(F)(F)F)=N1
Precursor_type: [M+H]+
Spectrum_type: MS2
PrecursorMZ: 420.0948
Instrument_type: LC-ESI-ITFT
Instrument: LTQ Orbitrap XL Thermo Scientific
Ion_mode: POSITIVE
Collision_energy: 30 % (nominal)
Formula: C15H16F3N5O4S
MW: 419
ExactMass: 419.087509652
Comments: Parent=420.0948
Splash: splash10-00kf-0900000000-2e911988658164b1f150
Num Peaks: 10
56.0493 3
109.0452 69
141.0776 999
166.073 15
167.0569 579
173.0074 38
217.0135 13
237.0199 17
377.0899 4
420.0944 8

Name: Chlorotoluron;Chlorotoluron;27375
Synon: 3-(3-Chloro-4-methylphenyl)-1,1-dimethylurea
DB#: MSBNK-UFZ-UF400702
InChIKey: JXCGFZXSOMJFOA-UHFFFAOYSA-N
InChI: InChI=1S/C10H13ClN2O/c1-7-4-5-8(6-9(7)11)12-10(14)13(2)3/h4-6H,1-3H3,(H,12,14)
SMILES: CN(C)C(=O)NC1=CC(Cl)=C(C)C=C1
Precursor_type: [M+H]+
Spectrum_type: MS2
PrecursorMZ: 213.0789
Instrument_type: LC-ESI-ITFT
Instrument: LTQ Orbitrap XL Thermo Scientific
Ion_mode: POSITIVE
Collision_energy: 80 (nominal)
Formula: C10H13ClN2O
MW: 212
ExactMass: 212.0716
Comments: Parent=213.0789
Splash: splash10-00di-9100000000-4cce81abf3013df2ccf0
Num Peaks: 5
72.0442 999
125.0152 32
140.0261 160
153.0215 10
168.021 11

Name: Oxfendazole;Oxfendazole;40854
DB#: MSBNK-BAFG-CSL2311094998
InChIKey: BEZZFPOZAYTVHN-UHFFFAOYSA-N
InChI: InChI=1S/C15H13N3O3S/c1-21-15(19)18-14-16-12-8-7-11(9-13(12)17-14)22(20)10-5-3-2-4-6-10/h2-9H,1H3,(H2,16,17,18,19)
SMILES: COC(=O)Nc1[nH]c2cc(ccc2n1)[S](=O)c3ccccc3
Precursor_type: [M+H]+
Spectrum_type: MS2
PrecursorMZ: 316.075
Instrument_type: LC-ESI-QTOF
Instrument: TripleTOF 5600 SCIEX
Ion_mode: POSITIVE
Collision_energy: 40
Formula: C15H13N3O3S
MW: 315
ExactMass: 315.0678
Comments: Parent=316.075
Splash: splash10-0a4i-0920000000-7d86ec33d4251367a284
Num Peaks: 10
131.0475 23
159.0432 999
175.0375 42
191.0693 222
207.0099 132
239.0356 31
266.0398 50
267.0469 80
284.0497 56
299.0726 19

Name: Emodin;Emodin;3220
Synon: Emodol
Synon: 1,3,8-trihydroxy-6-methylanthracene-9,10-dione
DB#: MSBNK-AAFC-AC000130
InChIKey: RHMXXJGYXNZAPX-UHFFFAOYSA-N
InChI: InChI=1S/C15H10O5/c1-6-2-8-12(10(17)3-6)15(20)13-9(14(8)19)4-7(16)5-11(13)18/h2-5,16-18H,1H3
SMILES: CC1=CC(=C2C(=C1)C(=O)C3=CC(=CC(=C3C2=O)O)O)O
Precursor_type: [M+H]+
Spectrum_type: MS2
PrecursorMZ: 271.0595
Instrument_type: LC-ESI-ITFT
Instrument: Q-Exactive Orbitrap Thermo Scientific
Ion_mode: POSITIVE
Collision_energy: 10(NCE)
Formula: C15H10O5
MW: 270
ExactMass: 270.05281
Comments: Parent=271.0595
Splash: splash10-00di-0090000000-ae6e5e86465295cd0332
Num Peaks: 1
271.0601 999

Name: Diazinon;Diazinon;3017
Synon: diethoxy-(2-isopropyl-6-methyl-pyrimidin-4-yl)oxy-thioxo-phosphorane
DB#: MSBNK-Eawag-EA029307
InChIKey: FHIVAFMUCKRCQO-UHFFFAOYSA-N
InChI: InChI=1S/C12H21N2O3PS/c1-6-15-18(19,16-7-2)17-11-8-10(5)13-12(14-11)9(3)4/h8-9H,6-7H2,1-5H3
SMILES: O(c1nc(nc(c1)C)C(C)C)P(OCC)(OCC)=S
Precursor_type: [M+H]+
Spectrum_type: MS2
PrecursorMZ: 305.1083
Instrument_type: LC-ESI-ITFT
Instrument: LTQ Orbitrap XL Thermo Scientific
Ion_mode: POSITIVE
Collision_energy: 90 % (nominal)
Formula: C12H21N2O3PS
MW: 304
ExactMass: 304.1011
Comments: Parent=305.1083
Splash: splash10-0w2a-6900000000-8011c485731c42bd49f7
Num Peaks: 18
58.9951 30
64.9788 33
67.0417 48
70.0652 167
78.9402 34
80.9737 51
82.9951 22
84.0444 467
90.9939 12
96.9508 842
98.9842 152
100.0216 999
109.0051 97
114.9614 658
153.048 56
153.1022 180
154.0561 49
169.0795 395

Name: Iprobenfos;Iprobenfos;33294
Synon: di(propan-2-yloxy)phosphorylsulfanylmethylbenzene
DB#: MSBNK-Eawag-EQ01127406
InChIKey: FCOAHACKGGIURQ-UHFFFAOYSA-N
InChI: InChI=1S/C13H21O3PS/c1-11(2)15-17(14,16-12(3)4)18-10-13-8-6-5-7-9-13/h5-9,11-12H,10H2,1-4H3
SMILES: CC(C)OP(=O)(OC(C)C)SCC1=CC=CC=C1
Precursor_type: [M+H]+
Spectrum_type: MS2
PrecursorMZ: 289.1022
Instrument_type: LC-ESI-QFT
Instrument: Exploris 240 Orbitrap Thermo Scientific
Ion_mode: POSITIVE
Collision_energy: 90 % (nominal)
Formula: C13H21O3PS
MW: 288
ExactMass: 288.0949
Comments: Parent=289.1022
Splash: splash10-0006-9000000000-a252dadec22c2a6b26b8
Num Peaks: 2
65.0385 42
91.0542 999

Name: Kojic acid;Kojic Acid;3840
DB#: MSBNK-Washington_State_Univ-BML81542
InChIKey: BEJNERDRQOWKJM-UHFFFAOYSA-N
InChI: InChI=1S/C6H6O4/c7-2-4-1-5(8)6(9)3-10-4/h1,3,7,9H,2H2
SMILES: C1=C(OC=C(C1=O)O)CO
Spectrum_type: MS
Instrument_type: LC-APCI-QTOF
Instrument: Agilent 1200 RRLC; Agilent 6520 QTOF
Ion_mode: POSITIVE
Formula: C6H6O4
MW: 142
ExactMass: 142.026609
Comments: Parent=-1
Splash: splash10-0006-0900000000-81f4b9e6bf41ef2d8d1a
Num Peaks: 1
143.0338765 999

Name: Megestrol-17-acetate;Megestrol acetate;11683
Synon: Megestrol acetate
Synon: [(8R,9S,10R,13S,14S,17R)-17-acetyl-6,10,13-trimethyl-3-oxo-2,8,9,11,12,14,15,16-octahydro-1H-cyclopenta[a]phenanthren-17-yl] acetate
DB#: MSBNK-Athens_Univ-AU281403
InChIKey: RQZAXGRLVPAYTJ-GQFGMJRRSA-N
InChI: InChI=1S/C24H32O4/c1-14-12-18-19(22(4)9-6-17(27)13-21(14)22)7-10-23(5)20(18)8-11-24(23,15(2)25)28-16(3)26/h12-13,18-20H,6-11H2,1-5H3/t18-,19+,20+,22-,23+,24+/m1/s1
SMILES: CC(=O)O[C@@]1(CC[C@H]2[C@@H]3C=C(C)C4=CC(=O)CC[C@]4(C)[C@H]3CC[C@]12C)C(C)=O
Precursor_type: [M+H]+
Spectrum_type: MS2
PrecursorMZ: 385.2373
Instrument_type: LC-ESI-QTOF
Instrument: Bruker maXis Impact
Ion_mode: POSITIVE
Collision_energy: 30 eV
Formula: C24H32O4
MW: 384
ExactMass: 384.2300595
Comments: Parent=385.2373
Splash: splash10-010r-0290000000-18061c4b850faf157a24
Num Peaks: 123
119.0844 7
121.0641 15
121.0999 9
123.0798 5
131.0849 9
133.1001 51
134.1036 6
135.0797 9
135.1161 8
137.0949 13
143.084 11
145.1002 35
146.104 5
147.0791 8
147.1159 20
149.0948 16
151.1106 14
155.0843 10
157.0998 40
158.1039 5
159.0787 6
159.1154 31
160.12 5
161.0947 58
161.1312 6
162.0995 8
163.1105 12
169.1 53
170.1038 7
171.0788 5
171.1156 38
172.119 5
173.0949 35
173.1313 19
174.0997 6
175.1107 157
176.1139 18
177.1259 8
181.1005 11
183.1157 98
184.1202 14
185.0949 16
185.1316 20
186.1366 5
187.1108 130
188.1145 18
189.1263 40
190.1302 5
193.1007 6
194.1078 5
195.1156 22
196.1218 8
197.1315 46
198.1387 44
199.1107 7
199.1467 34
200.1533 13
201.1266 14
201.1618 7
207.1156 11
208.1231 6
209.1314 91
210.1368 26
211.11 7
211.1471 113
212.1518 27
213.1262 15
213.162 15
215.1421 23
219.1163 5
221.1311 12
222.1383 9
223.1475 134
224.1554 999
225.1615 322
226.1656 41
227.1419 10
229.1581 10
231.1369 5
233.1315 5
234.1395 18
235.1468 17
236.1528 6
237.1269 6
237.163 49
238.1669 10
239.1423 20
239.1784 10
240.148 5
241.158 88
242.1612 17
243.1737 16
247.1473 11
248.1538 6
249.1633 86
250.168 23
251.1423 10
252.1486 7
253.1579 17
255.1739 62
256.1773 14
263.1782 24
264.1856 26
265.1583 21
265.1947 179
266.165 15
266.198 38
267.174 747
268.1773 127
269.1806 9
281.1897 133
282.1974 566
283.2032 213
284.2076 31
289.1951 16
292.182 5
307.2053 80
308.2089 21
310.1915 10
325.2162 221
326.2193 55
327.2221 6
385.2371 9

Name: T2 Toxin;T-2 Toxin;6711181
DB#: MSBNK-RIKEN_NPDepo-NGA02615
InChIKey: BXFOFFBJRFZBQZ-PPFYZKLNSA-N
InChI: InChI=1S/C24H34O9/c1-12(2)7-18(27)32-16-9-23(10-29-14(4)25)17(8-13(16)3)33-21-19(28)20(31-15(5)26)22(23,6)24(21)11-30-24/h8,12,16-17,19-21,28H,7,9-11H2,1-6H3/t16-,17+,19+,20+,21?,22+,23+,24+/m0/s1
SMILES: CC(=O)OC[C@]12C[C@H](OC(=O)CC(C)C)C(C)=C[C@H]1OC1[C@H](O)[C@@H](OC(C)=O)[C@@]2(C)[C@@]12CO2
Precursor_type: [M+NH4]+
Spectrum_type: MS2
Instrument_type: LC-ESI-QQQ
Instrument: Agilent 6410 Triple Quadrupole LC/MS system
Ion_mode: POSITIVE
Formula: C24H34O9
MW: 467
ExactMass: 466.5332
Comments: Parent=-1
Splash: splash10-0ap0-0894000000-fb671b6cc5440f45a217
Num Peaks: 240
104.4 1
104.5 2
104.6 4
104.7 5
104.8 7
104.9 8
105.0 8
105.1 9
105.2 8
105.3 6
105.4 3
142.7 1
142.8 2
142.9 4
143.0 4
143.1 4
143.2 3
156.8 4
156.9 6
157.0 10
157.1 13
157.2 12
157.3 8
157.4 4
157.5 1
158.5 1
158.6 3
158.7 5
158.8 6
158.9 7
159.0 7
159.1 6
159.2 5
159.3 4
159.4 2
168.5 3
168.6 3
168.7 6
168.8 10
168.9 14
169.0 16
169.1 19
169.2 21
169.3 20
169.4 14
169.5 6
169.6 0
170.6 2
170.7 3
170.8 5
170.9 6
171.0 8
171.1 9
171.2 8
171.3 6
171.4 3
172.6 2
172.7 3
172.8 5
172.9 7
173.0 9
173.1 9
173.2 7
173.3 5
173.4 2
184.2 1
184.3 2
184.4 6
184.5 12
184.6 20
184.7 31
184.8 46
184.9 62
185.0 74
185.1 80
185.2 80
185.3 72
185.4 55
185.5 32
185.6 10
185.7 0
186.5 2
186.6 3
186.7 5
186.8 8
186.9 12
187.0 16
187.1 18
187.2 18
187.3 15
187.4 10
187.5 4
187.6 1
196.3 1
196.4 4
196.5 7
196.6 12
196.7 17
196.8 24
196.9 33
197.0 43
197.1 50
197.2 51
197.3 43
197.4 29
197.5 13
197.6 2
198.7 2
198.8 4
198.9 7
199.0 11
199.1 14
199.2 14
199.3 11
199.4 6
199.5 2
202.3 1
202.4 3
202.5 5
202.6 6
202.7 7
202.8 9
202.9 12
203.0 16
203.1 17
203.2 16
203.3 12
203.4 6
203.5 2
214.2 1
214.3 2
214.4 4
214.5 8
214.6 17
214.7 32
214.8 48
214.9 64
215.0 77
215.1 86
215.2 85
215.3 71
215.4 45
215.5 18
215.6 1
226.4 2
226.5 3
226.6 4
226.7 7
226.8 12
226.9 17
227.0 21
227.1 21
227.2 17
227.3 12
227.4 7
227.5 2
232.5 3
232.6 4
232.7 8
232.8 14
232.9 17
233.0 17
233.1 16
233.2 16
233.3 16
233.4 13
233.5 7
233.6 2
244.2 0
244.3 2
244.4 6
244.5 12
244.6 18
244.7 25
244.8 34
244.9 44
245.0 49
245.1 50
245.2 46
245.3 39
245.4 28
245.5 14
245.6 3
256.4 1
256.5 3
256.6 5
256.7 9
256.8 16
256.9 23
257.0 29
257.1 31
257.2 29
257.3 23
257.4 15
257.5 6
257.6 1
274.6 2
274.7 3
274.8 4
274.9 7
275.0 10
275.1 13
275.2 13
275.3 9
275.4 5
275.5 1
304.3 2
304.4 3
304.5 7
304.6 14
304.7 30
304.8 51
304.9 72
305.0 89
305.1 98
305.2 99
305.3 90
305.4 68
305.5 38
305.6 12
305.7 0
364.6 1
364.7 3
364.8 6
364.9 8
365.0 9
365.1 8
365.2 6
365.3 5
365.4 3
483.7 3
483.8 4
483.9 8
484.0 11
484.1 13
484.2 12
484.3 9
484.4 7
484.5 5
484.6 2

Name: Phenylbutazone;Phenylbutazone;4781
DB#: MSBNK-BAFG-CSL2311109453
InChIKey: VYMDGNCVAMGZFE-UHFFFAOYSA-N
InChI: InChI=1S/C19H20N2O2/c1-2-3-14-17-18(22)20(15-10-6-4-7-11-15)21(19(17)23)16-12-8-5-9-13-16/h4-13,17H,2-3,14H2,1H3
SMILES: CCCCC1C(=O)N(N(C1=O)C2=CC=CC=C2)C3=CC=CC=C3
Precursor_type: [M+H]+
Spectrum_type: MS2
PrecursorMZ: 309.1598
Instrument_type: LC-ESI-QTOF
Instrument: TripleTOF 5600 SCIEX
Ion_mode: POSITIVE
Collision_energy: 50
Formula: C19H20N2O2
MW: 308
ExactMass: 308.1525
Comments: Parent=309.1598
Splash: splash10-002f-9800000000-e2548b3eb4e022e20619
Num Peaks: 58
55.0286 38
69.0774 36
77.0455 999
79.0599 33
91.0589 36
92.0542 829
93.0376 45
93.0607 144
94.0451 22
94.0694 394
95.0534 25
97.0679 11
104.0525 175
105.0373 62
105.0601 15
106.034 17
106.0683 241
107.0513 10
115.0546 17
116.0531 10
117.06 61
118.0669 83
119.0755 21
120.0463 291
120.0832 20
128.0512 58
130.0671 92
131.0767 21
132.0468 251
132.0796 34
133.0536 273
134.0603 46
143.0754 24
144.0446 23
144.0824 30
145.0889 27
146.0608 133
148.1142 15
156.0842 10
159.0687 16
160.0744 13
160.1128 88
162.129 24
166.0651 73
167.0749 32
168.0831 24
169.088 15
174.0566 34
181.0762 20
182.0852 132
183.095 12
188.107 18
194.0631 31
206.0859 16
207.0912 49
208.1034 12
211.0869 67
233.1055 15

Name: T-2 tetraol;T-2 Tetraol;3034745
Synon: T-2 toxin tetraol
Synon: 3-alpha,4-beta,8-alpha,15-Tetrahydroxy-12,13-epoxytrichothec-9-ene
DB#: MSBNK-AAFC-AC000627
InChIKey: ZAXZBJSXSOISTF-ZSTBYQRGSA-N
InChI: InChI=1S/C15H22O6/c1-7-3-9-14(5-16,4-8(7)17)13(2)11(19)10(18)12(21-9)15(13)6-20-15/h3,8-12,16-19H,4-6H2,1-2H3/t8-,9+,10+,11+,12+,13+,14+,15?/m0/s1
SMILES: CC1=C[C@@H]2[C@](C[C@@H]1O)([C@]3([C@@H]([C@H]([C@H](C34CO4)O2)O)O)C)CO
Precursor_type: [M+H]+
Spectrum_type: MS2
PrecursorMZ: 299.1484
Instrument_type: LC-ESI-ITFT
Instrument: Q-Exactive Orbitrap Thermo Scientific
Ion_mode: POSITIVE
Collision_energy: 10(NCE)
Formula: C15H22O6
MW: 298
ExactMass: 298.14163
Comments: Parent=299.1484
Splash: splash10-0002-0590000000-a3f3571d9c7ac32787e5
Num Peaks: 29
80.1078 31
90.9698 31
97.0648 47
105.0699 143
109.5266 37
121.0648 160
121.1012 39
123.0804 44
125.0597 36
141.0546 74
173.0961 60
175.1118 151
175.9255 33
177.9837 45
185.0961 50
189.8706 35
191.1067 529
193.1223 86
203.1067 118
215.1067 62
217.1223 145
221.1172 42
233.1172 75
235.1329 58
245.1172 213
251.1278 41
263.1278 480
281.1384 440
299.1489 999

Name: Mepanipyrim;Mepanipyrim;86296
Synon: (4-methyl-6-prop-1-ynyl-pyrimidin-2-yl)-phenyl-amine
DB#: MSBNK-Eawag-EQ306206
InChIKey: CIFWZNRJIBNXRE-UHFFFAOYSA-N
InChI: InChI=1S/C14H13N3/c1-3-7-13-10-11(2)15-14(17-13)16-12-8-5-4-6-9-12/h4-6,8-10H,1-2H3,(H,15,16,17)
SMILES: n1c(C#CC)cc(nc1Nc2ccccc2)C
Precursor_type: [M+H]+
Spectrum_type: MS2
PrecursorMZ: 224.1182
Instrument_type: LC-ESI-QFT
Instrument: Q Exactive Orbitrap Thermo Scientific
Ion_mode: POSITIVE
Collision_energy: 90 (nominal)
Formula: C14H13N3
MW: 223
ExactMass: 223.11095
Comments: Parent=224.1182
Splash: splash10-0a4i-6920000000-bdd6398ff1aaa8449127
Num Peaks: 125
51.0231 6
53.0388 28
63.0231 109
65.0387 190
66.034 326
66.0466 19
67.0292 172
67.0417 34
67.0543 48
68.0496 16
70.0653 2
77.0387 199
78.034 23
78.0466 39
79.0544 524
80.0496 194
81.0336 11
81.0575 22
82.0653 25
89.0387 41
90.034 175
91.0293 13
91.0419 30
91.0544 58
92.0496 92
93.0575 124
94.0653 258
95.0493 865
96.0446 71
103.0419 13
103.0546 4
104.0497 485
105.045 234
105.0575 22
106.0654 999
107.0606 70
107.0733 27
114.034 3
115.0544 146
116.0496 61
117.0574 32
118.0527 20
118.0653 85
119.0606 224
120.0447 18
120.0686 11
121.0763 141
122.0602 35
124.0759 5
128.0497 18
128.0621 12
129.0449 16
129.0702 22
130.0403 20
130.053 4
130.0655 22
131.0607 179
132.0685 60
139.0544 34
139.0869 24
140.0497 123
141.0576 15
142.0655 134
143.0607 206
143.0732 20
146.0607 4
146.0716 21
147.0795 57
148.0873 3
149.0712 5
152.0623 37
153.0702 26
154.0658 23
155.0606 14
155.0732 16
156.0686 17
156.0813 24
157.0764 21
158.0844 8
159.0922 15
160.0762 25
165.0578 11
166.0655 48
167.0612 22
167.0732 53
168.0685 169
169.064 12
169.0764 15
170.0845 4
170.097 3
178.0655 18
179.0608 10
179.0733 47
180.0811 117
181.0764 166
181.0892 17
182.0843 206
183.0684 12
183.0797 41
183.0921 81
184.0874 47
185.0717 5
190.0656 19
191.0608 11
191.0737 5
192.0686 130
193.0762 11
194.0842 6
195.0921 52
196.0753 3
196.0873 5
196.1001 22
197.0951 3
197.1077 12
205.0765 292
206.0843 316
207.0799 26
207.0922 104
208.0874 169
208.0992 16
209.0953 147
221.0954 30
222.1031 141
223.111 37
224.1187 156

Name: Tetracycline;Tetracycline;54675776
Synon: 2-[amino(hydroxy)methylidene]-4-(dimethylamino)-6,10,11,12a-tetrahydroxy-6-methyl-4,4a,5,5a-tetrahydrotetracene-1,3,12-trione
DB#: MSBNK-HBM4EU-HB001912
InChIKey: OFVLGDICTFRJMM-WESIUVDSSA-N
InChI: InChI=1S/C22H24N2O8/c1-21(31)8-5-4-6-11(25)12(8)16(26)13-9(21)7-10-15(24(2)3)17(27)14(20(23)30)19(29)22(10,32)18(13)28/h4-6,9-10,15,25,27-28,31-32H,7H2,1-3H3,(H2,23,30)/t9-,10-,15-,21+,22-/m0/s1
SMILES: [H][C@@]12C[C@@]3([H])C(=C(O)[C@]1(O)C(=O)C(C(N)=O)=C(O)[C@H]2N(C)C)C(=O)C1=C(C=CC=C1O)[C@@]3(C)O
Precursor_type: [M+H]+
Spectrum_type: MS2
PrecursorMZ: 445.1605
Instrument_type: LC-ESI-ITFT
Instrument: LTQ Orbitrap XL Thermo Scientific
Ion_mode: POSITIVE
Collision_energy: 35% (nominal)
Formula: C22H24N2O8
MW: 444
ExactMass: 444.1533
Comments: Parent=445.1605
Splash: splash10-004i-0000900000-e08952e00f99a6cb8e69
Num Peaks: 5
154.0498 2
392.1133 1
410.1236 271
427.15 999
428.1338 133

Name: Aflatoxin G1;Aflatoxin G1;2724361
Synon: 5-Methoxy-3,4,7a,10a-tetrahydro-1H,12H-furo[3',2':4,5]furo[2,3-h]pyrano[3,4-c]chromene-1,12-dione
DB#: MSBNK-AAFC-AC000037
InChIKey: XWIYFDMXXLINPU-WNWIJWBNSA-N
InChI: InChI=1S/C17H12O7/c1-20-9-6-10-12(8-3-5-22-17(8)23-10)14-11(9)7-2-4-21-15(18)13(7)16(19)24-14/h3,5-6,8,17H,2,4H2,1H3/t8-,17+/m0/s1
SMILES: COC1=C2C3=C(C(=O)OCC3)C(=O)OC2=C4[C@@H]5C=CO[C@@H]5OC4=C1
Precursor_type: [M+Na]+
Spectrum_type: MS2
PrecursorMZ: 351.047
Instrument_type: LC-ESI-ITFT
Instrument: Q-Exactive Orbitrap Thermo Scientific
Ion_mode: POSITIVE
Collision_energy: 50(NCE)
Formula: C17H12O7
MW: 328
ExactMass: 328.05828
Comments: Parent=351.047
Splash: splash10-0pb9-0049000000-f0fea14eb7c16e0955ec
Num Peaks: 9
90.9768 46
209.0444 31
263.0315 498
286.5747 34
292.0342 447
307.0213 999
322.0448 135
336.024 194
351.0475 841

Name: Bendiocarb;Bendiocarb;2314
Synon: (2,2-dimethyl-1,3-benzodioxol-4-yl) N-methylcarbamate
DB#: MSBNK-UFZ-WANA015901AD6CPH
InChIKey: XEGGRYVFLWGFHI-UHFFFAOYSA-N
InChI: InChI=1S/C11H13NO4/c1-11(2)15-8-6-4-5-7(9(8)16-11)14-10(13)12-3/h4-6H,1-3H3,(H,12,13)
SMILES: CNC(=O)OC1=CC=CC2=C1OC(C)(C)O2
Precursor_type: [M+H]+
Spectrum_type: MS2
PrecursorMZ: 224.0917
Instrument_type: LC-ESI-ITFT
Instrument: LTQ Orbitrap XL Thermo Scientific
Ion_mode: POSITIVE
Collision_energy: 10 % (nominal)
Formula: C11H13NO4
MW: 223
ExactMass: 223.084457896
Comments: Parent=224.0917
Splash: splash10-014i-0900000000-02680af7f646666be01a
Num Peaks: 2
109.0289 165
167.071 999

Name: Carbendazim;Carbendazim;25429
DB#: MSBNK-BAFG-CSL2311093214
InChIKey: TWFZGCMQGLPBSX-UHFFFAOYSA-N
InChI: InChI=1S/C9H9N3O2/c1-14-9(13)12-8-10-6-4-2-3-5-7(6)11-8/h2-5H,1H3,(H2,10,11,12,13)
SMILES: COC(=O)Nc1[nH]c2ccccc2n1
Precursor_type: [M+H]+
Spectrum_type: MS2
PrecursorMZ: 192.0768
Instrument_type: LC-ESI-QTOF
Instrument: TripleTOF 5600 SCIEX
Ion_mode: POSITIVE
Collision_energy: 140
Formula: C9H9N3O2
MW: 191
ExactMass: 191.0695
Comments: Parent=192.0768
Splash: splash10-0udi-9000000000-cf47dd582fcde1a5244b
Num Peaks: 6
51.0285 999
52.0231 768
52.0353 691
63.0359 307
63.0525 384
69.0148 307

Name: Atrazine;Atrazine;2256
Synon: 6-chloro-4-N-ethyl-2-N-propan-2-yl-1,3,5-triazine-2,4-diamine
DB#: MSBNK-LCSB-LU071801
InChIKey: MXWJVTOOROXGIU-UHFFFAOYSA-N
InChI: InChI=1S/C8H14ClN5/c1-4-10-7-12-6(9)13-8(14-7)11-5(2)3/h5H,4H2,1-3H3,(H2,10,11,12,13,14)
SMILES: CCNC1=NC(NC(C)C)=NC(Cl)=N1
Precursor_type: [M+H]+
Spectrum_type: MS2
PrecursorMZ: 216.101
Instrument_type: LC-ESI-QFT
Instrument: Q Exactive Orbitrap (Thermo Scientific)
Ion_mode: POSITIVE
Collision_energy: 15
Formula: C8H14ClN5
MW: 215
ExactMass: 215.0938
Comments: Parent=216.101
Splash: splash10-014i-0190000000-01c2ea6f868689ffbb26
Num Peaks: 7
96.0555 2
104.0006 1
132.0322 1
138.1025 4
146.0478 2
174.054 154
216.1008 999

Name: Propachlor;Propachlor;4931
Synon: 2-chloranyl-N-phenyl-N-propan-2-yl-ethanamide
DB#: MSBNK-Eawag-EA070802
InChIKey: MFOUDYKPLGXPGO-UHFFFAOYSA-N
InChI: InChI=1S/C11H14ClNO/c1-9(2)13(11(14)8-12)10-6-4-3-5-7-10/h3-7,9H,8H2,1-2H3
SMILES: CC(C)N(C(=O)CCl)c1ccccc1
Precursor_type: [M+H]+
Spectrum_type: MS2
PrecursorMZ: 212.0837
Instrument_type: LC-ESI-ITFT
Instrument: LTQ Orbitrap XL Thermo Scientific
Ion_mode: POSITIVE
Collision_energy: 15 % (nominal)
Formula: C11H14ClNO
MW: 211
ExactMass: 211.0758
Comments: Parent=212.0837
Splash: splash10-03di-0090000000-a3714c1c8c9b2ba2b4ac
Num Peaks: 3
152.025 1
170.0372 104
212.0838 999

Name: Flubendazole;Flubendazole;35802
Synon: methyl N-[6-(4-fluorobenzoyl)-1H-benzimidazol-2-yl]carbamate
DB#: MSBNK-Athens_Univ-AU106305
InChIKey: CPEUVMUXAHMANV-UHFFFAOYSA-N
InChI: InChI=1S/C16H12FN3O3/c1-23-16(22)20-15-18-12-7-4-10(8-13(12)19-15)14(21)9-2-5-11(17)6-3-9/h2-8H,1H3,(H2,18,19,20,22)
SMILES: COC(=O)Nc1[nH]c2ccc(cc2n1)C(=O)c3ccc(cc3)F
Precursor_type: [M+H]+
Spectrum_type: MS2
PrecursorMZ: 314.0935
Instrument_type: LC-ESI-QTOF
Instrument: Bruker maXis Impact
Ion_mode: POSITIVE
Collision_energy: 50 eV
Formula: C16H12FN3O3
MW: 313
ExactMass: 313.0862695
Comments: Parent=314.0935
Splash: splash10-00di-0930000000-ad2caeb5e801ae6d5e75
Num Peaks: 10
123.0237 999
124.0269 53
159.0425 85
160.0505 63
184.0563 56
186.0317 58
191.0326 46
226.0778 67
282.0672 447
283.074 79

Name: Diclobutrazol;Diclobutrazol;53309
Synon: 1-(2,4-dichlorophenyl)-4,4-dimethyl-2-(1,2,4-triazol-1-yl)pentan-3-ol
DB#: MSBNK-Eawag-EQ01122905
InChIKey: URDNHJIVMYZFRT-UHFFFAOYSA-N
InChI: InChI=1S/C15H19Cl2N3O/c1-15(2,3)14(21)13(20-9-18-8-19-20)6-10-4-5-11(16)7-12(10)17/h4-5,7-9,13-14,21H,6H2,1-3H3
SMILES: CC(C)(C)C(C(CC1=C(C=C(C=C1)Cl)Cl)N2C=NC=N2)O
Precursor_type: [M+H]+
Spectrum_type: MS2
PrecursorMZ: 328.0978
Instrument_type: LC-ESI-QFT
Instrument: Exploris 240 Orbitrap Thermo Scientific
Ion_mode: POSITIVE
Collision_energy: 75 % (nominal)
Formula: C15H19Cl2N3O
MW: 327
ExactMass: 327.0905
Comments: Parent=328.0978
Splash: splash10-00di-9100000000-cc9db715fff8c79a9687
Num Peaks: 11
57.0699 10
59.0492 34
69.0698 16
70.04 999
87.0803 5
102.0463 3
125.0158 8
137.0154 10
158.9764 122
164.0385 5
172.9928 5

Name: Dapsone;Dapson;2955
Synon: 4-(4-aminophenyl)sulfonylaniline
DB#: MSBNK-Eawag-EQ364405
InChIKey: MQJKPEGWNLWLTK-UHFFFAOYSA-N
InChI: InChI=1S/C12H12N2O2S/c13-9-1-5-11(6-2-9)17(15,16)12-7-3-10(14)4-8-12/h1-8H,13-14H2
SMILES: C1=CC(=CC=C1N)S(=O)(=O)C2=CC=C(C=C2)N
Precursor_type: [M+H]+
Spectrum_type: MS2
PrecursorMZ: 249.0692
Instrument_type: LC-ESI-QFT
Instrument: Q Exactive Plus Orbitrap Thermo Scientific
Ion_mode: POSITIVE
Collision_energy: 75 (nominal)
Formula: C12H12N2O2S
MW: 248
ExactMass: 248.06195
Comments: Parent=249.0692
Splash: splash10-052f-9400000000-e29e2bdac763fc5e250b
Num Peaks: 24
53.0021 1
53.0385 2
54.0338 1
55.0178 1
65.0385 639
66.0338 4
66.0463 19
68.0494 24
69.0335 1
78.0337 3
79.0178 4
80.0494 178
83.049 1
90.0339 1
92.0494 999
93.0572 307
96.0443 3
108.0443 898
109.0522 3
110.06 115
120.0556 6
124.0215 2
140.0161 2
156.0113 7

Name: Chaetoglobosin A;Chaetoglobosin A;6438437
DB#: MSBNK-AAFC-AC000088
InChIKey: OUMWCYMRLMEZJH-VOXRAUTJSA-N
InChI: InChI=1S/C32H36N2O5/c1-17-8-7-10-22-29-31(4,39-29)19(3)27-24(15-20-16-33-23-11-6-5-9-21(20)23)34-30(38)32(22,27)26(36)13-12-25(35)28(37)18(2)14-17/h5-7,9-14,16-17,19,22,24,27-29,33,37H,8,15H2,1-4H3,(H,34,38)/b10-7+,13-12+,18-14+/t17-,19-,22-,24-,27-,28+,29-,31+,32+/m0/s1
SMILES: C[C@H]\1C/C=C/[C@H]2[C@H]3[C@](O3)([C@H]([C@@H]4[C@@]2(C(=O)/C=C/C(=O)[C@@H](/C(=C1)/C)O)C(=O)N[C@H]4CC5=CNC6=CC=CC=C65)C)C
Precursor_type: [M+Na]+
Spectrum_type: MS2
PrecursorMZ: 551.2511
Instrument_type: LC-ESI-ITFT
Instrument: Q-Exactive Orbitrap Thermo Scientific
Ion_mode: POSITIVE
Collision_energy: 35(NCE)
Formula: C32H36N2O5
MW: 528
ExactMass: 528.26243
Comments: Parent=551.2511
Splash: splash10-0udi-0000090000-4a293ca4af10631015cb
Num Peaks: 12
160.0366 38
240.0992 38
287.1152 47
289.0945 42
317.0897 33
352.1543 41
371.1727 41
375.1805 40
422.1938 51
505.2462 75
523.2567 439
551.2517 999

Name: Dexamethasone;Dexamethasone;5743
Synon: (8S,9R,10S,11S,13S,14S,16R,17R)-9-fluoranyl-10,13,16-trimethyl-11,17-bis(oxidanyl)-17-(2-oxidanylethanoyl)-6,7,8,11,12,14,15,16-octahydrocyclopenta[a]phenanthren-3-one
DB#: MSBNK-Eawag-EA261214
InChIKey: UREBDLICKHMUKA-CXSFZGCWSA-N
InChI: InChI=1S/C22H29FO5/c1-12-8-16-15-5-4-13-9-14(25)6-7-19(13,2)21(15,23)17(26)10-20(16,3)22(12,28)18(27)11-24/h6-7,9,12,15-17,24,26,28H,4-5,8,10-11H2,1-3H3/t12-,15+,16+,17+,19+,20+,21+,22+/m1/s1
SMILES: [H][C@@]12C[C@@H](C)[C@](O)(C(=O)CO)[C@@]1(C)C[C@H](O)[C@@]3(F)[C@@]2([H])CCC4=CC(=O)C=C[C@]34C
Precursor_type: [M+H]+
Spectrum_type: MS2
PrecursorMZ: 393.2072
Instrument_type: LC-ESI-ITFT
Instrument: LTQ Orbitrap XL Thermo Scientific
Ion_mode: POSITIVE
Collision_energy: 35 % (nominal)
Formula: C22H29FO5
MW: 392
ExactMass: 392.1999
Comments: Parent=393.2072
Splash: splash10-00di-0009000000-cf986616b1138d5569c7
Num Peaks: 29
173.0959 4
185.0958 5
195.1017 3
209.0959 2
211.1112 3
223.1122 2
225.1272 5
237.1272 22
239.1441 3
253.1221 5
267.1378 5
267.174 24
275.1436 6
277.1588 17
279.174 14
289.1581 6
291.1742 53
295.1687 9
297.185 5
301.1586 19
307.1692 19
309.1847 55
319.1691 95
325.1796 54
327.1961 10
337.1796 158
343.1902 23
355.1902 326
373.2007 999

Name: Thiabendazole;Thiabendazole;5430
DB#: MSBNK-Keio_Univ-KO004127
InChIKey: WJCNZQLZVWNLKY-UHFFFAOYSA-N
InChI: InChI=1S/C10H7N3S/c1-2-4-8-7(3-1)12-10(13-8)9-5-14-6-11-9/h1-6H,(H,12,13)
SMILES: C1=CC=C2C(=C1)NC(=N2)C3=CSC=N3
Precursor_type: [M+H]+
Spectrum_type: MS2
PrecursorMZ: 202
Instrument_type: LC-ESI-QQ
Instrument: API3000, Applied Biosystems
Ion_mode: POSITIVE
Collision_energy: 10 V
Formula: C10H7N3S
MW: 201
ExactMass: 201.03607
Comments: Parent=202
Splash: splash10-0udi-0090000000-9815589c9344d01433c0
Num Peaks: 30
57.000 1
60.000 1
70.900 2
73.100 10
83.800 1
84.900 1
87.800 1
99.000 1
104.000 1
113.200 9
120.700 1
120.900 1
123.300 1
124.900 1
126.200 2
135.400 1
137.400 1
138.200 1
141.700 1
142.300 1
143.000 1
148.900 1
152.200 1
166.400 1
167.300 5
170.000 3
175.200 2
184.200 3
185.500 38
202.300 999

Name: Skyrin;Skyrin;73071
Synon: 2,4,5-trihydroxy-7-methyl-1-(2,4,5-trihydroxy-7-methyl-9,10-dioxoanthracen-1-yl)anthracene-9,10-dione
DB#: MSBNK-HBM4EU-HB003883
InChIKey: MQSXZQXHIJMNAF-UHFFFAOYSA-N
InChI: InChI=1S/C30H18O10/c1-9-3-11-19(13(31)5-9)29(39)23-17(35)7-15(33)21(25(23)27(11)37)22-16(34)8-18(36)24-26(22)28(38)12-4-10(2)6-14(32)20(12)30(24)40/h3-8,31-36H,1-2H3
SMILES: CC1=CC2=C(C(=C1)O)C(=O)C3=C(C=C(C(=C3C2=O)C4=C5C(=C(C=C4O)O)C(=O)C6=C(C5=O)C=C(C=C6O)C)O)O
Precursor_type: [M+H]+
Spectrum_type: MS2
PrecursorMZ: 539.0973
Instrument_type: LC-ESI-ITFT
Instrument: LTQ Orbitrap XL Thermo Scientific
Ion_mode: POSITIVE
Collision_energy: 20 % (nominal)
Formula: C30H18O10
MW: 538
ExactMass: 538.0900
Comments: Parent=539.0973
Splash: splash10-000i-0000090000-1ed6286116f8555fada6
Num Peaks: 1
539.0968 999

Name: Uniconazole;Uniconazole;6436604
Synon: 1-(4-chlorophenyl)-4,4-dimethyl-2-(1,2,4-triazol-1-yl)pent-1-en-3-ol
DB#: MSBNK-Eawag-EQ358208
InChIKey: YNWVFADWVLCOPU-UHFFFAOYSA-N
InChI: InChI=1S/C15H18ClN3O/c1-15(2,3)14(20)13(19-10-17-9-18-19)8-11-4-6-12(16)7-5-11/h4-10,14,20H,1-3H3
SMILES: CC(C)(C)C(C(=CC1=CC=C(C=C1)Cl)N2C=NC=N2)O
Precursor_type: [M+H]+
Spectrum_type: MS2
PrecursorMZ: 292.1211
Instrument_type: LC-ESI-QFT
Instrument: Q Exactive Plus Orbitrap Thermo Scientific
Ion_mode: POSITIVE
Collision_energy: 150 (nominal)
Formula: C15H18ClN3O
MW: 291
ExactMass: 291.11384
Comments: Parent=292.1211
Splash: splash10-00di-9200000000-f19401cdceb18178201c
Num Peaks: 54
50.0151 5
51.023 11
53.0022 6
53.0386 9
59.0492 2
62.0151 2
63.0229 29
65.0386 13
66.0464 2
70.04 999
72.9839 19
74.015 13
74.9995 4
75.0229 65
76.0307 5
77.0385 14
78.0464 7
81.0335 1
84.984 5
88.0307 2
89.0386 85
90.0464 23
91.0542 13
95.0491 22
98.9996 38
101.0387 2
102.0464 24
103.0542 13
105.0447 15
110.9996 3
113.0387 3
114.0465 4
115.0543 73
116.062 2
125.0153 26
126.0464 4
127.0542 7
128.062 42
129.0101 4
129.0448 7
129.0698 8
131.0489 3
132.0571 1
139.0058 8
139.0541 7
140.0494 1
140.062 2
141.0698 16
145.0648 5
149.0153 7
152.0621 12
153.0699 14
154.0777 2
155.0603 13

Name: Sulfanilamide;Sulfanilamide;5333
DB#: MSBNK-BAFG-CSL23111019228
InChIKey: FDDDEECHVMSUSB-UHFFFAOYSA-N
InChI: InChI=1S/C6H8N2O2S/c7-5-1-3-6(4-2-5)11(8,9)10/h1-4H,7H2,(H2,8,9,10)
SMILES: C1=CC(=CC=C1N)S(=O)(=O)N
Precursor_type: [M+H]+
Spectrum_type: MS2
PrecursorMZ: 173.0379
Instrument_type: LC-ESI-QTOF
Instrument: TripleTOF 6600 SCIEX
Ion_mode: POSITIVE
Collision_energy: 40
Formula: C6H8N2O2S
MW: 172
ExactMass: 172.0306
Comments: Parent=173.0379
Splash: splash10-0006-9000000000-b43eeda0b0c3326cfc48
Num Peaks: 11
39.0223 25
50.0138 68
65.0372 180
66.0451 235
74.0137 21
75.0219 166
76.0293 253
80.0481 65
92.0477 130
93.0558 999
108.0437 32

Name: Acetochlor;Acetochlor;1988
DB#: MSBNK-BAFG-CSL23111019015
InChIKey: VTNQPKFIQCLBDU-UHFFFAOYSA-N
InChI: InChI=1S/C14H20ClNO2/c1-4-12-8-6-7-11(3)14(12)16(10-18-5-2)13(17)9-15/h6-8H,4-5,9-10H2,1-3H3
SMILES: CCC1=CC=CC(=C1N(COCC)C(=O)CCl)C
Precursor_type: [M+H]+
Spectrum_type: MS2
PrecursorMZ: 270.1255
Instrument_type: LC-ESI-QTOF
Instrument: TripleTOF 6600 SCIEX
Ion_mode: POSITIVE
Collision_energy: 110
Formula: C14H20ClNO2
MW: 269
ExactMass: 269.1183
Comments: Parent=270.1255
Splash: splash10-017u-9200000000-f21fb2ba88f6e92e7e0d
Num Peaks: 17
31.0163 296
39.0222 296
45.0331 185
48.9823 370
50.0155 148
51.0224 296
63.0213 333
65.037 259
77.0371 777
78.0449 185
89.037 999
90.0444 370
91.0529 518
103.0528 222
115.0535 518
117.0553 518
130.0632 370

Name: Megestrol-17-acetate;Megestrol acetate;11683
Synon: Megestrol acetate
Synon: [(8R,9S,10R,13S,14S,17R)-17-acetyl-6,10,13-trimethyl-3-oxo-2,8,9,11,12,14,15,16-octahydro-1H-cyclopenta[a]phenanthren-17-yl] acetate
DB#: MSBNK-Athens_Univ-AU281406
InChIKey: RQZAXGRLVPAYTJ-GQFGMJRRSA-N
InChI: InChI=1S/C24H32O4/c1-14-12-18-19(22(4)9-6-17(27)13-21(14)22)7-10-23(5)20(18)8-11-24(23,15(2)25)28-16(3)26/h12-13,18-20H,6-11H2,1-5H3/t18-,19+,20+,22-,23+,24+/m1/s1
SMILES: CC(=O)O[C@@]1(CC[C@H]2[C@@H]3C=C(C)C4=CC(=O)CC[C@]4(C)[C@H]3CC[C@]12C)C(C)=O
Precursor_type: [M+H]+
Spectrum_type: MS2
PrecursorMZ: 385.2373
Instrument_type: LC-ESI-QTOF
Instrument: Bruker maXis Impact
Ion_mode: POSITIVE
Collision_energy: Ramp 23.3-35.0 eV
Formula: C24H32O4
MW: 384
ExactMass: 384.2300595
Comments: Parent=385.2373
Splash: splash10-01e9-0291000000-484363db15605ea7ef2f
Num Peaks: 142
59.0485 5
67.0538 7
79.0538 7
81.0694 17
83.0486 40
85.0642 13
91.0542 9
93.0699 26
95.0855 19
97.065 73
99.0804 21
105.07 15
107.0858 29
109.0658 5
109.1021 24
111.0809 11
119.0855 26
121.065 33
121.1011 25
123.0801 12
123.1172 5
129.0691 5
131.0852 15
133.1009 60
134.1045 8
135.0801 10
135.1164 10
137.0956 12
143.0847 12
145.1005 36
147.0797 9
147.1161 20
149.0956 20
151.1109 14
155.0843 11
157.1002 35
158.1042 5
159.0794 6
159.1157 28
161.0951 53
161.1316 7
162.0997 7
163.1103 11
169.1003 52
170.1047 7
171.0792 6
171.1157 36
172.1193 5
173.0949 30
173.1314 18
175.111 144
176.114 15
177.126 10
181.0999 9
183.116 94
184.1198 12
185.0951 17
185.1317 18
187.1108 121
188.1148 20
189.1266 36
190.1309 5
193.0995 7
194.1078 6
195.1159 23
196.1234 9
197.1319 46
198.1392 48
199.1118 6
199.1467 36
200.1534 11
201.1263 15
201.1612 6
207.116 12
208.124 11
209.1321 116
210.1373 31
211.1106 8
211.1476 124
212.1524 26
213.1261 16
213.1619 17
215.1418 23
216.1456 5
219.116 5
221.1321 12
222.1395 14
223.1479 131
224.1556 799
225.1619 321
226.1663 43
227.1419 10
229.1577 8
231.1372 5
233.1306 5
234.1394 21
235.1469 18
236.1542 5
237.1272 8
237.1632 54
238.1677 10
239.1425 22
239.1792 9
240.1481 5
241.1583 87
242.1618 15
243.1735 19
247.1475 13
248.154 6
249.1637 100
250.1683 28
251.143 11
252.1497 8
253.1579 18
254.1622 5
255.1744 107
256.1776 20
263.1796 30
264.1865 29
265.1582 25
265.1953 241
266.1654 15
266.199 51
267.1746 999
268.1778 215
269.1808 16
279.1745 5
281.1903 151
282.1979 523
283.2041 249
284.2083 37
289.1956 24
290.1983 5
292.1828 5
307.2061 121
308.2097 30
310.1935 12
325.2169 563
326.2204 148
327.2239 13
385.2387 131
386.2412 40

Name: Albendazole;Albendazole-D3;2082
DB#: MSBNK-Keio_Univ-KO008867
InChIKey: HXHWSAZORRCQMX-UHFFFAOYSA-N
InChI: InChI=1S/C12H15N3O2S/c1-3-6-18-8-4-5-9-10(7-8)14-11(13-9)15-12(16)17-2/h4-5,7H,3,6H2,1-2H3,(H2,13,14,15,16)
SMILES: CCCSC1=CC2=C(C=C1)N=C(N2)NC(=O)OC
Precursor_type: [M+H]+
Spectrum_type: MS3
PrecursorMZ: 266/234
Instrument_type: LC-ESI-IT
Instrument: LC/MSD Trap XCT, Agilent Technologies
Ion_mode: POSITIVE
Collision_energy: 0.85/0.90
Formula: C12H15N3O2S
MW: 265
ExactMass: 265.08850
Comments: Parent=266/234
Splash: splash10-0006-0900000000-9f6a340c1c009ceebabe
Num Peaks: 37
66.2 1
88.2 1
104.0 1
112.1 1
112.9 1
117.1 1
131.1 1
145.0 1
150.0 1
157.9 1
159.0 123
160.0 14
160.9 1
163.0 1
164.1 1
171.1 1
171.9 1
177.0 1
177.9 1
186.0 1
187.1 1
188.1 1
190.0 12
191.0 392
192.0 999
193.0 16
193.9 1
200.1 1
201.1 1
205.1 1
206.0 2
213.1 1
219.2 1
234.0 7
279.2 1
306.1 1
307.4 1

Name: Bensulfuron-Methyl;Bensulfuron-methyl;54960
Synon: methyl 2-[(4,6-dimethoxypyrimidin-2-yl)carbamoylsulfamoylmethyl]benzoate
DB#: MSBNK-Eawag-EQ01120702
InChIKey: XMQFTWRPUQYINF-UHFFFAOYSA-N
InChI: InChI=1S/C16H18N4O7S/c1-25-12-8-13(26-2)18-15(17-12)19-16(22)20-28(23,24)9-10-6-4-5-7-11(10)14(21)27-3/h4-8H,9H2,1-3H3,(H2,17,18,19,20,22)
SMILES: COC1=CC(=NC(=N1)NC(=O)NS(=O)(=O)CC2=CC=CC=C2C(=O)OC)OC
Precursor_type: [M+H]+
Spectrum_type: MS2
PrecursorMZ: 411.0969
Instrument_type: LC-ESI-QFT
Instrument: Exploris 240 Orbitrap Thermo Scientific
Ion_mode: POSITIVE
Collision_energy: 30 % (nominal)
Formula: C16H18N4O7S
MW: 410
ExactMass: 410.0896
Comments: Parent=411.0969
Splash: splash10-0002-0900000000-7be918ddba364cc22d43
Num Peaks: 6
119.0491 10
149.0597 999
156.0769 70
182.0561 471
272.1031 9
411.096 9

Name: Kojic Acid;Kojic Acid;3840
Synon: 5-hydroxy-2-(hydroxymethyl)pyran-4-one
DB#: MSBNK-AAFC-AC000694
InChIKey: BEJNERDRQOWKJM-UHFFFAOYSA-N
InChI: InChI=1S/C6H6O4/c7-2-4-1-5(8)6(9)3-10-4/h1,3,7,9H,2H2
SMILES: C1=C(OC=C(C1=O)O)CO
Precursor_type: [M+H]+
Spectrum_type: MS2
PrecursorMZ: 143.0333
Instrument_type: LC-ESI-ITFT
Instrument: Q-Exactive Orbitrap Thermo Scientific
Ion_mode: POSITIVE
Collision_energy: 55(NCE)
Formula: C6H6O4
MW: 142
ExactMass: 142.0266
Comments: Parent=143.0333
Splash: splash10-0006-7900000000-ad707f3e0c0fc2d1ea43
Num Peaks: 5
69.0335 407
83.0128 55
97.0284 361
113.0233 50
143.0339 999

Name: Cyanazine;Cyanazine;30773
DB#: MSBNK-BAFG-CSL2311106428
InChIKey: MZZBPDKVEFVLFF-UHFFFAOYSA-N
InChI: InChI=1S/C9H13ClN6/c1-4-12-7-13-6(10)14-8(15-7)16-9(2,3)5-11/h4H2,1-3H3,(H2,12,13,14,15,16)
SMILES: CCNc1nc(Cl)nc(NC(C)(C)C#N)n1
Precursor_type: [M+H]+
Spectrum_type: MS2
PrecursorMZ: 241.0963
Instrument_type: LC-ESI-QTOF
Instrument: TripleTOF 5600 SCIEX
Ion_mode: POSITIVE
Collision_energy: 150
Formula: C9H13ClN6
MW: 240
ExactMass: 240.089
Comments: Parent=241.0963
Splash: splash10-03dl-9000000000-742a7cbb4dde1403255f
Num Peaks: 6
43.0375 648
43.0586 64
53.0184 64
61.9828 999
61.999 207
68.027 570

Name: Sulfamoxole;Sulfamoxol;12894
Synon: 4-amino-N-(4,5-dimethyl-1,3-oxazol-2-yl)benzenesulfonamide
DB#: MSBNK-HBM4EU-HB001759
InChIKey: CYFLXLSBHQBMFT-UHFFFAOYSA-N
InChI: InChI=1S/C11H13N3O3S/c1-7-8(2)17-11(13-7)14-18(15,16)10-5-3-9(12)4-6-10/h3-6H,12H2,1-2H3,(H,13,14)
SMILES: CC1=C(OC(=N1)NS(=O)(=O)C2=CC=C(C=C2)N)C
Precursor_type: [M+H]+
Spectrum_type: MS2
PrecursorMZ: 268.075
Instrument_type: LC-ESI-ITFT
Instrument: LTQ Orbitrap XL Thermo Scientific
Ion_mode: POSITIVE
Collision_energy: 130% (nominal)
Formula: C11H13N3O3S
MW: 267
ExactMass: 267.0678
Comments: Parent=268.075
Splash: splash10-0a4i-0900000000-ec2f2be5bf1351321c7a
Num Peaks: 12
65.0384 5
92.0495 100
108.0444 217
111.0554 35
112.063 11
113.0709 149
140.0165 395
156.0114 999
158.0271 10
161.1072 9
175.0171 11
204.1134 3

Name: 3-Acetyldeoxynivalenol;3-Acetyl-deoxynivalenol;5458510
Synon: 3-monoacetyldeoxynivalenol
DB#: MSBNK-AAFC-AC000387
InChIKey: ADFIQZBYNGPCGY-HTJQZXIKSA-N
InChI: InChI=1S/C17H22O7/c1-8-4-11-16(6-18,13(21)12(8)20)15(3)5-10(23-9(2)19)14(24-11)17(15)7-22-17/h4,10-11,13-14,18,21H,5-7H2,1-3H3/t10-,11-,13-,14-,15-,16-,17+/m1/s1
SMILES: CC1=C[C@@H]2[C@]([C@@H](C1=O)O)([C@]3(C[C@H]([C@H]([C@@]34CO4)O2)OC(=O)C)C)CO
Precursor_type: [M-H2O+H]+
Spectrum_type: MS2
PrecursorMZ: 321.1327
Instrument_type: LC-APCI-ITFT
Instrument: Q-Exactive Orbitrap Thermo Scientific
Ion_mode: POSITIVE
Collision_energy: 10(NCE)
Formula: C17H22O7
MW: 338
ExactMass: 338.13654
Comments: Parent=321.1327
Splash: splash10-024i-0193000000-fadf83d5fd99c1609a7a
Num Peaks: 22
157.1012 49
163.0754 64
171.1168 62
173.0961 65
175.0754 46
185.0961 41
187.1118 106
197.0961 47
199.1118 67
203.1067 258
215.1067 320
217.1223 67
231.1016 122
233.1172 145
243.1016 157
251.1278 56
261.1121 616
263.1278 119
279.1227 814
291.1227 48
303.1227 188
321.1333 999

Name: Asulam-TP Sulfanilamide;Sulfanilamide;5333
Synon: Sulfanilamide
Synon: 4-aminobenzenesulfonamide
DB#: MSBNK-Eawag-EQ419509
InChIKey: FDDDEECHVMSUSB-UHFFFAOYSA-N
InChI: InChI=1S/C6H8N2O2S/c7-5-1-3-6(4-2-5)11(8,9)10/h1-4H,7H2,(H2,8,9,10)
SMILES: C1=C(C=CC(=C1)S(=O)(=O)N)N
Precursor_type: [M+H]+
Spectrum_type: MS2
PrecursorMZ: 173.0379
Instrument_type: LC-ESI-QFT
Instrument: Q Exactive Plus Orbitrap Thermo Scientific
Ion_mode: POSITIVE
Collision_energy: 180 % (nominal)
Formula: C6H8N2O2S
MW: 172
ExactMass: 172.0306
Comments: Parent=173.0379
Splash: splash10-0v00-9000000000-f627337fdb01a8db53f3
Num Peaks: 26
50.0151 999
51.023 53
52.0182 15
53.0022 115
53.0386 76
53.9974 17
54.0338 40
55.0178 11
62.015 11
63.0228 51
65.0022 59
65.0259 15
65.0386 690
66.01 14
66.0339 20
66.0464 321
67.0416 14
74.0151 504
75.0229 432
76.0307 608
78.0337 30
80.0494 82
81.0333 19
92.0496 96
93.0573 68
125.0471 20

Name: Sulcotrione;Sulcotrione;91760
Synon: 2-(2-chloranyl-4-methylsulfonyl-phenyl)carbonylcyclohexane-1,3-dione
DB#: MSBNK-Eawag-EA029008
InChIKey: PQTBTIFWAXVEPB-UHFFFAOYSA-N
InChI: InChI=1S/C14H13ClO5S/c1-21(19,20)8-5-6-9(10(15)7-8)14(18)13-11(16)3-2-4-12(13)17/h5-7,13H,2-4H2,1H3
SMILES: O=C1CCCC(=O)C1C(=O)c1ccc(S(=O)(=O)C)cc1Cl
Precursor_type: [M+H]+
Spectrum_type: MS2
PrecursorMZ: 329.0245
Instrument_type: LC-ESI-ITFT
Instrument: LTQ Orbitrap XL Thermo Scientific
Ion_mode: POSITIVE
Collision_energy: 15 % (nominal)
Formula: C14H13ClO5S
MW: 328
ExactMass: 328.0167
Comments: Parent=329.0245
Splash: splash10-004i-0009000000-9cef77bf508111518965
Num Peaks: 5
111.0441 3
139.0389 49
157.0493 8
293.0478 5
329.0243 999

Name: Tebuconazole;Tebuconazole;86102
Synon: 1-(4-chlorophenyl)-4,4-dimethyl-3-(1,2,4-triazol-1-ylmethyl)-3-pentanol
DB#: MSBNK-Eawag-EA032710
InChIKey: PXMNMQRDXWABCY-UHFFFAOYSA-N
InChI: InChI=1S/C16H22ClN3O/c1-15(2,3)16(21,10-20-12-18-11-19-20)9-8-13-4-6-14(17)7-5-13/h4-7,11-12,21H,8-10H2,1-3H3
SMILES: CC(C)(C)C(CCC1=CC=C(C=C1)Cl)(CN2C=NC=N2)O
Precursor_type: [M+H]+
Spectrum_type: MS2
PrecursorMZ: 308.1524
Instrument_type: LC-ESI-ITFT
Instrument: LTQ Orbitrap XL Thermo Scientific
Ion_mode: POSITIVE
Collision_energy: 45 % (nominal)
Formula: C16H22ClN3O
MW: 307
ExactMass: 307.1446
Comments: Parent=308.1524
Splash: splash10-00di-9100000000-c6180455269a54bf05c3
Num Peaks: 11
57.0698 4
59.0491 9
70.04 999
83.0855 7
115.0543 1
125.0153 101
139.0309 15
151.031 72
165.0467 22
179.0623 6
308.1519 64

Name: Aminocarb;Aminocarb;16247
Synon: [4-(dimethylamino)-3-methylphenyl] N-methylcarbamate
DB#: MSBNK-Eawag-EQ01120201
InChIKey: IMIDOCRTMDIQIJ-UHFFFAOYSA-N
InChI: InChI=1S/C11H16N2O2/c1-8-7-9(15-11(14)12-2)5-6-10(8)13(3)4/h5-7H,1-4H3,(H,12,14)
SMILES: CC1=C(C=CC(=C1)OC(=O)NC)N(C)C
Precursor_type: [M+H]+
Spectrum_type: MS2
PrecursorMZ: 209.1285
Instrument_type: LC-ESI-QFT
Instrument: Exploris 240 Orbitrap Thermo Scientific
Ion_mode: POSITIVE
Collision_energy: 15 % (nominal)
Formula: C11H16N2O2
MW: 208
ExactMass: 208.1212
Comments: Parent=209.1285
Splash: splash10-0a4i-0190000000-49e539f5ca59ea2e0951
Num Peaks: 2
152.1069 204
209.1284 999

Name: Atrazine;Atrazine;2256
Synon: 6-chloro-4-N-ethyl-2-N-propan-2-yl-1,3,5-triazine-2,4-diamine
DB#: MSBNK-CASMI_2016-SM841401
InChIKey: MXWJVTOOROXGIU-UHFFFAOYSA-N
InChI: InChI=1S/C8H14ClN5/c1-4-10-7-12-6(9)13-8(14-7)11-5(2)3/h5H,4H2,1-3H3,(H2,10,11,12,13,14)
SMILES: CCNc1nc(Cl)nc(NC(C)C)n1
Precursor_type: [M+H]+
Spectrum_type: MS2
PrecursorMZ: 216.101
Instrument_type: LC-ESI-QFT
Instrument: Q Exactive Plus Orbitrap Thermo Scientific
Ion_mode: POSITIVE
Collision_energy: 35  (nominal)
Formula: C8H14ClN5
MW: 215
ExactMass: 215.09377
Comments: Parent=216.101
Splash: splash10-01b9-2790000000-2c72008b6989c60a42b2
Num Peaks: 17
68.0244 28
71.0604 16
79.0058 79
85.076 1
90.0105 2
96.0556 111
104.001 75
110.0461 6
132.0323 79
138.0774 20
138.1025 13
146.0228 58
146.0479 10
174.0541 616
180.125 2
188.0698 3
216.1011 999

Name: Mepanipyrim;Mepanipyrim;86296
Synon: 4-methyl-N-phenyl-6-prop-1-ynylpyrimidin-2-amine
DB#: MSBNK-LCSB-LU111402
InChIKey: CIFWZNRJIBNXRE-UHFFFAOYSA-N
InChI: InChI=1S/C14H13N3/c1-3-7-13-10-11(2)15-14(17-13)16-12-8-5-4-6-9-12/h4-6,8-10H,1-2H3,(H,15,16,17)
SMILES: CC#CC1=CC(C)=NC(NC2=CC=CC=C2)=N1
Precursor_type: [M+H]+
Spectrum_type: MS2
PrecursorMZ: 224.1182
Instrument_type: LC-ESI-QFT
Instrument: Q Exactive Orbitrap (Thermo Scientific)
Ion_mode: POSITIVE
Collision_energy: 30
Formula: C14H13N3
MW: 223
ExactMass: 223.1109
Comments: Parent=224.1182
Splash: splash10-00di-0090000000-b5795716a34d678f961b
Num Peaks: 8
106.0651 2
131.0602 2
148.112 2
183.0918 2
207.0916 1
208.0871 1
209.0949 3
224.1181 999

Name: Benzoximate;Benzoximate;571084
Synon: [C-(3-chloro-2,6-dimethoxyphenyl)-N-ethoxycarbonimidoyl] benzoate
DB#: MSBNK-Eawag-EQ01120808
InChIKey: BZMIHNKNQJJVRO-UHFFFAOYSA-N
InChI: InChI=1S/C18H18ClNO5/c1-4-24-20-17(25-18(21)12-8-6-5-7-9-12)15-14(22-2)11-10-13(19)16(15)23-3/h5-11H,4H2,1-3H3
SMILES: CCON=C(C1=C(C=CC(=C1OC)Cl)OC)OC(=O)C2=CC=CC=C2
Precursor_type: [M+H]+
Spectrum_type: MS2
PrecursorMZ: 364.0946
Instrument_type: LC-ESI-QFT
Instrument: Exploris 240 Orbitrap Thermo Scientific
Ion_mode: POSITIVE
Collision_energy: 150 % (nominal)
Formula: C18H18ClNO5
MW: 363
ExactMass: 363.0874
Comments: Parent=364.0946
Splash: splash10-0udi-9000000000-39177b449bc502335412
Num Peaks: 21
50.0151 237
51.0229 999
53.0022 174
53.0386 158
61.0073 8
62.0152 12
63.0229 80
65.0389 12
66.0098 15
72.9838 18
75.0232 14
77.0023 43
77.0386 765
78.0099 10
81.0334 19
84.984 39
86.9634 11
94.0415 17
95.0492 196
112.9789 217
140.974 51

Name: Carbendazim;Carbendazim;25429
DB#: MSBNK-BAFG-CSL2311093204
InChIKey: TWFZGCMQGLPBSX-UHFFFAOYSA-N
InChI: InChI=1S/C9H9N3O2/c1-14-9(13)12-8-10-6-4-2-3-5-7(6)11-8/h2-5H,1H3,(H2,10,11,12,13)
SMILES: COC(=O)Nc1[nH]c2ccccc2n1
Precursor_type: [M+H]+
Spectrum_type: MS2
PrecursorMZ: 192.0768
Instrument_type: LC-ESI-QTOF
Instrument: TripleTOF 5600 SCIEX
Ion_mode: POSITIVE
Collision_energy: 130
Formula: C9H9N3O2
MW: 191
ExactMass: 191.0695
Comments: Parent=192.0768
Splash: splash10-0udi-9000000000-c6d2cfdfa1576c5e4104
Num Peaks: 4
51.0266 999
52.0229 649
52.0349 299
63.0422 199

Name: Diflufenican;Diflufenican;91735
DB#: MSBNK-BAFG-CSL23111015407
InChIKey: WYEHFWKAOXOVJD-UHFFFAOYSA-N
InChI: InChI=1S/C19H11F5N2O2/c20-12-6-7-16(15(21)10-12)26-17(27)14-5-2-8-25-18(14)28-13-4-1-3-11(9-13)19(22,23)24/h1-10H,(H,26,27)
SMILES: C1=CC(=CC(=C1)OC2=C(C=CC=N2)C(=O)NC3=C(C=C(C=C3)F)F)C(F)(F)F
Precursor_type: [M+H]+
Spectrum_type: MS2
PrecursorMZ: 395.0814
Instrument_type: LC-ESI-QTOF
Instrument: TripleTOF 6600 SCIEX
Ion_mode: POSITIVE
Collision_energy: 40
Formula: C19H11F5N2O2
MW: 394
ExactMass: 394.0741
Comments: Parent=395.0814
Splash: splash10-014i-0090000000-71b345c286168d12600a
Num Peaks: 12
183.0416 12
190.0458 14
210.0519 12
218.0414 28
219.0484 13
233.0521 41
238.0471 73
246.0361 136
247.0432 22
266.0424 999
335.0609 12
377.0697 20

Name: Diflufenican;Diflufenican;91735
Synon: N-(2,4-difluorophenyl)-2-[3-(trifluoromethyl)phenoxy]-3-pyridinecarboxamide
DB#: MSBNK-Eawag-EA011605
InChIKey: WYEHFWKAOXOVJD-UHFFFAOYSA-N
InChI: InChI=1S/C19H11F5N2O2/c20-12-6-7-16(15(21)10-12)26-17(27)14-5-2-8-25-18(14)28-13-4-1-3-11(9-13)19(22,23)24/h1-10H,(H,26,27)
SMILES: FC1=CC=C(NC(=O)C2=C(OC3=CC=CC(=C3)C(F)(F)F)N=CC=C2)C(F)=C1
Precursor_type: [M+H]+
Spectrum_type: MS2
PrecursorMZ: 395.0813
Instrument_type: LC-ESI-ITFT
Instrument: LTQ Orbitrap XL Thermo Scientific
Ion_mode: POSITIVE
Collision_energy: 60 % (nominal)
Formula: C19H11F5N2O2
MW: 394
ExactMass: 394.0735
Comments: Parent=395.0813
Splash: splash10-014i-0190000000-804f88ee83f49919adf6
Num Peaks: 10
169.0519 35
183.0409 124
190.0456 59
210.0529 47
218.0409 108
219.0473 34
238.0469 291
246.0355 349
266.0419 999
284.0523 42

Name: Ergotamine;Ergotamin;8223
Synon: Ergotamin
Synon: ergotaminum
Synon: 12'-Hydroxy-2'-methyl-5'alpha-(phenylmethyl)ergotaman-3',6',18-trione
DB#: MSBNK-AAFC-AC000344
InChIKey: XCGSFFUVFURLIX-VFGNJEKYSA-N
InChI: InChI=1S/C33H35N5O5/c1-32(35-29(39)21-15-23-22-10-6-11-24-28(22)20(17-34-24)16-25(23)36(2)18-21)31(41)38-26(14-19-8-4-3-5-9-19)30(40)37-13-7-12-27(37)33(38,42)43-32/h3-6,8-11,15,17,21,25-27,34,42H,7,12-14,16,18H2,1-2H3,(H,35,39)/t21-,25-,26+,27+,32-,33+/m1/s1
SMILES: C[C@@]1(C(=O)N2[C@H](C(=O)N3CCC[C@H]3[C@@]2(O1)O)CC4=CC=CC=C4)NC(=O)[C@H]5CN([C@@H]6CC7=CNC8=CC=CC(=C78)C6=C5)C
Precursor_type: [M+H]+
Spectrum_type: MS2
PrecursorMZ: 582.2705
Instrument_type: LC-ESI-ITFT
Instrument: Q-Exactive Orbitrap Thermo Scientific
Ion_mode: POSITIVE
Collision_energy: 30(NCE)
Formula: C33H35N5O5
MW: 581
ExactMass: 581.26381
Comments: Parent=582.2705
Splash: splash10-0629-0090000000-50bfb36f0bd1e63448c6
Num Peaks: 19
70.0659 40
180.0808 50
197.1073 31
208.0757 852
221.1073 52
223.123 999
225.1022 441
233.1073 50
245.1285 52
249.1022 73
251.1179 98
268.1444 645
277.0972 163
292.1444 89
297.1234 156
314.1513 33
320.1394 90
536.2656 35
582.2711 42

Name: Deoxynivalenol-3-glucoside;Deoxynivalenol-3-glucoside;71312510
Synon: (3alpha,7beta,12epsilon)-7,15-Dihydroxy-8-oxo-12,13-epoxytrichothec-9-en-3-yl beta-D-glucopyranoside
DB#: MSBNK-AAFC-AC000365
InChIKey: PUMXWMGECQIOGB-SMSDQXDJSA-N
InChI: InChI=1S/C21H30O11/c1-8-3-11-20(6-23,16(28)12(8)24)19(2)4-9(17(32-11)21(19)7-29-21)30-18-15(27)14(26)13(25)10(5-22)31-18/h3,9-11,13-18,22-23,25-28H,4-7H2,1-2H3/t9-,10-,11-,13-,14+,15-,16-,17-,18-,19-,20-,21+/m1/s1
SMILES: CC1=C[C@@H]2[C@]([C@@H](C1=O)O)([C@]3(C[C@H]([C@H]([C@@]34CO4)O2)O[C@H]5[C@@H]([C@H]([C@@H]([C@H](O5)CO)O)O)O)C)CO
Precursor_type: [M+H]+
Spectrum_type: MS2
PrecursorMZ: 459.1855
Instrument_type: LC-APCI-ITFT
Instrument: Q-Exactive Orbitrap Thermo Scientific
Ion_mode: POSITIVE
Collision_energy: 40(NCE)
Formula: C21H30O11
MW: 458
ExactMass: 458.17879
Comments: Parent=459.1855
Splash: splash10-002r-2940000000-fbb0e341d88620975f11
Num Peaks: 84
55.0188 47
61.0295 50
61.7987 31
69.0343 455
79.0542 178
81.0347 74
81.0707 210
83.0491 52
85.0294 912
91.0542 55
93.0699 210
95.0491 160
97.0284 80
97.0648 293
105.0699 70
107.0491 66
109.0284 156
109.0648 399
111.0441 71
117.0699 59
119.0855 46
120.2213 36
121.0648 181
123.0441 194
123.0804 45
125.0597 579
127.039 87
127.0754 43
129.0699 45
131.0855 90
133.0648 181
133.1012 58
134.9868 34
135.0804 154
137.0597 831
138.2044 37
143.0855 51
145.0648 59
145.1012 154
147.0804 185
149.0597 72
149.0961 76
151.039 52
153.0546 176
157.1012 233
159.0804 231
159.1168 172
161.0597 360
161.0709 35
161.0961 319
162.0675 44
163.0754 79
165.091 267
167.0855 55
171.0804 151
173.0961 395
175.0754 981
175.1118 332
177.091 549
184.4346 37
185.0961 515
187.0754 93
187.1118 213
189.091 999
191.1067 174
197.0961 80
198.0675 175
201.091 454
203.1067 918
213.091 534
215.1067 247
219.1016 634
221.1172 46
231.1016 980
233.1172 44
249.1121 575
251.1278 62
261.0861 39
261.1121 214
272.884 38
279.1227 53
290.8311 41
297.1333 77
309.1032 44

Name: Fumonisin B2;Fumonisin B2;2733489
DB#: MSBNK-AAFC-AC000488
InChIKey: UXDPXZQHTDAXOZ-STOIETHLSA-N
InChI: InChI=1S/C34H59NO14/c1-5-6-12-21(3)32(49-31(43)18-24(34(46)47)16-29(40)41)27(48-30(42)17-23(33(44)45)15-28(38)39)14-20(2)11-9-7-8-10-13-25(36)19-26(37)22(4)35/h20-27,32,36-37H,5-19,35H2,1-4H3,(H,38,39)(H,40,41)(H,44,45)(H,46,47)/t20-,21+,22-,23+,24+,25+,26-,27-,32+/m0/s1
SMILES: CCCC[C@@H](C)[C@H]([C@H](C[C@@H](C)CCCCCC[C@H](C[C@@H]([C@H](C)N)O)O)OC(=O)C[C@@H](CC(=O)O)C(=O)O)OC(=O)C[C@@H](CC(=O)O)C(=O)O
Precursor_type: [M+Na]+
Spectrum_type: MS2
PrecursorMZ: 728.3822
Instrument_type: LC-ESI-ITFT
Instrument: Q-Exactive Orbitrap Thermo Scientific
Ion_mode: POSITIVE
Collision_energy: 35(NCE)
Formula: C34H59NO14
MW: 705
ExactMass: 705.39354
Comments: Parent=728.3822
Splash: splash10-004l-0109010000-eb8caa44b6ae9a5c5137
Num Peaks: 9
199.0213 304
296.2193 67
318.3156 74
336.3237 60
376.3159 999
394.3289 799
462.3551 33
534.334 42
552.348 363

Name: Cycloheximide;Curvularin;296197
DB#: MSBNK-RIKEN_NPDepo-NGA00963
InChIKey: YPHMISFOHDHNIV-FSZOTQKASA-N
InChI: InChI=1S/C15H23NO4/c1-8-3-9(2)15(20)11(4-8)12(17)5-10-6-13(18)16-14(19)7-10/h8-12,17H,3-7H2,1-2H3,(H,16,18,19)/t8-,9-,11-,12+/m0/s1
SMILES: C[C@H]1C[C@@H](C(=O)[C@@H](C1)[C@@H](CC2CC(=O)NC(=O)C2)O)C
Precursor_type: [M+H]+
Spectrum_type: MS2
Instrument_type: LC-ESI-QQQ
Instrument: Agilent 6410 Triple Quadrupole LC/MS system
Ion_mode: POSITIVE
Formula: C15H23NO4
MW: 281
ExactMass: 281.162708
Comments: Parent=-1
Splash: splash10-01ot-0090000000-c5bdd186702d3410eb2d
Num Peaks: 156
156.7 2
156.8 4
156.9 5
157.0 6
157.1 6
157.2 6
157.3 5
157.4 4
157.5 2
158.6 1
158.7 2
158.8 5
158.9 7
159.0 8
159.1 8
159.2 8
159.3 7
159.4 6
159.5 4
159.6 1
172.8 2
172.9 4
173.0 6
173.1 7
173.2 8
173.3 7
173.4 6
173.5 3
182.8 1
182.9 3
183.0 4
183.1 5
183.2 5
183.3 4
183.4 2
186.7 2
186.8 4
186.9 6
187.0 7
187.1 8
187.2 9
187.3 8
187.4 5
187.5 3
200.7 2
200.8 4
200.9 7
201.0 9
201.1 11
201.2 12
201.3 10
201.4 8
201.5 5
201.6 2
204.7 2
204.8 4
204.9 6
205.0 8
205.1 8
205.2 8
205.3 8
205.4 6
205.5 3
217.7 1
217.8 2
217.9 4
218.0 5
218.1 6
218.2 6
218.3 6
218.4 6
218.5 5
218.6 5
218.7 6
218.8 9
218.9 14
219.0 19
219.1 22
219.2 23
219.3 21
219.4 17
219.5 11
219.6 5
228.6 4
228.7 5
228.8 9
228.9 15
229.0 20
229.1 24
229.2 25
229.3 23
229.4 18
229.5 11
229.6 4
229.7 0
245.2 0
245.3 2
245.4 4
245.5 8
245.6 12
245.7 21
245.8 36
245.9 58
246.0 79
246.1 95
246.2 99
246.3 93
246.4 77
246.5 53
246.6 29
246.8 17
246.9 29
247.0 43
247.1 50
247.2 51
247.3 46
247.4 34
247.5 19
247.6 6
247.7 0
263.3 1
263.4 2
263.5 5
263.6 10
263.7 17
263.8 30
263.9 48
264.0 66
264.1 78
264.2 80
264.3 75
264.4 64
264.5 46
264.6 24
264.9 13
265.0 22
265.1 27
265.2 29
265.3 27
265.4 22
265.5 14
265.6 6
265.7 0
281.5 2
281.6 3
281.7 5
281.8 9
281.9 16
282.0 23
282.1 30
282.2 32
282.3 29
282.4 23
282.5 14
282.6 5
282.7 0

Name: Fenhexamid;Fenhexamid;213031
DB#: MSBNK-BAFG-CSL23111017488
InChIKey: VDLGAVXLJYLFDH-UHFFFAOYSA-N
InChI: InChI=1S/C14H17Cl2NO2/c1-14(7-3-2-4-8-14)13(19)17-9-5-6-10(18)12(16)11(9)15/h5-6,18H,2-4,7-8H2,1H3,(H,17,19)
SMILES: CC1(CCCCC1)C(=O)Nc2ccc(c(c2Cl)Cl)O
Precursor_type: [M+H]+
Spectrum_type: MS2
PrecursorMZ: 302.0709
Instrument_type: LC-ESI-QTOF
Instrument: TripleTOF 6600 SCIEX
Ion_mode: POSITIVE
Collision_energy: 90
Formula: C14H17Cl2NO2
MW: 301
ExactMass: 301.0636
Comments: Parent=302.0709
Splash: splash10-0a4i-9000000000-2b3777ee6ef3d472f700
Num Peaks: 10
39.0229 146
41.0382 88
51.0226 36
52.0301 58
53.0381 80
55.0541 999
78.0335 36
79.0413 58
80.0485 51
143.012 58

Name: Sulfamoxole;Sulfamoxol;12894
Synon: 4-Amino-N-(4,5-dimethyl-1,3-oxazol-2-yl)benzene-1-sulfonamide
DB#: MSBNK-HBM4EU-HB002232
InChIKey: CYFLXLSBHQBMFT-UHFFFAOYSA-N
InChI: InChI=1S/C11H13N3O3S/c1-7-8(2)17-11(13-7)14-18(15,16)10-5-3-9(12)4-6-10/h3-6H,12H2,1-2H3,(H,13,14)
SMILES: CC1=C(C)N=C(NS(=O)(=O)C2=CC=C(N)C=C2)O1
Precursor_type: [M+H]+
Spectrum_type: MS2
PrecursorMZ: 268.0751
Instrument_type: LC-ESI-QFT
Instrument: Q Exactive Thermo Fisher Scientific
Ion_mode: POSITIVE
Collision_energy: 15% (nominal)
Formula: C11H13N3O3S
MW: 267
ExactMass: 267.0678
Comments: Parent=268.0751
Splash: splash10-066r-0960000000-bbd5a8d028abf24a8b07
Num Peaks: 15
65.0395 4
68.0502 1
70.0659 1
92.0499 40
94.0658 3
108.0448 57
110.0605 1
111.0557 21
112.0635 51
113.0713 270
140.0166 124
156.0114 892
158.0272 16
175.0173 11
268.0751 999

Name: Bendiocarb;Bendiocarb;2314
Synon: (2,2-dimethyl-1,3-benzodioxol-4-yl) N-methylcarbamate
DB#: MSBNK-UFZ-WANA015913D9F1PH
InChIKey: XEGGRYVFLWGFHI-UHFFFAOYSA-N
InChI: InChI=1S/C11H13NO4/c1-11(2)15-8-6-4-5-7(9(8)16-11)14-10(13)12-3/h4-6H,1-3H3,(H,12,13)
SMILES: CNC(=O)OC1=CC=CC2=C1OC(C)(C)O2
Precursor_type: [M+H]+
Spectrum_type: MS2
PrecursorMZ: 224.0917
Instrument_type: LC-ESI-ITFT
Instrument: LTQ Orbitrap XL Thermo Scientific
Ion_mode: POSITIVE
Collision_energy: 50 % (nominal)
Formula: C11H13NO4
MW: 223
ExactMass: 223.084457896
Comments: Parent=224.0917
Splash: splash10-0a4i-0900000000-f843248509428216bc87
Num Peaks: 3
59.0489 109
109.0286 999
148.1124 495

Name: Clomazone;clomazone;54778
Synon: 2-(2-chlorobenzyl)-4,4-dimethyl-isoxazolidin-3-one
DB#: MSBNK-Eawag-EA013904
InChIKey: KIEDNEWSYUYDSN-UHFFFAOYSA-N
InChI: InChI=1S/C12H14ClNO2/c1-12(2)8-16-14(11(12)15)7-9-5-3-4-6-10(9)13/h3-6H,7-8H2,1-2H3
SMILES: N1(C(C(C)(C)CO1)=O)Cc1c(cccc1)Cl
Precursor_type: [M+H]+
Spectrum_type: MS2
PrecursorMZ: 240.0786
Instrument_type: LC-ESI-ITFT
Instrument: LTQ Orbitrap XL Thermo Scientific
Ion_mode: POSITIVE
Collision_energy: 45 % (nominal)
Formula: C12H14ClNO2
MW: 239
ExactMass: 239.0708
Comments: Parent=240.0786
Splash: splash10-004i-0900000000-1c38a6cac5b9eda8123c
Num Peaks: 6
89.0386 1
100.0761 1
114.0552 1
125.0153 999
128.0708 1
240.0797 52

Name: HT-2 Toxin;HT-2 Toxin;10093830
Synon: 12,13-Epoxytrichothec-9-ene-3-alpha,4-beta,8-alpha,15-tetrol 15-acetate 8-isovalerate
DB#: MSBNK-AAFC-AC000156
InChIKey: PNKLMTPXERFKEN-MLXHEQMXSA-N
InChI: InChI=1S/C22H32O8/c1-11(2)6-16(24)29-14-8-21(9-27-13(4)23)15(7-12(14)3)30-19-17(25)18(26)20(21,5)22(19)10-28-22/h7,11,14-15,17-19,25-26H,6,8-10H2,1-5H3/t14-,15+,17+,18+,19+,20+,21+,22-/m0/s1
SMILES: CC1=C[C@@H]2[C@](C[C@@H]1OC(=O)CC(C)C)([C@]3([C@@H]([C@H]([C@H]([C@@]34CO4)O2)O)O)C)COC(=O)C
Precursor_type: [M+Na]+
Spectrum_type: MS2
PrecursorMZ: 447.1984
Instrument_type: LC-ESI-ITFT
Instrument: Q-Exactive Orbitrap Thermo Scientific
Ion_mode: POSITIVE
Collision_energy: 20(NCE)
Formula: C22H32O8
MW: 424
ExactMass: 424.20971
Comments: Parent=447.1984
Splash: splash10-0002-0023900000-1b3dc9a3bd8a9772c8ec
Num Peaks: 3
285.1097 257
345.1309 434
447.1989 999

Name: Mandipropamid;Mandipropamid;11292824
Synon: 2-(4-Chlorophenyl)-N-{2-[3-methoxy-4-(2-propyn-1-yloxy)phenyl]ethyl}-2-(2-propyn-1-yloxy)acetamide
DB#: MSBNK-Eawag-EQ306106
InChIKey: KWLVWJPJKJMCSH-UHFFFAOYSA-N
InChI: InChI=1S/C23H22ClNO4/c1-4-14-28-20-11-6-17(16-21(20)27-3)12-13-25-23(26)22(29-15-5-2)18-7-9-19(24)10-8-18/h1-2,6-11,16,22H,12-15H2,3H3,(H,25,26)
SMILES: Clc1ccc(cc1)C(OCC#C)C(=O)NCCc2ccc(OCC#C)c(OC)c2
Precursor_type: [M+H]+
Spectrum_type: MS2
PrecursorMZ: 412.131
Instrument_type: LC-ESI-QFT
Instrument: Q Exactive Orbitrap Thermo Scientific
Ion_mode: POSITIVE
Collision_energy: 90 (nominal)
Formula: C23H22ClNO4
MW: 411
ExactMass: 411.12374
Comments: Parent=412.131
Splash: splash10-004i-1900000000-f1029c0829454df9f533
Num Peaks: 152
63.0229 2
65.0385 8
69.0335 1
77.0386 1
78.0464 7
79.0542 15
80.0495 1
89.0385 97
90.0463 23
91.0542 165
92.062 4
93.0699 15
94.0412 4
94.0651 16
95.0491 33
98.9996 40
102.0464 9
103.0542 47
104.0495 7
104.062 9
105.0335 4
105.0699 11
106.0652 9
107.0491 37
108.0808 1
109.0649 6
113.0152 1
115.0542 74
116.062 22
117.0573 15
117.0698 34
118.0412 7
118.065 55
118.0777 4
119.0492 23
119.073 2
120.0444 2
120.0568 7
120.0807 1
121.0648 54
122.0362 3
122.06 32
123.0439 10
125.0152 999
127.0542 6
128.062 61
129.0699 16
130.0415 1
130.0651 14
130.0778 1
131.0492 52
131.0731 4
132.0441 1
132.0571 5
132.081 8
133.0522 12
133.0648 5
134.06 29
135.044 41
135.0679 7
136.0519 5
136.0757 23
137.0153 1
137.0596 11
138.0675 1
138.9945 6
139.0057 4
140.0261 13
141.0696 1
142.0657 1
143.073 5
144.057 13
144.0808 6
145.0648 27
146.06 31
146.0726 4
147.044 53
147.0679 4
148.0519 21
148.0757 19
149.0152 7
149.0598 11
150.055 22
150.0676 6
151.0755 6
152.0022 1
152.0262 23
152.062 3
153.0698 3
154.0647 1
155.0604 11
157.0649 9
158.0601 1
159.0439 1
159.0679 1
160.0756 7
161.0598 4
162.0546 2
163.0626 2
164.0705 18
165.07 38
166.0777 14
167.0855 4
170.0602 2
172.0756 2
175.0307 1
176.0704 15
177.0701 5
177.0779 1
178.0777 32
179.0855 18
180.0214 1
181.0649 5
182.0728 6
184.0755 1
189.0701 12
190.0779 10
191.0854 20
192.0934 4
193.0883 1
194.0726 20
195.0803 1
196.0879 1
199.0308 5
201.0465 5
202.0776 18
203.0855 19
204.0934 6
205.0647 1
205.1017 4
206.0727 2
208.0881 13
212.039 5
213.0466 5
215.0857 18
216.0936 1
217.0888 4
217.1015 1
218.0729 2
218.0968 1
221.0952 1
225.0467 4
225.0911 1
226.0542 1
228.0335 2
229.042 6
231.0805 5
234.0916 5
235.0993 5
241.0419 4
255.0574 2
263.0946 1

Name: Oxfendazole;Oxfendazole;40854
DB#: MSBNK-BAFG-CSL2311095005
InChIKey: BEZZFPOZAYTVHN-UHFFFAOYSA-N
InChI: InChI=1S/C15H13N3O3S/c1-21-15(19)18-14-16-12-8-7-11(9-13(12)17-14)22(20)10-5-3-2-4-6-10/h2-9H,1H3,(H2,16,17,18,19)
SMILES: COC(=O)Nc1[nH]c2cc(ccc2n1)[S](=O)c3ccccc3
Precursor_type: [M+H]+
Spectrum_type: MS2
PrecursorMZ: 316.075
Instrument_type: LC-ESI-QTOF
Instrument: TripleTOF 5600 SCIEX
Ion_mode: POSITIVE
Collision_energy: 150
Formula: C15H13N3O3S
MW: 315
ExactMass: 315.0678
Comments: Parent=316.075
Splash: splash10-004i-9000000000-6b6d0918bbf8894e3074
Num Peaks: 16
51.0156 42
51.0282 435
52.0226 212
64.0447 53
65.0303 53
68.9829 53
69.0103 340
75.011 276
76.02 999
77.0277 467
78.0352 159
89.0399 63
91.0391 53
99.0256 42
103.03 63
104.0404 63

Name: Thiabendazole;Thiabendazole;5430
DB#: MSBNK-BAFG-CSL2311095260
InChIKey: WJCNZQLZVWNLKY-UHFFFAOYSA-N
InChI: InChI=1S/C10H7N3S/c1-2-4-8-7(3-1)12-10(13-8)9-5-14-6-11-9/h1-6H,(H,12,13)
SMILES: [nH]1c2ccccc2nc1c3cscn3
Precursor_type: [M+H]+
Spectrum_type: MS2
PrecursorMZ: 202.0433
Instrument_type: LC-ESI-QTOF
Instrument: TripleTOF 5600 SCIEX
Ion_mode: POSITIVE
Collision_energy: 140
Formula: C10H7N3S
MW: 201
ExactMass: 201.0361
Comments: Parent=202.0433
Splash: splash10-0uk9-9000000000-6e4b62d825c1eb09a353
Num Peaks: 9
51.0297 856
52.0234 808
56.9838 570
63.056 190
65.042 237
68.9821 190
73.012 333
74.018 999
75.0129 237

Name: Megestrol acetate;Megestrol acetate;11683
DB#: MSBNK-LCSB-LU072705
InChIKey: RQZAXGRLVPAYTJ-GQFGMJRRSA-N
InChI: InChI=1S/C24H32O4/c1-14-12-18-19(22(4)9-6-17(27)13-21(14)22)7-10-23(5)20(18)8-11-24(23,15(2)25)28-16(3)26/h12-13,18-20H,6-11H2,1-5H3/t18-,19+,20+,22-,23+,24+/m1/s1
SMILES: CC(=O)O[C@@]1(CC[C@H]2[C@@H]3C=C(C)C4=CC(=O)CC[C@]4(C)[C@H]3CC[C@]12C)C(C)=O
Precursor_type: [M+H]+
Spectrum_type: MS2
PrecursorMZ: 385.2373
Instrument_type: LC-ESI-QFT
Instrument: Q Exactive Orbitrap (Thermo Scientific)
Ion_mode: POSITIVE
Collision_energy: 75
Formula: C24H32O4
MW: 384
ExactMass: 384.2301
Comments: Parent=385.2373
Splash: splash10-0a4l-1930000000-469dd2b0c972139c3a97
Num Peaks: 163
53.0023 4
53.0386 19
55.0179 30
55.0542 75
57.0698 17
59.0491 25
65.0385 7
67.0542 96
69.0334 7
69.0698 38
71.049 6
79.0542 120
81.0699 90
83.0492 136
85.0646 12
91.0543 237
93.0699 147
95.0491 41
95.0856 52
97.0648 211
103.0542 22
105.0699 300
107.0491 40
107.0855 85
109.0649 32
109.1013 20
111.0804 16
115.0541 42
116.062 11
117.0699 93
118.0776 4
119.0856 179
121.0648 56
121.1011 35
123.0804 20
128.062 80
129.0699 126
130.0777 42
131.0856 153
132.057 4
132.0934 4
133.0649 23
133.1012 156
135.0804 24
135.117 10
137.096 8
141.0699 85
142.0777 191
143.0856 150
144.0568 10
144.0935 38
145.0648 43
145.1013 154
146.073 9
146.109 12
147.0806 32
147.1169 38
149.0959 12
152.0621 9
153.0699 58
154.0776 48
155.0855 208
156.0934 87
157.0649 20
157.1012 128
158.0725 23
158.1089 11
159.0805 43
159.117 52
160.0883 69
161.0961 51
161.1324 7
162.104 4
165.0699 80
166.0778 44
167.0856 236
168.0934 81
169.1012 239
170.0725 4
170.1091 32
171.0807 39
171.1168 85
172.0882 45
172.125 4
173.0963 108
173.1326 18
174.1038 8
175.1118 89
178.0776 31
179.0856 286
180.0933 76
181.1012 189
182.1092 63
183.1169 347
184.1246 18
185.0963 21
185.1326 56
186.1035 4
187.1117 77
188.1196 6
190.0781 6
191.0857 28
192.0934 44
193.1013 183
194.1091 414
195.1169 190
196.1248 60
197.0964 18
197.1325 165
198.1045 7
198.1405 28
199.112 13
199.1481 35
203.0853 8
204.0936 14
205.1014 32
206.1089 27
207.1169 136
208.1247 110
209.1325 999
210.1037 9
210.1403 66
211.1117 48
211.1482 161
212.1189 18
213.1276 11
217.101 13
218.109 12
219.1168 87
220.1247 26
221.1326 49
222.104 4
222.1404 17
223.1115 11
223.1482 211
224.1201 7
224.156 92
225.1276 31
225.164 33
231.1172 5
233.1327 23
234.1404 45
235.148 42
236.1192 5
237.1275 35
237.1637 9
238.1354 17
239.1437 22
239.1795 9
244.1239 4
245.1328 5
247.1481 6
249.1637 85
251.1429 58
252.1512 23
253.1586 14
263.18 5
265.1587 14
265.1951 7
266.1677 6
267.1744 202
281.1914 8
282.1973 6

Name: Epoxiconazole;Epoxiconazole;3317081
Synon: 1-{[3-(2-chlorophenyl)-2-(4-fluorophenyl)oxiran-2-yl]methyl}-1H-1,2,4-triazole
Synon: 1-[[3-(2-chlorophenyl)-2-(4-fluorophenyl)oxiran-2-yl]methyl]-1,2,4-triazole
DB#: MSBNK-UFZ-WANA015703B085PH
InChIKey: ZMYFCFLJBGAQRS-UHFFFAOYSA-N
InChI: InChI=1S/C17H13ClFN3O/c18-15-4-2-1-3-14(15)16-17(23-16,9-22-11-20-10-21-22)12-5-7-13(19)8-6-12/h1-8,10-11,16H,9H2
SMILES: FC1=CC=C(C=C1)C1(CN2C=NC=N2)OC1C1=C(Cl)C=CC=C1
Precursor_type: [M+H]+
Spectrum_type: MS2
PrecursorMZ: 330.0804
Instrument_type: LC-ESI-ITFT
Instrument: LTQ Orbitrap XL Thermo Scientific
Ion_mode: POSITIVE
Collision_energy: 20 % (nominal)
Formula: C17H13ClFN3O
MW: 329
ExactMass: 329.073117936
Comments: Parent=330.0804
Splash: splash10-00e9-0908000000-055129036948fcba5574
Num Peaks: 7
70.0397 53
121.0447 749
123.0239 274
129.0447 5
190.0773 6
261.048 7
330.08 999

Name: Emodin;Emodin;3220
Synon: 1,3,8-trihydroxy-6-methylanthracene-9,10-dione
DB#: MSBNK-HBM4EU-HB003780
InChIKey: RHMXXJGYXNZAPX-UHFFFAOYSA-N
InChI: InChI=1S/C15H10O5/c1-6-2-8-12(10(17)3-6)15(20)13-9(14(8)19)4-7(16)5-11(13)18/h2-5,16-18H,1H3
SMILES: CC1=CC2=C(C(=C1)O)C(=O)C3=C(C2=O)C=C(C=C3O)O
Precursor_type: [M+H]+
Spectrum_type: MS2
PrecursorMZ: 271.0601
Instrument_type: LC-ESI-ITFT
Instrument: LTQ Orbitrap XL Thermo Scientific
Ion_mode: POSITIVE
Collision_energy: 15 % (nominal)
Formula: C15H10O5
MW: 270
ExactMass: 270.0528
Comments: Parent=271.0601
Splash: splash10-00di-0090000000-4268af7f6e78d73ca47a
Num Peaks: 2
55.9895 70
271.06 999

Name: Sulfamoxole;Sulfamoxol;12894
Synon: 4-Amino-N-(4,5-dimethyl-1,3-oxazol-2-yl)benzene-1-sulfonamide
DB#: MSBNK-HBM4EU-HB002465
InChIKey: CYFLXLSBHQBMFT-UHFFFAOYSA-N
InChI: InChI=1S/C11H13N3O3S/c1-7-8(2)17-11(13-7)14-18(15,16)10-5-3-9(12)4-6-10/h3-6H,12H2,1-2H3,(H,13,14)
SMILES: CC1=C(C)N=C(NS(=O)(=O)C2=CC=C(N)C=C2)O1
Precursor_type: [M+H]+
Spectrum_type: MS2
PrecursorMZ: 268.0751
Instrument_type: LC-ESI-ITFT
Instrument: LTQ Orbitrap XL Thermo Fisher Scientific
Ion_mode: POSITIVE
Collision_energy: 65% (nominal)
Formula: C11H13N3O3S
MW: 267
ExactMass: 267.0678
Comments: Parent=268.0751
Splash: splash10-0btc-3900000000-4a23da626670e86e27a0
Num Peaks: 18
54.0334 4
65.0381 75
68.049 2
69.0568 11
70.0646 19
80.0489 4
92.0489 961
93.0566 3
94.0644 2
108.0439 999
110.0595 81
111.0547 30
112.0626 223
113.0704 732
120.055 22
135.0674 2
140.0158 76
156.0107 269

Name: Bromacil;Bromacil;9411
Synon: Bromazil
Synon: 5-bromanyl-3-butan-2-yl-6-methyl-1H-pyrimidine-2,4-dione
DB#: MSBNK-Eawag-EA026602
InChIKey: CTSLUCNDVMMDHG-UHFFFAOYSA-N
InChI: InChI=1S/C9H13BrN2O2/c1-4-5(2)12-8(13)7(10)6(3)11-9(12)14/h5H,4H2,1-3H3,(H,11,14)
SMILES: O=C1C(\Br)=C(/NC(=O)N1C(CC)C)C
Precursor_type: [M+H]+
Spectrum_type: MS2
PrecursorMZ: 261.0233
Instrument_type: LC-ESI-ITFT
Instrument: LTQ Orbitrap XL Thermo Scientific
Ion_mode: POSITIVE
Collision_energy: 15 % (nominal)
Formula: C9H13BrN2O2
MW: 260
ExactMass: 260.0155
Comments: Parent=261.0233
Splash: splash10-0udi-0090000000-f50cc5966964fabde297
Num Peaks: 3
204.961 999
206.9557 1
261.0235 490

Name: Pencycuron;Pencycuron;91692
Synon: 1-(4-chlorobenzyl)-1-cyclopentyl-3-phenyl-urea
DB#: MSBNK-Eawag-EQ306404
InChIKey: OGYFATSSENRIKG-UHFFFAOYSA-N
InChI: InChI=1S/C19H21ClN2O/c20-16-12-10-15(11-13-16)14-22(18-8-4-5-9-18)19(23)21-17-6-2-1-3-7-17/h1-3,6-7,10-13,18H,4-5,8-9,14H2,(H,21,23)
SMILES: Clc1ccc(cc1)CN(C(=O)Nc2ccccc2)C3CCCC3
Precursor_type: [M+H]+
Spectrum_type: MS2
PrecursorMZ: 329.1415
Instrument_type: LC-ESI-QFT
Instrument: Q Exactive Orbitrap Thermo Scientific
Ion_mode: POSITIVE
Collision_energy: 60 (nominal)
Formula: C19H21ClN2O
MW: 328
ExactMass: 328.13424
Comments: Parent=329.1415
Splash: splash10-004i-0900000000-129bad79baa2e0247d1d
Num Peaks: 18
63.0228 1
69.0698 7
72.9837 1
84.0807 4
89.0385 9
90.0463 1
92.0493 2
93.0571 1
94.0651 27
95.0491 2
98.0964 5
98.9995 4
106.0651 15
119.0603 2
120.0443 2
125.0152 999
132.0442 2
218.0732 1

Name: Sulcotrione;Sulcotrione;91760
Synon: 2-(2-chloranyl-4-methylsulfonyl-phenyl)carbonylcyclohexane-1,3-dione
DB#: MSBNK-Eawag-EA029005
InChIKey: PQTBTIFWAXVEPB-UHFFFAOYSA-N
InChI: InChI=1S/C14H13ClO5S/c1-21(19,20)8-5-6-9(10(15)7-8)14(18)13-11(16)3-2-4-12(13)17/h5-7,13H,2-4H2,1H3
SMILES: O=C1CCCC(=O)C1C(=O)c1ccc(S(=O)(=O)C)cc1Cl
Precursor_type: [M+H]+
Spectrum_type: MS2
PrecursorMZ: 329.0245
Instrument_type: LC-ESI-ITFT
Instrument: LTQ Orbitrap XL Thermo Scientific
Ion_mode: POSITIVE
Collision_energy: 60 % (nominal)
Formula: C14H13ClO5S
MW: 328
ExactMass: 328.0167
Comments: Parent=329.0245
Splash: splash10-03xr-4910000000-11a3d7809d465b3f9578
Num Peaks: 14
55.0179 13
68.9971 687
78.9852 9
97.0284 28
111.0441 999
139.039 467
157.0496 103
178.9896 11
202.0628 18
214.0625 68
240.9722 60
246.052 35
249.0311 19
293.0486 31

Name: Nandrolone;Nandrolon;9904
DB#: MSBNK-Univ_Connecticut-CO000293
InChIKey: NPAGDVCDWIYMMC-IZPLOLCNSA-N
InChI: InChI=1S/C18H26O2/c1-18-9-8-14-13-5-3-12(19)10-11(13)2-4-15(14)16(18)6-7-17(18)20/h10,13-17,20H,2-9H2,1H3/t13-,14+,15+,16-,17-,18-/m0/s1
SMILES: [H]OC([H])(C([H])([H])4)C(C([H])([H])[H])(C([H])([H])3)C([H])(C([H])([H])4)C([H])(C([H])([H])1)C([H])(C([H])([H])3)C([H])(C([H])([H])2)C(=C([H])C(=O)C([H])([H])2)C([H])([H])1
Precursor_type: [M+H]+
Spectrum_type: MS2
PrecursorMZ: 275.20122
Instrument_type: LC-ESI-QTOF
Instrument: Micromass Q-TOF II
Ion_mode: POSITIVE
Collision_energy: 30 eV
Formula: C18H26O2
MW: 274
ExactMass: 274.19328
Comments: Parent=275.20122
Splash: splash10-0a4i-2900000000-e8dd93d5cf0dff8b90e4
Num Peaks: 64
55.0537 18
67.0537 68
69.0697 23
77.0392 19
79.0547 149
81.07 223
83.0496 303
85.0654 12
91.0549 149
93.0702 251
95.0495 16
95.086 149
97.0646 31
105.0704 210
107.0491 118
107.0857 164
109.0649 999
109.1026 43
111.0793 19
117.0703 73
119.0859 170
121.063 14
121.1014 89
123.0802 51
128.0626 16
129.0703 63
130.0768 11
131.0857 117
133.0636 20
133.1006 118
135.0801 77
135.1168 102
141.0702 28
142.0784 13
143.0853 134
145.1009 256
147.0788 34
147.1169 148
149.0962 74
149.1335 43
155.0865 38
157.1013 93
159.1176 68
161.0964 92
161.1331 62
163.1115 70
169.101 45
171.1173 71
173.1324 37
175.1121 44
183.1177 73
185.1329 103
187.1483 99
188.1192 12
197.1325 67
199.1488 87
201.1277 48
203.1429 17
211.1475 26
213.1643 37
231.1736 33
239.1789 69
257.1892 51
275.2008 15

Name: Ethirimol;Ethirimol;135424354
Synon: 5-butyl-2-(ethylamino)-6-methyl-1H-pyrimidin-4-one
DB#: MSBNK-LCSB-LU035604
InChIKey: BBXXLROWFHWFQY-UHFFFAOYSA-N
InChI: InChI=1S/C11H19N3O/c1-4-6-7-9-8(3)13-11(12-5-2)14-10(9)15/h4-7H2,1-3H3,(H2,12,13,14,15)
SMILES: CCCCC1=C(O)N=C(NCC)N=C1C
Precursor_type: [M+H]+
Spectrum_type: MS2
PrecursorMZ: 210.1601
Instrument_type: LC-ESI-QFT
Instrument: Q Exactive Orbitrap (Thermo Scientific)
Ion_mode: POSITIVE
Collision_energy: 60
Formula: C11H19N3O
MW: 209
ExactMass: 209.1528
Comments: Parent=210.1601
Splash: splash10-0006-5920000000-cabca3b4bf9a5e1e2dbe
Num Peaks: 79
53.0386 2
54.0337 1
55.0179 1
55.0542 26
56.0495 2
58.0651 3
60.0556 2
67.0542 13
68.0494 2
69.0083 43
69.0698 4
70.0651 110
71.0603 161
79.0542 4
80.0494 2
81.0335 2
81.0574 1
81.0698 28
82.0651 3
83.0603 1
83.0728 3
84.0444 2
84.0808 4
86.0349 2
88.0869 3
91.0545 1
93.0699 6
94.0651 3
95.0604 14
95.0856 29
96.0443 12
96.0683 1
96.0808 4
97.0397 96
98.06 533
103.0542 1
105.0698 5
107.0729 42
108.0682 1
109.0761 7
110.0601 4
110.0964 4
111.0792 2
112.0757 1
112.1121 10
114.0662 11
120.0807 7
121.0761 1
122.0712 17
122.0837 1
122.0964 27
123.0553 12
123.0805 3
123.0915 4
124.0632 3
124.0758 1
126.0661 6
136.0996 1
137.1072 4
138.0662 48
138.0915 5
139.0741 40
139.1231 2
140.107 999
150.1026 67
151.0867 3
151.1228 4
152.0817 9
153.0897 2
154.0975 4
165.1023 140
166.0975 20
167.1053 62
168.1133 4
180.1132 2
182.1288 238
193.1336 175
208.1446 8
210.16 546

Name: Myclobutanil;Myclobutanil;6336
Synon: 2-(4-chlorophenyl)-2-(1,2,4-triazol-1-ylmethyl)hexanenitrile
DB#: MSBNK-UFZ-WANA004303B085PH
InChIKey: HZJKXKUJVSEEFU-UHFFFAOYSA-N
InChI: InChI=1S/C15H17ClN4/c1-2-3-8-15(9-17,10-20-12-18-11-19-20)13-4-6-14(16)7-5-13/h4-7,11-12H,2-3,8,10H2,1H3
SMILES: CCCCC(CN1C=NC=N1)(C#N)C1=CC=C(Cl)C=C1
Precursor_type: [M+H]+
Spectrum_type: MS2
PrecursorMZ: 289.1215
Instrument_type: LC-ESI-ITFT
Instrument: LTQ Orbitrap XL Thermo Scientific
Ion_mode: POSITIVE
Collision_energy: 20 % (nominal)
Formula: C15H17ClN4
MW: 288
ExactMass: 288.114174224
Comments: Parent=289.1215
Splash: splash10-000i-1090000000-cad3d58e3693cfa16352
Num Peaks: 4
70.0397 191
125.0153 5
220.0883 11
289.1213 999

Name: Atrazine;Atrazine;2256
Synon: 6-chloro-N-ethyl-N'-isopropyl-1,3,5-triazine-2,4-diamine
Synon: 6-chloranyl-N4-ethyl-N2-propan-2-yl-1,3,5-triazine-2,4-diamine
DB#: MSBNK-Eawag-EA028814
InChIKey: MXWJVTOOROXGIU-UHFFFAOYSA-N
InChI: InChI=1S/C8H14ClN5/c1-4-10-7-12-6(9)13-8(14-7)11-5(2)3/h5H,4H2,1-3H3,(H2,10,11,12,13,14)
SMILES: c1(nc(nc(n1)Cl)NCC)NC(C)C
Precursor_type: [M+H]+
Spectrum_type: MS2
PrecursorMZ: 216.101
Instrument_type: LC-ESI-ITFT
Instrument: LTQ Orbitrap XL Thermo Scientific
Ion_mode: POSITIVE
Collision_energy: 35 % (nominal)
Formula: C8H14ClN5
MW: 215
ExactMass: 215.0932
Comments: Parent=216.101
Splash: splash10-00di-0900000000-e72e1e890a493331145d
Num Peaks: 13
68.0243 2
79.0058 2
96.0556 19
104.001 12
132.0323 6
138.0776 2
138.1026 23
146.0228 9
146.048 10
174.0542 999
180.1243 2
188.0697 5
216.1009 4

Name: Aminocarb;Aminocarb;16247
Synon: [4-(dimethylamino)-3-methylphenyl] N-methylcarbamate
DB#: MSBNK-Eawag-EQ01120203
InChIKey: IMIDOCRTMDIQIJ-UHFFFAOYSA-N
InChI: InChI=1S/C11H16N2O2/c1-8-7-9(15-11(14)12-2)5-6-10(8)13(3)4/h5-7H,1-4H3,(H,12,14)
SMILES: CC1=C(C=CC(=C1)OC(=O)NC)N(C)C
Precursor_type: [M+H]+
Spectrum_type: MS2
PrecursorMZ: 209.1285
Instrument_type: LC-ESI-QFT
Instrument: Exploris 240 Orbitrap Thermo Scientific
Ion_mode: POSITIVE
Collision_energy: 45 % (nominal)
Formula: C11H16N2O2
MW: 208
ExactMass: 208.1212
Comments: Parent=209.1285
Splash: splash10-0udr-0900000000-f2bed258c9a47fdf6b77
Num Peaks: 3
137.0835 615
152.1069 999
209.1288 23

Name: Buturon;Buturon;19587
Synon: 1-but-3-yn-2-yl-3-(4-chlorophenyl)-1-methylurea
DB#: MSBNK-LCSB-LU019604
InChIKey: BYYMILHAKOURNM-UHFFFAOYSA-N
InChI: InChI=1S/C12H13ClN2O/c1-4-9(2)15(3)12(16)14-11-7-5-10(13)6-8-11/h1,5-9H,2-3H3,(H,14,16)
SMILES: CC(C#C)N(C)C(=O)NC1=CC=C(Cl)C=C1
Precursor_type: [M+H]+
Spectrum_type: MS2
PrecursorMZ: 237.0789
Instrument_type: LC-ESI-QFT
Instrument: Q Exactive Orbitrap (Thermo Scientific)
Ion_mode: POSITIVE
Collision_energy: 60
Formula: C12H13ClN2O
MW: 236
ExactMass: 236.0716
Comments: Parent=237.0789
Splash: splash10-0059-9710000000-83e4d197dfc5c4621356
Num Peaks: 42
51.0229 12
53.0386 520
55.0542 142
56.0495 82
57.07 13
58.0287 63
58.0651 200
67.0415 8
68.0494 248
69.0334 129
69.0572 16
70.065 18
72.0806 20
82.0652 24
84.0808 999
90.0338 11
93.0573 181
98.9996 53
118.0651 89
126.0105 958
127.0184 67
128.0261 289
130.0652 67
139.0058 14
143.0731 24
144.0808 65
145.0887 25
152.0262 38
152.9976 83
153.0339 26
154.0053 95
159.0917 119
164.0254 10
167.037 179
178.0417 39
185.0477 24
193.0292 17
193.053 48
194.0613 16
207.0321 94
222.0555 71
237.0789 306

Name: Clomazone;clomazone;54778
Synon: 2-(2-chlorobenzyl)-4,4-dimethyl-isoxazolidin-3-one
DB#: MSBNK-Eawag-EQ013901
InChIKey: KIEDNEWSYUYDSN-UHFFFAOYSA-N
InChI: InChI=1S/C12H14ClNO2/c1-12(2)8-16-14(11(12)15)7-9-5-3-4-6-10(9)13/h3-6H,7-8H2,1-2H3
SMILES: N1(C(C(C)(C)CO1)=O)Cc1c(cccc1)Cl
Precursor_type: [M+H]+
Spectrum_type: MS2
PrecursorMZ: 240.0786
Instrument_type: LC-ESI-QFT
Instrument: Q Exactive Orbitrap Thermo Scientific
Ion_mode: POSITIVE
Collision_energy: 15 (nominal)
Formula: C12H14ClNO2
MW: 239
ExactMass: 239.07080
Comments: Parent=240.0786
Splash: splash10-002f-0690000000-093d212748b02f09715e
Num Peaks: 7
89.0385 2
100.0757 4
114.0549 2
125.0152 690
128.0705 32
140.0261 2
240.0785 999

Name: Ergocryptinine;Ergocryptinine;10875520
DB#: MSBNK-AAFC-AC000310
InChIKey: YDOTUXAWKBPQJW-JJANYQHSSA-N
InChI: InChI=1S/C32H41N5O5/c1-17(2)12-25-29(39)36-11-7-10-26(36)32(41)37(25)30(40)31(42-32,18(3)4)34-28(38)20-13-22-21-8-6-9-23-27(21)19(15-33-23)14-24(22)35(5)16-20/h6,8-9,13,15,17-18,20,24-26,33,41H,7,10-12,14,16H2,1-5H3,(H,34,38)/t20-,24+,25-,26-,31+,32-/m0/s1
SMILES: CC(C)C[C@H]1C(=O)N2CCC[C@H]2[C@]3(N1C(=O)[C@](O3)(C(C)C)NC(=O)[C@@H]4CN([C@@H]5CC6=CNC7=CC=CC(=C67)C5=C4)C)O
Precursor_type: [M+Na]+
Spectrum_type: MS2
PrecursorMZ: 598.2994
Instrument_type: LC-ESI-ITFT
Instrument: Q-Exactive Orbitrap Thermo Scientific
Ion_mode: POSITIVE
Collision_energy: 30(NCE)
Formula: C32H41N5O5
MW: 575
ExactMass: 575.31077
Comments: Parent=598.2994
Splash: splash10-0006-0091020000-ed18728a05f6718a4ee8
Num Peaks: 9
247.0828 112
290.1248 999
348.1873 55
360.1509 31
374.1665 50
376.1822 73
458.205 54
555.2578 238
598.3 76

Name: Trinexapac-ethyl;Trinexapac-ethyl;92421
Synon: 4-[cyclopropyl(hydroxy)methylene]-3,5-diketo-cyclohexanecarboxylic acid ethyl ester
DB#: MSBNK-Eawag-EA015114
InChIKey: RVKCCVTVZORVGD-QXMHVHEDSA-N
InChI: InChI=1S/C13H16O5/c1-2-18-13(17)8-5-9(14)11(10(15)6-8)12(16)7-3-4-7/h7-8,16H,2-6H2,1H3/b12-11-
SMILES: CCOC(=O)C1CC(=O)C(=C(C2CC2)O)C(=O)C1
Precursor_type: [M+H]+
Spectrum_type: MS2
PrecursorMZ: 253.1071
Instrument_type: LC-ESI-ITFT
Instrument: LTQ Orbitrap XL Thermo Scientific
Ion_mode: POSITIVE
Collision_energy: 35 % (nominal)
Formula: C13H16O5
MW: 252
ExactMass: 252.0992
Comments: Parent=253.1071
Splash: splash10-0a4r-0890000000-578a58ec7a30ce5d5000
Num Peaks: 13
69.0335 7
111.044 6
139.0389 51
165.0182 42
179.0702 78
183.0288 7
183.1011 2
185.0809 794
207.0652 999
211.0599 21
225.0756 8
225.112 10
235.0966 3

Name: Disulfoton-sulfoxide;Disulfoton-sulfoxide;17242
Synon: Oxydisulfoton
Synon: diethoxy-(2-ethylsulfinylethylsulfanyl)-sulfanylidene-lambda5-phosphane
DB#: MSBNK-Eawag-EQ01123801
InChIKey: UPUGLJYNCXXUQV-UHFFFAOYSA-N
InChI: InChI=1S/C8H19O3PS3/c1-4-10-12(13,11-5-2)14-7-8-15(9)6-3/h4-8H2,1-3H3
SMILES: CCOP(=S)(OCC)SCCS(=O)CC
Precursor_type: [M+H]+
Spectrum_type: MS2
PrecursorMZ: 291.0307
Instrument_type: LC-ESI-QFT
Instrument: Exploris 240 Orbitrap Thermo Scientific
[truncated: 3,991,673 more chars]
