# Supplementary material for: A Pilot Metabolomic Study for Diagnosing Aspergillus Infection in Immunocompromised Pediatric Cancer Patients
Source: Int J Mol Sci. 2025 Jun 20;26(13):5926. doi: 10.3390/ijms26135926 (PMC12249737; doi:10.3390/ijms26135926)
Supplement: Supplementary file 1 [file ijms-26-05926-s001.zip › Supplementary/Supplementary File S2.msp]

Name: Skyrin;Skyrin;73071
Synon: 2,4,5-trihydroxy-7-methyl-1-(2,4,5-trihydroxy-7-methyl-9,10-dioxoanthracen-1-yl)anthracene-9,10-dione
DB#: MSBNK-HBM4EU-HB003418
InChIKey: MQSXZQXHIJMNAF-UHFFFAOYSA-N
InChI: InChI=1S/C30H18O10/c1-9-3-11-19(13(31)5-9)29(39)23-17(35)7-15(33)21(25(23)27(11)37)22-16(34)8-18(36)24-26(22)28(38)12-4-10(2)6-14(32)20(12)30(24)40/h3-8,31-36H,1-2H3
SMILES: CC1=CC2=C(C(=C1)O)C(=O)C3=C(C=C(C(=C3C2=O)C4=C5C(=C(C=C4O)O)C(=O)C6=C(C5=O)C=C(C=C6O)C)O)O
Precursor_type: [M-H]-
Spectrum_type: MS2
PrecursorMZ: 537.0827
Instrument_type: LC-ESI-ITFT
Instrument: LTQ Orbitrap XL Thermo Scientific
Ion_mode: NEGATIVE
Collision_energy: 60 % (nominal)
Formula: C30H18O10
MW: 538
ExactMass: 538.09000
Comments: Parent=537.0827
Splash: splash10-000i-0000090000-e4b43306351541f30a3f
Num Peaks: 1
537.0826 999

Name: Sulcotrione;Sulcotrione;91760
DB#: MSBNK-BAFG-CSL23111019002
InChIKey: PQTBTIFWAXVEPB-UHFFFAOYSA-N
InChI: InChI=1S/C14H13ClO5S/c1-21(19,20)8-5-6-9(10(15)7-8)14(18)13-11(16)3-2-4-12(13)17/h5-7,13H,2-4H2,1H3
SMILES: CS(=O)(=O)C1=CC(=C(C=C1)C(=O)C2C(=O)CCCC2=O)Cl
Precursor_type: [M-H]-
Spectrum_type: MS2
PrecursorMZ: 327.0099
Instrument_type: LC-ESI-QTOF
Instrument: TripleTOF 6600 SCIEX
Ion_mode: NEGATIVE
Collision_energy: 140
Formula: C14H13ClO5S
MW: 328
ExactMass: 328.0172
Comments: Parent=327.0099
Splash: splash10-001i-9000000000-3eafdf5163239e818544
Num Peaks: 4
34.9683 999
41.0026 58
63.9616 102
65.0022 58

Name: Coumatetralyl;Coumatetralyl;54678504
Synon: 4-hydroxy-3-(1,2,3,4-tetrahydronaphthalen-1-yl)chromen-2-one
DB#: MSBNK-Eawag-EQ01094557
InChIKey: ULSLJYXHZDTLQK-UHFFFAOYSA-N
InChI: InChI=1S/C19H16O3/c20-18-15-9-3-4-11-16(15)22-19(21)17(18)14-10-5-7-12-6-1-2-8-13(12)14/h1-4,6,8-9,11,14,20H,5,7,10H2
SMILES: C1CC(C2=CC=CC=C2C1)C3=C(C4=CC=CC=C4OC3=O)O
Precursor_type: [M-H]-
Spectrum_type: MS2
PrecursorMZ: 291.1027
Instrument_type: LC-ESI-QFT
Instrument: Exploris 240 Orbitrap Thermo Scientific
Ion_mode: NEGATIVE
Collision_energy: 120 % (nominal)
Formula: C19H16O3
MW: 292
ExactMass: 292.1099
Comments: Parent=291.1027
Splash: splash10-0006-3900000000-09b85ef79082a5b741b1
Num Peaks: 11
59.0139 23
65.0398 69
67.019 37
92.0268 39
93.0346 438
115.0553 365
117.0346 90
119.0508 46
141.0712 129
143.0502 999
243.0817 43

Name: Taxifolin  (3,3',4',5,7-pentahydroxylflavanone);Dihydroquercetin;439533
DB#: MSBNK-BS-BS003046
InChIKey: CXQWRCVTCMQVQX-LSDHHAIUSA-N
InChI: InChI=1S/C15H12O7/c16-7-4-10(19)12-11(5-7)22-15(14(21)13(12)20)6-1-2-8(17)9(18)3-6/h1-5,14-19,21H/t14-,15+/m0/s1
SMILES: C1(=C(C(=C(C(=C1[C@]2([H])[C@]([H])(C(=O)C3=C(C(=C(C(=C3O2)[H])O[H])[H])O[H])O[H])[H])O[H])O[H])[H])[H]
Spectrum_type: MS
Instrument_type: LC-ESI-QTOF
Instrument: Bruker impact HD
Ion_mode: NEGATIVE
Formula: C15H12O7
MW: 304
ExactMass: 304.0583
Comments: Parent=-1
Splash: splash10-0udi-0019000000-f4c2db21ffbf7fdec0ec
Num Peaks: 31
125.0235 8
151.0028 5
153.0179 3
177.0184 7
178.9978 5
215.0336 4
217.0497 3
227.0338 2
229.0493 3
233.0445 2
241.0489 2
255.0289 6
257.0437 6
259.0598 14
260.0634 2
273.0395 77
274.0424 12
275.0545 20
276.0582 3
283.0235 4
285.0395 78
286.0425 13
301.0349 999
302.0379 133
303.0481 70
304.0519 11
319.0449 30
320.0477 5
325.0315 8
387.0019 2
603.0751 6

Name: Flurtamone;Flurtamone;91755
Synon: 5-(methylamino)-2-phenyl-4-[3-(trifluoromethyl)phenyl]furan-3-one
DB#: MSBNK-Eawag-EQ360058
InChIKey: NYRMIJKDBAQCHC-UHFFFAOYSA-N
InChI: InChI=1S/C18H14F3NO2/c1-22-17-14(12-8-5-9-13(10-12)18(19,20)21)15(23)16(24-17)11-6-3-2-4-7-11/h2-10,16,22H,1H3
SMILES: CNC1=C(C(=O)C(O1)C2=CC=CC=C2)C3=CC(=CC=C3)C(F)(F)F
Precursor_type: [M-H]-
Spectrum_type: MS2
PrecursorMZ: 332.0904
Instrument_type: LC-ESI-QFT
Instrument: Q Exactive Plus Orbitrap Thermo Scientific
Ion_mode: NEGATIVE
Collision_energy: 150 (nominal)
Formula: C18H14F3NO2
MW: 333
ExactMass: 333.09766
Comments: Parent=332.0904
Splash: splash10-0002-9700000000-22134af7b71dffdeb2a9
Num Peaks: 39
50.0036 172
65.0033 4
66.999 28
68.9958 43
70.9939 12
73.0084 60
74.0037 15
75.0241 5
85.0083 6
90.9989 3
94.9939 4
96.0005 29
97.0083 999
98.0036 11
99.024 33
101.0396 17
108.0005 6
109.0083 110
109.9974 20
113.0272 3
114.0349 4
117.0147 147
122.0036 311
123.0115 6
129.0146 45
135.0053 19
136.013 53
137.0209 15
142.0098 93
143.0176 3
145.0095 100
149.0205 12
156.0194 62
162.0162 47
165.0158 55
169.0269 5
180.026 3
182.0222 44
185.0219 42

Name: Thiophanate;Thiophanate;3032792
Synon: N'-ethoxycarbonyl-N-[2-[(N-ethoxycarbonyl-C-sulfanylcarbonimidoyl)amino]phenyl]carbamimidothioic acid
DB#: MSBNK-LCSB-LU125552
InChIKey: YFNCATAIYKQPOO-UHFFFAOYSA-N
InChI: InChI=1S/C14H18N4O4S2/c1-3-21-13(19)17-11(23)15-9-7-5-6-8-10(9)16-12(24)18-14(20)22-4-2/h5-8H,3-4H2,1-2H3,(H2,15,17,19,23)(H2,16,18,20,24)
SMILES: CCOC(=O)NC(=S)NC1=C(NC(=S)NC(=O)OCC)C=CC=C1
Precursor_type: [M-H]-
Spectrum_type: MS2
PrecursorMZ: 369.0697
Instrument_type: LC-ESI-QFT
Instrument: Q Exactive Orbitrap (Thermo Scientific)
Ion_mode: NEGATIVE
Collision_energy: 30
Formula: C14H18N4O4S2
MW: 370
ExactMass: 370.0769
Comments: Parent=369.0697
Splash: splash10-0002-0910000000-403bf0a2f1162125ae33
Num Peaks: 5
132.0568 140
149.0179 999
158.036 374
174.0132 19
204.0779 223

Name: Sulochrin;Sulochrin;160505
Synon: methyl 2-(2,6-dihydroxy-4-methylbenzoyl)-5-hydroxy-3-methoxybenzoate
DB#: MSBNK-HBM4EU-HB003385
InChIKey: YJRLSCDUYLRBIZ-UHFFFAOYSA-N
InChI: InChI=1S/C17H16O7/c1-8-4-11(19)15(12(20)5-8)16(21)14-10(17(22)24-3)6-9(18)7-13(14)23-2/h4-7,18-20H,1-3H3
SMILES: CC1=CC(=C(C(=C1)O)C(=O)C2=C(C=C(C=C2OC)O)C(=O)OC)O
Precursor_type: [M-H]-
Spectrum_type: MS2
PrecursorMZ: 331.0823
Instrument_type: LC-ESI-ITFT
Instrument: LTQ Orbitrap XL Thermo Scientific
Ion_mode: NEGATIVE
Collision_energy: 60 % (nominal)
Formula: C17H16O7
MW: 332
ExactMass: 332.08960
Comments: Parent=331.0823
Splash: splash10-0002-0920000000-76d4282c6e512a3f86bf
Num Peaks: 11
105.0347 117
149.0246 999
166.0273 12
167.0349 4
181.0508 366
240.0431 16
255.0664 40
267.0304 6
299.0561 387
301.0713 1
331.0828 2

Name: Patulin;Patulin;4696
Synon: 4-hydroxy-4,6-dihydrofuro[3,2-c]pyran-2-one
DB#: MSBNK-HBM4EU-HB003373
InChIKey: ZRWPUFFVAOMMNM-UHFFFAOYSA-N
InChI: InChI=1S/C7H6O4/c8-6-3-4-5(11-6)1-2-10-7(4)9/h1,3,7,9H,2H2
SMILES: C1C=C2C(=CC(=O)O2)C(O1)O
Precursor_type: [M-H]-
Spectrum_type: MS2
PrecursorMZ: 153.0193
Instrument_type: LC-ESI-ITFT
Instrument: LTQ Orbitrap XL Thermo Scientific
Ion_mode: NEGATIVE
Collision_energy: 60 % (nominal)
Formula: C7H6O4
MW: 154
ExactMass: 154.0266
Comments: Parent=153.0193
Splash: splash10-0pc0-2900000000-3752d3d09a797b6d1414
Num Peaks: 5
81.0346 514
109.0294 999
125.0245 120
135.0086 187
153.0193 847

Name: Warfarin;Warfarin;54678486
Synon: 4-hydroxy-3-(3-oxo-1-phenylbutyl)chromen-2-one
DB#: MSBNK-LCSB-LU037756
InChIKey: PJVWKTKQMONHTI-UHFFFAOYSA-N
InChI: InChI=1S/C19H16O4/c1-12(20)11-15(13-7-3-2-4-8-13)17-18(21)14-9-5-6-10-16(14)23-19(17)22/h2-10,15,21H,11H2,1H3
SMILES: CC(=O)CC(C1=CC=CC=C1)C1=C(O)C2=CC=CC=C2OC1=O
Precursor_type: [M-H]-
Spectrum_type: MS2
PrecursorMZ: 307.0976
Instrument_type: LC-ESI-QFT
Instrument: Q Exactive Orbitrap (Thermo Scientific)
Ion_mode: NEGATIVE
Collision_energy: 90
Formula: C19H16O4
MW: 308
ExactMass: 308.1049
Comments: Parent=307.0976
Splash: splash10-066r-7900000000-30038d7e0e38727227f5
Num Peaks: 25
57.0346 825
65.0396 3
83.0138 11
89.0398 3
93.0346 69
95.0138 5
101.0397 33
108.0217 4
115.0554 9
117.0346 999
119.0503 6
135.0452 2
141.0711 5
143.0504 5
145.0295 2
145.0662 1
161.0245 33
193.0659 19
195.0821 3
205.0658 8
206.0742 2
219.0819 4
221.0615 3
249.0557 9
250.064 1

Name: Fenhexamid;Fenhexamid;213031
Synon: N-(2,3-dichloro-4-hydroxy-phenyl)-1-methyl-cyclohexanecarboxamide
DB#: MSBNK-Eawag-EQ305754
InChIKey: VDLGAVXLJYLFDH-UHFFFAOYSA-N
InChI: InChI=1S/C14H17Cl2NO2/c1-14(7-3-2-4-8-14)13(19)17-9-5-6-10(18)12(16)11(9)15/h5-6,18H,2-4,7-8H2,1H3,(H,17,19)
SMILES: O=C(Nc1ccc(O)c(Cl)c1Cl)C2(C)CCCCC2
Precursor_type: [M-H]-
Spectrum_type: MS2
PrecursorMZ: 300.0564
Instrument_type: LC-ESI-QFT
Instrument: Q Exactive Orbitrap Thermo Scientific
Ion_mode: NEGATIVE
Collision_energy: 60 (nominal)
Formula: C14H17Cl2NO2
MW: 301
ExactMass: 301.06363
Comments: Parent=300.0564
Splash: splash10-03dj-0190000000-8b8b5eb9d7adb6236b4f
Num Peaks: 35
103.0063 1
132.009 5
138.9831 28
155.9859 17
157.0533 5
159.0324 2
161.0481 2
166.978 52
167.9858 60
174.9597 35
180.9939 25
182.9727 11
184.0404 7
184.0769 5
185.0479 11
185.0847 36
192.9935 12
194.0013 17
195.0093 54
200.0717 4
200.1084 7
203.0953 2
207.0092 5
208.017 23
212.0719 24
213.0796 50
216.0666 4
220.017 37
221.0249 246
228.1031 15
234.0328 6
248.0485 161
249.0563 630
264.0798 999
300.0564 9

Name: Apicidin;Apicidin;21922507
Synon: 3-butan-2-yl-6-[(1-methoxyindol-3-yl)methyl]-9-(6-oxooctyl)-1,4,7,10-tetrazabicyclo[10.4.0]hexadecane-2,5,8,11-tetrone
DB#: MSBNK-HBM4EU-HB003032
InChIKey: JWOGUUIOCYMBPV-UHFFFAOYSA-N
InChI: InChI=1S/C34H49N5O6/c1-5-22(3)30-34(44)38-19-13-12-18-29(38)33(43)35-26(16-9-7-8-14-24(40)6-2)31(41)36-27(32(42)37-30)20-23-21-39(45-4)28-17-11-10-15-25(23)28/h10-11,15,17,21-22,26-27,29-30H,5-9,12-14,16,18-20H2,1-4H3,(H,35,43)(H,36,41)(H,37,42)
SMILES: CCC(C)C1C(=O)N2CCCCC2C(=O)NC(C(=O)NC(C(=O)N1)CC3=CN(C4=CC=CC=C43)OC)CCCCCC(=O)CC
Precursor_type: [M-H]-
Spectrum_type: MS2
PrecursorMZ: 622.361
Instrument_type: LC-ESI-ITFT
Instrument: LTQ Orbitrap XL Thermo Scientific
Ion_mode: NEGATIVE
Collision_energy: 50 % (nominal)
Formula: C34H49N5O6
MW: 623
ExactMass: 623.36828
Comments: Parent=622.361
Splash: splash10-03di-0000900000-d685c75b9c0c5997a486
Num Peaks: 1
462.283 999

Name: Cyclopenol;Cyclopenol;101201
Synon: Spiro[3H-1,4-benzodiazepine-3,2`-oxirane]-2,5(1H,4H)-dione, 3`-(3-hydroxyphenyl)-4-methyl-, cis-(-)-
Synon: 3`-(3-hydroxyphenyl)-4-methylspiro[1H-1,4-benzodiazepine-3,2`-oxirane]-2,5-dione
DB#: MSBNK-HBM4EU-HB003471
InChIKey: BDDNYDPRCCDQQJ-UHFFFAOYSA-N
InChI: InChI=1S/C17H14N2O4/c1-19-15(21)12-7-2-3-8-13(12)18-16(22)17(19)14(23-17)10-5-4-6-11(20)9-10/h2-9,14,20H,1H3,(H,18,22)
SMILES: CN1C(=O)C2=CC=CC=C2NC(=O)C13C(O3)C4=CC(=CC=C4)O
Precursor_type: [M-H]-
Spectrum_type: MS2
PrecursorMZ: 309.0881
Instrument_type: LC-ESI-ITFT
Instrument: LTQ Orbitrap XL Thermo Scientific
Ion_mode: NEGATIVE
Collision_energy: 60 % (nominal)
Formula: C17H14N2O4
MW: 310
ExactMass: 310.09536
Comments: Parent=309.0881
Splash: splash10-05fr-0910000000-a91309951678ff809bd7
Num Peaks: 28
92.0268 37
93.0347 11
102.035 103
121.0297 999
131.0617 11
133.0297 36
137.0245 58
149.0251 3
149.0719 14
159.0564 759
160.0408 4
175.0513 523
177.0666 15
187.0515 31
189.0673 4
208.0771 5
223.0639 47
224.0717 124
238.0873 68
250.075 14
251.0587 32
252.0668 43
263.0825 7
265.0984 8
266.0821 100
281.0942 4
291.0779 4
309.0883 15

Name: Oxfendazole;Oxfendazole;40854
Synon: methyl N-[6-(benzenesulfinyl)-1H-benzimidazol-2-yl]carbamate
DB#: MSBNK-LCSB-LU043855
InChIKey: BEZZFPOZAYTVHN-UHFFFAOYSA-N
InChI: InChI=1S/C15H13N3O3S/c1-21-15(19)18-14-16-12-8-7-11(9-13(12)17-14)22(20)10-5-3-2-4-6-10/h2-9H,1H3,(H2,16,17,18,19)
SMILES: COC(=O)NC1=NC2=C(N1)C=CC(=C2)S(=O)C1=CC=CC=C1
Precursor_type: [M-H]-
Spectrum_type: MS2
PrecursorMZ: 314.0605
Instrument_type: LC-ESI-QFT
Instrument: Q Exactive Orbitrap (Thermo Scientific)
Ion_mode: NEGATIVE
Collision_energy: 75
Formula: C15H13N3O3S
MW: 315
ExactMass: 315.0678
Comments: Parent=314.0605
Splash: splash10-0fk9-0950000000-32c476b2c4c7cfa5cd1d
Num Peaks: 17
65.0147 21
65.9986 21
95.0251 41
106.0173 76
121.9947 27
129.0331 19
133.0281 53
144.0205 65
145.0281 137
149.0052 51
149.0233 65
157.0285 19
160.0157 84
173.0231 999
177 46
203.9873 39
204.9951 932

Name: Warfarin;Warfarin;54678486
Synon: 4-hydroxy-3-(3-oxo-1-phenylbutyl)chromen-2-one
DB#: MSBNK-LCSB-LU037751
InChIKey: PJVWKTKQMONHTI-UHFFFAOYSA-N
InChI: InChI=1S/C19H16O4/c1-12(20)11-15(13-7-3-2-4-8-13)17-18(21)14-9-5-6-10-16(14)23-19(17)22/h2-10,15,21H,11H2,1H3
SMILES: CC(=O)CC(C1=CC=CC=C1)C1=C(O)C2=CC=CC=C2OC1=O
Precursor_type: [M-H]-
Spectrum_type: MS2
PrecursorMZ: 307.0976
Instrument_type: LC-ESI-QFT
Instrument: Q Exactive Orbitrap (Thermo Scientific)
Ion_mode: NEGATIVE
Collision_energy: 15
Formula: C19H16O4
MW: 308
ExactMass: 308.1049
Comments: Parent=307.0976
Splash: splash10-0a4i-0109000000-e3a2769ecd9625e60366
Num Peaks: 5
57.0345 3
161.0245 140
223.077 2
250.0636 17
307.0976 999

Name: Oxacillin;Oxacillin;6196
Synon: (2S,5R,6R)-3,3-dimethyl-6-[(5-methyl-3-phenyl-1,2-oxazole-4-carbonyl)amino]-7-oxo-4-thia-1-azabicyclo[3.2.0]heptane-2-carboxylic acid
DB#: MSBNK-Eawag-EQ320754
InChIKey: UWYHMGVUTGAWSP-JKIFEVAISA-N
InChI: InChI=1S/C19H19N3O5S/c1-9-11(12(21-27-9)10-7-5-4-6-8-10)15(23)20-13-16(24)22-14(18(25)26)19(2,3)28-17(13)22/h4-8,13-14,17H,1-3H3,(H,20,23)(H,25,26)/t13-,14+,17-/m1/s1
SMILES: CC1=C(C(=O)N[C@H]2[C@H]3SC(C)(C)[C@@H](N3C2=O)C(O)=O)C(=NO1)C1=CC=CC=C1
Precursor_type: [M-H]-
Spectrum_type: MS2
PrecursorMZ: 400.0973
Instrument_type: LC-ESI-QFT
Instrument: Q Exactive Plus Orbitrap Thermo Scientific
Ion_mode: NEGATIVE
Collision_energy: 60 (nominal)
Formula: C19H19N3O5S
MW: 401
ExactMass: 401.10454
Comments: Parent=400.0973
Splash: splash10-00e9-9530000000-81bb9ec609f6a7e8c6dd
Num Peaks: 78
55.0189 4
56.9805 6
57.9757 108
58.0299 79
58.9961 170
65.9986 157
69.9757 5
70.9836 278
71.9915 472
72.9993 194
74.0071 9
74.9911 999
82.0299 602
83.0139 645
83.9913 10
85.0118 22
94.0299 35
96.0092 20
96.0456 19
97.9708 8
99.9863 123
101.0397 25
102.0351 5
106.0171 10
107.0252 9
110.9911 11
112.9941 46
114.002 57
116.0507 26
117.0346 18
120.0329 7
122.025 37
124.0405 6
133.0119 7
140.0509 8
142.0663 43
143.0615 231
144.0455 87
146.0198 5
147.0274 25
156.0128 11
156.0689 6
157.0772 5
158.0612 77
159.0565 6
161.018 9
169.0408 48
170.062 5
171.0565 109
172.0228 39
173.0305 387
174.0384 300
182.0486 18
182.0609 80
183.0565 33
184.0404 53
184.0642 120
185.072 215
197.0716 7
198.0561 6
199.0514 80
200.0592 127
201.0254 19
201.067 157
208.0643 26
211.0515 33
215.0288 65
216.0362 116
216.0541 25
217.0442 118
225.0672 736
226.0749 20
227.0828 33
240.054 7
241.0445 24
257.0388 6
258.047 22
259.055 12

Name: Diflufenican;Diflufenican;91735
DB#: MSBNK-BAFG-CSL23111015163
InChIKey: WYEHFWKAOXOVJD-UHFFFAOYSA-N
InChI: InChI=1S/C19H11F5N2O2/c20-12-6-7-16(15(21)10-12)26-17(27)14-5-2-8-25-18(14)28-13-4-1-3-11(9-13)19(22,23)24/h1-10H,(H,26,27)
SMILES: C1=CC(=CC(=C1)OC2=C(C=CC=N2)C(=O)NC3=C(C=C(C=C3)F)F)C(F)(F)F
Precursor_type: [M-H]-
Spectrum_type: MS2
PrecursorMZ: 393.0668
Instrument_type: LC-ESI-QTOF
Instrument: TripleTOF 6600 SCIEX
Ion_mode: NEGATIVE
Collision_energy: 60
Formula: C19H11F5N2O2
MW: 394
ExactMass: 394.0741
Comments: Parent=393.0668
Splash: splash10-0ik9-0290000000-5c15045acf12737f4a21
Num Peaks: 20
94.0291 42
136.0208 28
150.0346 35
161.0211 212
165.0472 56
185.052 148
192.0251 219
198.0352 63
212.0313 999
230.0217 49
232.0376 325
238.0473 56
250.0273 28
251.0348 148
252.0435 977
270.034 184
272.0489 113
285.0476 70
288.0512 28
289.0569 35

Name: Rubrofusarin;Rubrofusarin;72537
Synon: 5,6-dihydroxy-8-methoxy-2-methylbenzo[g]chromen-4-one
DB#: MSBNK-HBM4EU-HB003076
InChIKey: FPNKCZKRICBAKG-UHFFFAOYSA-N
InChI: InChI=1S/C15H12O5/c1-7-3-10(16)14-12(20-7)5-8-4-9(19-2)6-11(17)13(8)15(14)18/h3-6,17-18H,1-2H3
SMILES: CC1=CC(=O)C2=C(C3=C(C=C(C=C3C=C2O1)OC)O)O
Precursor_type: [M-H]-
Spectrum_type: MS2
PrecursorMZ: 271.0612
Instrument_type: LC-ESI-ITFT
Instrument: LTQ Orbitrap XL Thermo Scientific
Ion_mode: NEGATIVE
Collision_energy: 20 % (nominal)
Formula: C15H12O5
MW: 272
ExactMass: 272.06847
Comments: Parent=271.0612
Splash: splash10-00di-0090000000-c8c90f65ea42643404a1
Num Peaks: 2
256.0367 3
271.0618 999

Name: Sulfaquinoxaline;Sulfaquinoxaline;5338
Synon: 4-amino-N-quinoxalin-2-ylbenzenesulfonamide
DB#: MSBNK-LCSB-LU041251
InChIKey: NHZLNPMOSADWGC-UHFFFAOYSA-N
InChI: InChI=1S/C14H12N4O2S/c15-10-5-7-11(8-6-10)21(19,20)18-14-9-16-12-3-1-2-4-13(12)17-14/h1-9H,15H2,(H,17,18)
SMILES: NC1=CC=C(C=C1)S(=O)(=O)NC1=CN=C2C=CC=CC2=N1
Precursor_type: [M-H]-
Spectrum_type: MS2
PrecursorMZ: 299.0608
Instrument_type: LC-ESI-QFT
Instrument: Q Exactive Orbitrap (Thermo Scientific)
Ion_mode: NEGATIVE
Collision_energy: 15
Formula: C14H12N4O2S
MW: 300
ExactMass: 300.0681
Comments: Parent=299.0608
Splash: splash10-0002-0090000000-dcb644d209a5023fa2aa
Num Peaks: 2
207.012 1
299.0608 999

Name: Fusaric acid;Fusaric acid;3442
Synon: 5-butylpyridine-2-carboxylic acid
DB#: MSBNK-HBM4EU-HB003065
InChIKey: DGMPVYSXXIOGJY-UHFFFAOYSA-N
InChI: InChI=1S/C10H13NO2/c1-2-3-4-8-5-6-9(10(12)13)11-7-8/h5-7H,2-4H2,1H3,(H,12,13)
SMILES: CCCCC1=CN=C(C=C1)C(=O)O
Precursor_type: [M-H]-
Spectrum_type: MS2
PrecursorMZ: 178.0874
Instrument_type: LC-ESI-ITFT
Instrument: LTQ Orbitrap XL Thermo Scientific
Ion_mode: NEGATIVE
Collision_energy: 30 % (nominal)
Formula: C10H13NO2
MW: 179
ExactMass: 179.09463
Comments: Parent=178.0874
Splash: splash10-004i-0900000000-60ff8adc76bc2ddf3d54
Num Peaks: 3
134.0618 5
134.0978 63
178.0876 999

Name: Triamcinolone;Triamcinolone;31307
Synon: (8S,9R,10S,11S,13S,14S,16R,17S)-9-fluoro-11,16,17-trihydroxy-17-(2-hydroxyacetyl)-10,13-dimethyl-6,7,8,11,12,14,15,16-octahydrocyclopenta[a]phenanthren-3-one
DB#: MSBNK-LCSB-LU023951
InChIKey: GFNANZIMVAIWHM-OBYCQNJPSA-N
InChI: InChI=1S/C21H27FO6/c1-18-6-5-12(24)7-11(18)3-4-13-14-8-15(25)21(28,17(27)10-23)19(14,2)9-16(26)20(13,18)22/h5-7,13-16,23,25-26,28H,3-4,8-10H2,1-2H3/t13-,14-,15+,16-,18-,19-,20-,21-/m0/s1
SMILES: C[C@]12C[C@H](O)[C@@]3(F)[C@@H](CCC4=CC(=O)C=C[C@]34C)[C@@H]1C[C@@H](O)[C@]2(O)C(=O)CO
Precursor_type: [M-H]-
Spectrum_type: MS2
PrecursorMZ: 393.1719
Instrument_type: LC-ESI-QFT
Instrument: Q Exactive Orbitrap (Thermo Scientific)
Ion_mode: NEGATIVE
Collision_energy: 15
Formula: C21H27FO6
MW: 394
ExactMass: 394.1792
Comments: Parent=393.1719
Splash: splash10-0002-0009000000-4e1d41a40ea8ed519797
Num Peaks: 8
295.134 1
310.12 1
313.1444 9
325.1447 330
337.1447 35
345.1508 999
357.1518 3
375.1608 15

Name: Mefenamic acid;Mefenamic acid;4044
Synon: 2-(2,3-dimethylanilino)benzoic acid
DB#: MSBNK-CASMI_2016-SM857053
InChIKey: HYYBABOKPJLUIN-UHFFFAOYSA-N
InChI: InChI=1S/C15H15NO2/c1-10-6-5-9-13(11(10)2)16-14-8-4-3-7-12(14)15(17)18/h3-9,16H,1-2H3,(H,17,18)
SMILES: Cc1cccc(Nc2ccccc2C(O)=O)c1C
Precursor_type: [M-H]-
Spectrum_type: MS2
PrecursorMZ: 240.103
Instrument_type: LC-ESI-QFT
Instrument: Q Exactive Plus Orbitrap Thermo Scientific
Ion_mode: NEGATIVE
Collision_energy: 35  (nominal)
Formula: C15H15NO2
MW: 241
ExactMass: 241.11028
Comments: Parent=240.103
Splash: splash10-0005-0940000000-4113d0740f35e76f2ef6
Num Peaks: 6
179.0865 12
180.0818 29
192.0818 30
194.0974 21
196.1131 999
240.1029 541

Name: Mefenamic acid;Mefenamic acid;4044
Synon: 2-(2,3-dimethylanilino)benzoic acid
DB#: MSBNK-Athens_Univ-AU235160
InChIKey: HYYBABOKPJLUIN-UHFFFAOYSA-N
InChI: InChI=1S/C15H15NO2/c1-10-6-5-9-13(11(10)2)16-14-8-4-3-7-12(14)15(17)18/h3-9,16H,1-2H3,(H,17,18)
SMILES: CC1=C(C)C(NC2=CC=CC=C2C(O)=O)=CC=C1
Precursor_type: [M-H]-
Spectrum_type: MS2
PrecursorMZ: 240.103
Instrument_type: LC-ESI-QTOF
Instrument: Bruker maXis Impact
Ion_mode: NEGATIVE
Collision_energy: 40 eV
Formula: C15H15NO2
MW: 241
ExactMass: 241.1102787
Comments: Parent=240.103
Splash: splash10-000y-0900000000-f7feee804e140edf01f3
Num Peaks: 7
179.0832 324
180.0806 999
181.0851 122
192.0819 513
193.085 126
194.0971 579
196.113 704

Name: Thiophanate-methyl;Thiophanate-methyl;3032791
Synon: N'-methoxycarbonyl-N-[2-[(N-methoxycarbonyl-C-sulfanylcarbonimidoyl)amino]phenyl]carbamimidothioic acid
DB#: MSBNK-LCSB-LU080554
InChIKey: QGHREAKMXXNCOA-UHFFFAOYSA-N
InChI: InChI=1S/C12H14N4O4S2/c1-19-11(17)15-9(21)13-7-5-3-4-6-8(7)14-10(22)16-12(18)20-2/h3-6H,1-2H3,(H2,13,15,17,21)(H2,14,16,18,22)
SMILES: COC(=O)NC(=S)NC1=C(NC(=S)NC(=O)OC)C=CC=C1
Precursor_type: [M-H]-
Spectrum_type: MS2
PrecursorMZ: 341.0384
Instrument_type: LC-ESI-QFT
Instrument: Q Exactive Orbitrap (Thermo Scientific)
Ion_mode: NEGATIVE
Collision_energy: 60
Formula: C12H14N4O4S2
MW: 342
ExactMass: 342.0456
Comments: Parent=341.0384
Splash: splash10-052b-0900000000-a6e1d001b11feaadae82
Num Peaks: 5
81.0458 65
117.0458 283
132.0567 76
149.0178 999
158.036 664

Name: Ethirimol;Ethirimol;135424354
Synon: 5-butyl-2-(ethylamino)-6-methyl-1H-pyrimidin-4-one
DB#: MSBNK-LCSB-LU035651
InChIKey: BBXXLROWFHWFQY-UHFFFAOYSA-N
InChI: InChI=1S/C11H19N3O/c1-4-6-7-9-8(3)13-11(12-5-2)14-10(9)15/h4-7H2,1-3H3,(H2,12,13,14,15)
SMILES: CCCCC1=C(O)N=C(NCC)N=C1C
Precursor_type: [M-H]-
Spectrum_type: MS2
PrecursorMZ: 208.1455
Instrument_type: LC-ESI-QFT
Instrument: Q Exactive Orbitrap (Thermo Scientific)
Ion_mode: NEGATIVE
Collision_energy: 15
Formula: C11H19N3O
MW: 209
ExactMass: 209.1528
Comments: Parent=208.1455
Splash: splash10-0a4i-1090000000-d854525e2161d8ee74e7
Num Peaks: 5
69.0458 121
165.0908 2
180.1143 101
206.1302 1
208.1455 999

Name: Indole-3-ethanol;Tryptophol;10685
Synon: Tryptophol
DB#: MSBNK-Keio_Univ-KO001203
InChIKey: MBBOMCVGYCRMEA-UHFFFAOYSA-N
InChI: InChI=1S/C10H11NO/c12-6-5-8-7-11-10-4-2-1-3-9(8)10/h1-4,7,11-12H,5-6H2
SMILES: C1=CC=C2C(=C1)C(=CN2)CCO
Precursor_type: [M-H]-
Spectrum_type: MS2
PrecursorMZ: 160
Instrument_type: LC-ESI-QQ
Instrument: API3000, Applied Biosystems
Ion_mode: NEGATIVE
Collision_energy: 30 V
Formula: C10H11NO
MW: 161
ExactMass: 161.08406
Comments: Parent=160
Splash: splash10-003u-0900000000-fb2793cd76eefaaf45c5
Num Peaks: 15
41.900 8
43.100 33
58.200 5
59.000 5
100.300 5
116.300 495
117.700 3
127.600 71
128.100 519
128.600 36
130.200 999
140.000 33
142.000 681
158.200 59
160.200 143

Name: Sulcotrione;Sulcotrione;91760
Synon: 2-(2-chloranyl-4-methylsulfonyl-phenyl)carbonylcyclohexane-1,3-dione
DB#: MSBNK-Eawag-EA029054
InChIKey: PQTBTIFWAXVEPB-UHFFFAOYSA-N
InChI: InChI=1S/C14H13ClO5S/c1-21(19,20)8-5-6-9(10(15)7-8)14(18)13-11(16)3-2-4-12(13)17/h5-7,13H,2-4H2,1H3
SMILES: O=C1CCCC(=O)C1C(=O)c1ccc(S(=O)(=O)C)cc1Cl
Precursor_type: [M-H]-
Spectrum_type: MS2
PrecursorMZ: 327.0099
Instrument_type: LC-ESI-ITFT
Instrument: LTQ Orbitrap XL Thermo Scientific
Ion_mode: NEGATIVE
Collision_energy: 45 % (nominal)
Formula: C14H13ClO5S
MW: 328
ExactMass: 328.0167
Comments: Parent=327.0099
Splash: splash10-0006-0090000000-fa5f91ba71bfcd55e893
Num Peaks: 4
212.0479 114
215.0347 298
249.0231 302
291.0337 999

Name: Sulfentrazon;Sulfentrazone;86369
Synon: N-(2,4-dichloro-5-(4-(difluoromethyl)-4,5-dihydro-3-methyl-5-oxo-1H-1,2,4-triazol-1-yl)phenyl)methanesulfonamide
Synon: N-[2,4-dichloro-5-[4-(difluoromethyl)-3-methyl-5-oxo-1,2,4-triazol-1-yl]phenyl]methanesulfonamide
DB#: MSBNK-Eawag-EQ320951
InChIKey: OORLZFUTLGXMEF-UHFFFAOYSA-N
InChI: InChI=1S/C11H10Cl2F2N4O3S/c1-5-16-19(11(20)18(5)10(14)15)9-4-8(17-23(2,21)22)6(12)3-7(9)13/h3-4,10,17H,1-2H3
SMILES: O=S(=O)(Nc2c(Cl)cc(Cl)c(N1/N=C(\N(C1=O)C(F)F)C)c2)C
Precursor_type: [M-H]-
Spectrum_type: MS2
PrecursorMZ: 384.9746
Instrument_type: LC-ESI-QFT
Instrument: Q Exactive Plus Orbitrap Thermo Scientific
Ion_mode: NEGATIVE
Collision_energy: 15 (nominal)
Formula: C11H10Cl2F2N4O3S
MW: 386
ExactMass: 385.98187
Comments: Parent=384.9746
Splash: splash10-001i-0009000000-8d7568182cef593a8bb1
Num Peaks: 3
305.9882 1
306.997 3
384.9747 999

Name: Pyroxsulam;Pyroxsulam;11571555
DB#: MSBNK-BAFG-CSL23111019145
InChIKey: GLBLPMUBLHYFCW-UHFFFAOYSA-N
InChI: InChI=1S/C14H13F3N6O5S/c1-26-8-6-9(27-2)23-13(19-8)20-12(21-23)22-29(24,25)10-7(14(15,16)17)4-5-18-11(10)28-3/h4-6H,1-3H3,(H,21,22)
SMILES: COC1=CC(=NC2=NC(=NN12)NS(=O)(=O)C3=C(C=CN=C3OC)C(F)(F)F)OC
Precursor_type: [M-H]-
Spectrum_type: MS2
PrecursorMZ: 433.0547
Instrument_type: LC-ESI-QTOF
Instrument: TripleTOF 6600 SCIEX
Ion_mode: NEGATIVE
Collision_energy: 10
Formula: C14H13F3N6O5S
MW: 434
ExactMass: 434.062
Comments: Parent=433.0547
Splash: splash10-001i-0000900000-ee29792eedb0dfc34bf2
Num Peaks: 1
433.0514 999

Name: Inabenfide;Inabenfide;92401
DB#: MSBNK-BAFG-CSL23111014296
InChIKey: PFDCOZXELJAUTR-UHFFFAOYSA-N
InChI: InChI=1S/C19H15ClN2O2/c20-15-6-7-17(22-19(24)14-8-10-21-11-9-14)16(12-15)18(23)13-4-2-1-3-5-13/h1-12,18,23H,(H,22,24)
SMILES: C1=CC=C(C=C1)C(C2=C(C=CC(=C2)Cl)NC(=O)C3=CC=NC=C3)O
Precursor_type: [M-H]-
Spectrum_type: MS2
PrecursorMZ: 337.0749
Instrument_type: LC-ESI-QTOF
Instrument: TripleTOF 6600 SCIEX
Ion_mode: NEGATIVE
Collision_energy: 80
Formula: C19H15ClN2O2
MW: 338
ExactMass: 338.0822
Comments: Parent=337.0749
Splash: splash10-004i-9000000000-298a09523b5a32afabce
Num Peaks: 4
34.9677 85
41.997 94
78.0322 999
165.0421 17

Name: Trinexapac-ethyl;Trinexapac-ethyl;92421
DB#: MSBNK-BAFG-CSL23111018971
InChIKey: RVKCCVTVZORVGD-UHFFFAOYSA-N
InChI: InChI=1S/C13H16O5/c1-2-18-13(17)8-5-9(14)11(10(15)6-8)12(16)7-3-4-7/h7-8,16H,2-6H2,1H3
SMILES: CCOC(=O)C1CC(=O)C(=C(C2CC2)O)C(=O)C1
Precursor_type: [M-H]-
Spectrum_type: MS2
PrecursorMZ: 251.0925
Instrument_type: LC-ESI-QTOF
Instrument: TripleTOF 6600 SCIEX
Ion_mode: NEGATIVE
Collision_energy: 10
Formula: C13H16O5
MW: 252
ExactMass: 252.0998
Comments: Parent=251.0925
Splash: splash10-0udi-0090000000-eb37218996de6e6a2509
Num Peaks: 1
251.0912 999

Name: Fenhexamid;Fenhexamid;213031
Synon: N-(2,3-dichloro-4-hydroxy-phenyl)-1-methyl-cyclohexanecarboxamide
DB#: MSBNK-Eawag-EQ305752
InChIKey: VDLGAVXLJYLFDH-UHFFFAOYSA-N
InChI: InChI=1S/C14H17Cl2NO2/c1-14(7-3-2-4-8-14)13(19)17-9-5-6-10(18)12(16)11(9)15/h5-6,18H,2-4,7-8H2,1H3,(H,17,19)
SMILES: O=C(Nc1ccc(O)c(Cl)c1Cl)C2(C)CCCCC2
Precursor_type: [M-H]-
Spectrum_type: MS2
PrecursorMZ: 300.0564
Instrument_type: LC-ESI-QFT
Instrument: Q Exactive Orbitrap Thermo Scientific
Ion_mode: NEGATIVE
Collision_energy: 30 (nominal)
Formula: C14H17Cl2NO2
MW: 301
ExactMass: 301.06363
Comments: Parent=300.0564
Splash: splash10-0ik9-0095000000-337b7a77ce4e91bd6bf3
Num Peaks: 7
167.9859 2
174.9589 3
221.0251 3
248.0482 2
249.0563 29
264.0797 999
300.0564 632

Name: Radicicol;Radicicol;5033
Synon: 16-chloro-17,19-dihydroxy-4-methyl-3,7-dioxatricyclo[13.4.0.06,8]nonadeca-1(15),9,11,16,18-pentaene-2,13-dione
DB#: MSBNK-HBM4EU-HB003410
InChIKey: WYZWZEOGROVVHK-UHFFFAOYSA-N
InChI: InChI=1S/C18H17ClO6/c1-9-6-15-14(25-15)5-3-2-4-10(20)7-11-16(18(23)24-9)12(21)8-13(22)17(11)19/h2-5,8-9,14-15,21-22H,6-7H2,1H3
SMILES: CC1CC2C(O2)C=CC=CC(=O)CC3=C(C(=CC(=C3Cl)O)O)C(=O)O1
Precursor_type: [M-H]-
Spectrum_type: MS2
PrecursorMZ: 363.0641
Instrument_type: LC-ESI-ITFT
Instrument: LTQ Orbitrap XL Thermo Scientific
Ion_mode: NEGATIVE
Collision_energy: 40 % (nominal)
Formula: C18H17ClO6
MW: 364
ExactMass: 364.07137
Comments: Parent=363.0641
Splash: splash10-03di-0009000000-5a0084493f9ec010464b
Num Peaks: 17
182.9863 3
194.986 3
215.0721 1
223.9884 8
224.9961 3
241.0497 1
247.0174 1
255.1036 2
275.0123 4
283.0979 6
299.0912 1
319.038 11
319.0757 3
327.0875 5
335.0704 2
345.0539 13
363.0646 999

Name: Metoxuron;Metoxuron;29863
Synon: 3-(3-chloro-4-methoxyphenyl)-1,1-dimethylurea
DB#: MSBNK-Eawag-EQ320456
InChIKey: DSRNRYQBBJQVCW-UHFFFAOYSA-N
InChI: InChI=1S/C10H13ClN2O2/c1-13(2)10(14)12-7-4-5-9(15-3)8(11)6-7/h4-6H,1-3H3,(H,12,14)
SMILES: Clc1cc(ccc1OC)NC(=O)N(C)C
Precursor_type: [M-H]-
Spectrum_type: MS2
PrecursorMZ: 227.0593
Instrument_type: LC-ESI-QFT
Instrument: Q Exactive Plus Orbitrap Thermo Scientific
Ion_mode: NEGATIVE
Collision_energy: 90 (nominal)
Formula: C10H13ClN2O2
MW: 228
ExactMass: 228.06656
Comments: Parent=227.0593
Splash: splash10-0uxr-0900000000-ef49ff52763de1897fd0
Num Peaks: 21
64.0192 1
65.0033 3
65.9985 11
76.0193 3
89.0033 79
91.0189 3
106.0298 1
118.0299 43
126.9953 2
132.0091 261
132.0454 13
139.9908 11
140.9988 8
151.9909 153
152.9987 5
154.0066 999
155.0101 2
166.0062 1
167.9858 738
168.0221 341
197.0126 3

Name: Topramezone;Topramezone;11302979
DB#: MSBNK-BAFG-CSL23111019196
InChIKey: BPPVUXSMLBXYGG-UHFFFAOYSA-N
InChI: InChI=1S/C16H17N3O5S/c1-9-10(15(20)11-8-17-19(2)16(11)21)4-5-13(25(3,22)23)14(9)12-6-7-24-18-12/h4-5,8,17H,6-7H2,1-3H3
SMILES: CC1=C(C=CC(=C1C2=NOCC2)S(=O)(=O)C)C(=O)C3=CNN(C3=O)C
Precursor_type: [M-H]-
Spectrum_type: MS2
PrecursorMZ: 362.0816
Instrument_type: LC-ESI-QTOF
Instrument: TripleTOF 6600 SCIEX
Ion_mode: NEGATIVE
Collision_energy: 40
Formula: C16H17N3O5S
MW: 363
ExactMass: 363.0889
Comments: Parent=362.0816
Splash: splash10-001i-0469000000-74bc635e67d581268a4d
Num Peaks: 34
63.9598 17
78.9836 40
97.0394 72
115.0421 28
116.0517 22
124.0259 11
129.0574 13
130.0645 133
131.0363 45
158.0595 13
163.0218 15
179.014 98
180.0238 105
194.0277 324
194.9985 17
210.0238 55
214.0773 20
226.0641 11
238.0602 53
239.0687 383
240.0784 91
242.0078 12
253.0846 64
254.0589 130
254.095 17
255.0632 130
260.0241 16
282.0891 30
289.0241 12
317.0474 10
318.0543 426
332.0686 20
334.0489 999
362.0824 62

Name: Febantel;Febantel;135449328
DB#: MSBNK-BAFG-CSL2311092489
InChIKey: HMCCXLBXIJMERM-UHFFFAOYSA-N
InChI: InChI=1S/C20H22N4O6S/c1-28-12-17(25)21-16-11-14(31-13-7-5-4-6-8-13)9-10-15(16)22-18(23-19(26)29-2)24-20(27)30-3/h4-11H,12H2,1-3H3,(H,21,25)(H2,22,23,24,26,27)
SMILES: COCC(=O)Nc1cc(Sc2ccccc2)ccc1NC(NC(=O)OC)=NC(=O)OC
Precursor_type: [M-H]-
Spectrum_type: MS2
PrecursorMZ: 445.1187
Instrument_type: LC-ESI-QTOF
Instrument: TripleTOF 5600 SCIEX
Ion_mode: NEGATIVE
Collision_energy: 40
Formula: C20H22N4O6S
MW: 446
ExactMass: 446.126
Comments: Parent=445.1187
Splash: splash10-014j-0090000000-e8d3b1a701fcfa746b9a
Num Peaks: 2
266.0395 999
298.0653 637

Name: Brefeldin A;Brefeldin A;2430
DB#: MSBNK-Washington_State_Univ-BML80836
InChIKey: KQNZDYYTLMIZCT-UHFFFAOYSA-N
InChI: InChI=1S/C16H24O4/c1-11-5-3-2-4-6-12-9-13(17)10-14(12)15(18)7-8-16(19)20-11/h4,6-8,11-15,17-18H,2-3,5,9-10H2,1H3
SMILES: CC1CCCC=CC2CC(CC2C(C=CC(=O)O1)O)O
Spectrum_type: MS
Instrument_type: LC-ESI-QTOF
Instrument: Agilent 1200 RRLC; Agilent 6520 QTOF
Ion_mode: NEGATIVE
Formula: C16H24O4
MW: 280
ExactMass: 280.167459
Comments: Parent=-1
Splash: splash10-000i-0009000000-c3aa0952ee561247a11c
Num Peaks: 1
339.180804 999

Name: Deoxynivalenol-3-glucoside;Deoxynivalenol-3-glucoside;71312510
Synon: (3alpha,7beta,12epsilon)-7,15-Dihydroxy-8-oxo-12,13-epoxytrichothec-9-en-3-yl beta-D-glucopyranoside
DB#: MSBNK-AAFC-AC000371
InChIKey: PUMXWMGECQIOGB-SMSDQXDJSA-N
InChI: InChI=1S/C21H30O11/c1-8-3-11-20(6-23,16(28)12(8)24)19(2)4-9(17(32-11)21(19)7-29-21)30-18-15(27)14(26)13(25)10(5-22)31-18/h3,9-11,13-18,22-23,25-28H,4-7H2,1-2H3/t9-,10-,11-,13-,14+,15-,16-,17-,18-,19-,20-,21+/m1/s1
SMILES: CC1=C[C@@H]2[C@]([C@@H](C1=O)O)([C@]3(C[C@H]([C@H]([C@@]34CO4)O2)O[C@H]5[C@@H]([C@H]([C@@H]([C@H](O5)CO)O)O)O)C)CO
Precursor_type: [M+HCOO]-
Spectrum_type: MS2
PrecursorMZ: 503.177
Instrument_type: LC-APCI-ITFT
Instrument: Q-Exactive Orbitrap Thermo Scientific
Ion_mode: NEGATIVE
Collision_energy: 55(NCE)
Formula: C21H30O11
MW: 458
ExactMass: 458.17879
Comments: Parent=503.177
Splash: splash10-0adr-7940000000-b2c67ab67ca726c20e0f
Num Peaks: 49
57.033 35
59.0121 999
71.012 507
72.9911 34
73.0278 45
83.0122 39
85.0281 179
87.0073 31
89.023 242
95.0123 58
101.0225 133
107.0489 31
113.0225 88
121.0641 47
122.0351 52
123.0437 140
125.0591 37
135.0451 51
137.0594 39
149.0587 53
150.0297 95
159.0815 40
160.053 99
161.0588 47
163.0743 110
171.0815 48
172.053 54
173.0608 174
175.0765 295
177.0921 65
186.0661 73
187.0741 165
188.0479 37
189.0538 66
189.0902 145
190.0612 79
191.1078 60
199.0765 188
201.0921 110
202.0635 93
203.0685 61
205.087 97
211.0765 33
214.0635 149
217.087 310
219.1027 90
229.087 274
247.0976 75
265.1081 36

Name: Skyrin;Skyrin;73071
Synon: 2,4,5-trihydroxy-7-methyl-1-(2,4,5-trihydroxy-7-methyl-9,10-dioxoanthracen-1-yl)anthracene-9,10-dione
DB#: MSBNK-HBM4EU-HB003416
InChIKey: MQSXZQXHIJMNAF-UHFFFAOYSA-N
InChI: InChI=1S/C30H18O10/c1-9-3-11-19(13(31)5-9)29(39)23-17(35)7-15(33)21(25(23)27(11)37)22-16(34)8-18(36)24-26(22)28(38)12-4-10(2)6-14(32)20(12)30(24)40/h3-8,31-36H,1-2H3
SMILES: CC1=CC2=C(C(=C1)O)C(=O)C3=C(C=C(C(=C3C2=O)C4=C5C(=C(C=C4O)O)C(=O)C6=C(C5=O)C=C(C=C6O)C)O)O
Precursor_type: [M-H]-
Spectrum_type: MS2
PrecursorMZ: 537.0827
Instrument_type: LC-ESI-ITFT
Instrument: LTQ Orbitrap XL Thermo Scientific
Ion_mode: NEGATIVE
Collision_energy: 40 % (nominal)
Formula: C30H18O10
MW: 538
ExactMass: 538.09000
Comments: Parent=537.0827
Splash: splash10-000i-0000090000-937d53b0c7b949e5d071
Num Peaks: 2
201.0834 53
537.0825 999

Name: Ampicillin;Ampicillin;6249
DB#: MSBNK-BAFG-CSL2311091662
InChIKey: AVKUERGKIZMTKX-NJBDSQKTSA-N
InChI: InChI=1S/C16H19N3O4S/c1-16(2)11(15(22)23)19-13(21)10(14(19)24-16)18-12(20)9(17)8-6-4-3-5-7-8/h3-7,9-11,14H,17H2,1-2H3,(H,18,20)(H,22,23)/t9-,10-,11+,14-/m1/s1
SMILES: CC1(C)S[C@@H]2[C@H](NC(=O)[C@H](N)c3ccccc3)C(=O)N2[C@H]1C(O)=O
Precursor_type: [M-H]-
Spectrum_type: MS2
PrecursorMZ: 348.1024
Instrument_type: LC-ESI-QTOF
Instrument: TripleTOF 5600 SCIEX
Ion_mode: NEGATIVE
Collision_energy: 80
Formula: C16H19N3O4S
MW: 349
ExactMass: 349.1096
Comments: Parent=348.1024
Splash: splash10-00di-9000000000-b436fed837aea8b74578
Num Peaks: 7
42.0004 333
42.0077 55
71.9934 388
72.9997 277
73.013 55
74.0062 999
99.9841 166

Name: Tolfenamic acid;Fenhexamid;213031
DB#: MSBNK-BAFG-CSL23111011967
InChIKey: QDNMBJXNLJFNHT-UHFFFAOYSA-N
InChI: InChI=1S/C14H12ClNO2/c1-9-8-10(6-7-12(9)15)16-13-5-3-2-4-11(13)14(17)18/h2-8,16H,1H3,(H,17,18)
SMILES: Cc1cc(Nc2ccccc2C(O)=O)ccc1Cl
Precursor_type: [M-H]-
Spectrum_type: MS2
PrecursorMZ: 260.0484
Instrument_type: LC-ESI-QTOF
Instrument: TripleTOF 5600 SCIEX
Ion_mode: NEGATIVE
Collision_energy: 130
Formula: C14H12ClNO2
MW: 261
ExactMass: 261.0557
Comments: Parent=260.0484
Splash: splash10-001i-9000000000-9e0fe280c0b9f46d4c2d
Num Peaks: 1
34.9701 999

Name: Sulcotrione;Sulcotrione;91760
Synon: 2-(2-chloranyl-4-methylsulfonyl-phenyl)carbonylcyclohexane-1,3-dione
DB#: MSBNK-Eawag-EA029062
InChIKey: PQTBTIFWAXVEPB-UHFFFAOYSA-N
InChI: InChI=1S/C14H13ClO5S/c1-21(19,20)8-5-6-9(10(15)7-8)14(18)13-11(16)3-2-4-12(13)17/h5-7,13H,2-4H2,1H3
SMILES: O=C1CCCC(=O)C1C(=O)c1ccc(S(=O)(=O)C)cc1Cl
Precursor_type: [M-H]-
Spectrum_type: MS2
PrecursorMZ: 327.0099
Instrument_type: LC-ESI-ITFT
Instrument: LTQ Orbitrap XL Thermo Scientific
Ion_mode: NEGATIVE
Collision_energy: 75 % (nominal)
Formula: C14H13ClO5S
MW: 328
ExactMass: 328.0167
Comments: Parent=327.0099
Splash: splash10-014i-0090000000-44ab6e1cc230f779b487
Num Peaks: 1
215.0339 999

Name: Bensulfuron-Methyl;Bensulfuron-methyl;54960
Synon: methyl 2-[(4,6-dimethoxypyrimidin-2-yl)carbamoylsulfamoylmethyl]benzoate
DB#: MSBNK-Eawag-EQ01120753
InChIKey: XMQFTWRPUQYINF-UHFFFAOYSA-N
InChI: InChI=1S/C16H18N4O7S/c1-25-12-8-13(26-2)18-15(17-12)19-16(22)20-28(23,24)9-10-6-4-5-7-11(10)14(21)27-3/h4-8H,9H2,1-3H3,(H2,17,18,19,20,22)
SMILES: COC1=CC(=NC(=N1)NC(=O)NS(=O)(=O)CC2=CC=CC=C2C(=O)OC)OC
Precursor_type: [M-H]-
Spectrum_type: MS2
PrecursorMZ: 409.0823
Instrument_type: LC-ESI-QFT
Instrument: Exploris 240 Orbitrap Thermo Scientific
Ion_mode: NEGATIVE
Collision_energy: 45 % (nominal)
Formula: C16H18N4O7S
MW: 410
ExactMass: 410.0896
Comments: Parent=409.0823
Splash: splash10-0udi-0900000000-58ee822669fb506b2c71
Num Peaks: 14
65.0145 50
65.9986 13
90.0097 6
97.0406 8
102.0349 58
107.0126 11
120.0455 15
122.036 62
124.0517 14
130.0297 13
132.0453 73
139.0388 43
154.062 999
196.0074 173

Name: Amoxicillin;Amoxycillin;33613
DB#: MSBNK-BAFG-CSL2311092248
InChIKey: LSQZJLSUYDQPKJ-NJBDSQKTSA-N
InChI: InChI=1S/C16H19N3O5S/c1-16(2)11(15(23)24)19-13(22)10(14(19)25-16)18-12(21)9(17)7-3-5-8(20)6-4-7/h3-6,9-11,14,20H,17H2,1-2H3,(H,18,21)(H,23,24)/t9-,10-,11+,14-/m1/s1
SMILES: CC1(S[C@@H]2[C@@H](C(N2[C@H]1C(O)=O)=O)NC([C@@H](c3ccc(O)cc3)N)=O)C
Precursor_type: [M-H]-
Spectrum_type: MS2
PrecursorMZ: 364.0973
Instrument_type: LC-ESI-QTOF
Instrument: TripleTOF 5600 SCIEX
Ion_mode: NEGATIVE
Collision_energy: 50
Formula: C16H19N3O5S
MW: 365
ExactMass: 365.1045
Comments: Parent=364.0973
Splash: splash10-003u-6900000000-771c0912bdb75a0a6644
Num Peaks: 17
42.001 62
72.9998 124
74.0068 249
83.0266 312
93.0342 999
99.9865 124
105.0335 499
119.0485 124
120.0441 62
129.0117 561
129.0281 62
132.0242 374
133.0285 437
146.0626 62
151.0265 187
172.0387 124
206.0375 124

Name: Diflufenican;Diflufenican;91735
DB#: MSBNK-BAFG-CSL23111015173
InChIKey: WYEHFWKAOXOVJD-UHFFFAOYSA-N
InChI: InChI=1S/C19H11F5N2O2/c20-12-6-7-16(15(21)10-12)26-17(27)14-5-2-8-25-18(14)28-13-4-1-3-11(9-13)19(22,23)24/h1-10H,(H,26,27)
SMILES: C1=CC(=CC(=C1)OC2=C(C=CC=N2)C(=O)NC3=C(C=C(C=C3)F)F)C(F)(F)F
Precursor_type: [M-H]-
Spectrum_type: MS2
PrecursorMZ: 393.0668
Instrument_type: LC-ESI-QTOF
Instrument: TripleTOF 6600 SCIEX
Ion_mode: NEGATIVE
Collision_energy: 40
Formula: C19H11F5N2O2
MW: 394
ExactMass: 394.0741
Comments: Parent=393.0668
Splash: splash10-0fk9-0192000000-d92c7efd816097c60bf9
Num Peaks: 24
161.0229 170
185.0527 147
192.0288 18
198.038 22
212.0306 94
218.0434 30
229.0417 56
232.0366 45
238.0483 113
252.0439 696
269.0523 15
270.0329 71
272.05 999
288.0506 34
289.0586 83
296.0597 18
309.0654 56
324.0522 30
325.0583 109
328.0627 41
329.069 117
345.0622 56
353.0516 71
373.0604 37

Name: Fumigaclavine A;Fumigaclavine A;12309935
Synon: Isofumigaclavine A
Synon: (7,9-dimethyl-6,6a,8,9,10,10a-hexahydro-4H-indolo[4,3-fg]quinolin-10-yl) acetate
DB#: MSBNK-HBM4EU-HB003136
InChIKey: GJSSYQDXZLZOLR-UHFFFAOYSA-N
InChI: InChI=1S/C18H22N2O2/c1-10-9-20(3)15-7-12-8-19-14-6-4-5-13(16(12)14)17(15)18(10)22-11(2)21/h4-6,8,10,15,17-19H,7,9H2,1-3H3
SMILES: CC1CN(C2CC3=CNC4=CC=CC(=C34)C2C1OC(=O)C)C
Precursor_type: [M-H]-
Spectrum_type: MS2
PrecursorMZ: 297.1609
Instrument_type: LC-ESI-ITFT
Instrument: LTQ Orbitrap XL Thermo Scientific
Ion_mode: NEGATIVE
Collision_energy: 30 % (nominal)
Formula: C18H22N2O2
MW: 298
ExactMass: 298.16813
Comments: Parent=297.1609
Splash: splash10-0002-0090000000-dc7e68800d9172dc2390
Num Peaks: 1
297.1617 999

Name: Sulfaquinoxaline;Sulfaquinoxaline;5338
Synon: 4-amino-N-quinoxalin-2-ylbenzenesulfonamide
DB#: MSBNK-LCSB-LU041253
InChIKey: NHZLNPMOSADWGC-UHFFFAOYSA-N
InChI: InChI=1S/C14H12N4O2S/c15-10-5-7-11(8-6-10)21(19,20)18-14-9-16-12-3-1-2-4-13(12)17-14/h1-9H,15H2,(H,17,18)
SMILES: NC1=CC=C(C=C1)S(=O)(=O)NC1=CN=C2C=CC=CC2=N1
Precursor_type: [M-H]-
Spectrum_type: MS2
PrecursorMZ: 299.0608
Instrument_type: LC-ESI-QFT
Instrument: Q Exactive Orbitrap (Thermo Scientific)
Ion_mode: NEGATIVE
Collision_energy: 45
Formula: C14H12N4O2S
MW: 300
ExactMass: 300.0681
Comments: Parent=299.0608
Splash: splash10-0005-0960000000-84d527730ea6e386ee74
Num Peaks: 43
61.9707 4
63.9625 14
77.9655 26
79.9811 4
92.0506 30
93.0346 75
95.0504 4
106.0411 12
107.0376 19
108.0455 25
117.0458 287
118.0299 76
120.0454 33
121.0295 201
123.0451 24
131.0378 27
132.0217 25
132.0328 5
142.041 185
143.0489 176
144.0567 594
145.0407 13
148.0404 6
149.0469 15
155.0047 8
156.0124 17
158.0484 24
171.056 4
181.0077 32
181.0775 5
184.0519 5
185.0595 14
191.0159 16
198.0672 22
199.0751 130
200.0829 24
207.011 8
208.088 179
224.0821 7
233.0833 156
235.099 169
297.0451 11
299.0607 999

Name: Albendazole;Albendazole-D3;2082
DB#: MSBNK-BAFG-CSL2311092648
InChIKey: HXHWSAZORRCQMX-UHFFFAOYSA-N
InChI: InChI=1S/C12H15N3O2S/c1-3-6-18-8-4-5-9-10(7-8)14-11(13-9)15-12(16)17-2/h4-5,7H,3,6H2,1-2H3,(H2,13,14,15,16)
SMILES: CCCSc1ccc2nc(NC(=O)OC)[nH]c2c1
Precursor_type: [M-H]-
Spectrum_type: MS2
PrecursorMZ: 264.0812
Instrument_type: LC-ESI-QTOF
Instrument: TripleTOF 5600 SCIEX
Ion_mode: NEGATIVE
Collision_energy: 130
Formula: C12H15N3O2S
MW: 265
ExactMass: 265.0885
Comments: Parent=264.0812
Splash: splash10-0a4i-9000000000-ef90346bff45d31cfe58
Num Peaks: 9
42.0002 83
42.0059 83
50.0095 249
56.9808 83
57.9775 999
57.9889 249
65.0198 166
74.004 416
81.9771 249

Name: Pyroxsulam;Pyroxsulam;11571555
DB#: MSBNK-BAFG-CSL23111019146
InChIKey: GLBLPMUBLHYFCW-UHFFFAOYSA-N
InChI: InChI=1S/C14H13F3N6O5S/c1-26-8-6-9(27-2)23-13(19-8)20-12(21-23)22-29(24,25)10-7(14(15,16)17)4-5-18-11(10)28-3/h4-6H,1-3H3,(H,21,22)
SMILES: COC1=CC(=NC2=NC(=NN12)NS(=O)(=O)C3=C(C=CN=C3OC)C(F)(F)F)OC
Precursor_type: [M-H]-
Spectrum_type: MS2
PrecursorMZ: 433.0547
Instrument_type: LC-ESI-QTOF
Instrument: TripleTOF 6600 SCIEX
Ion_mode: NEGATIVE
Collision_energy: 20
Formula: C14H13F3N6O5S
MW: 434
ExactMass: 434.062
Comments: Parent=433.0547
Splash: splash10-001i-0002900000-ed80977dbf921b983c23
Num Peaks: 8
179.0569 46
307.0555 23
329.0833 28
338.0711 33
339.0725 65
354.0687 16
369.0892 79
433.0503 999

Name: Abscisic acid;Abscisic acid;287291
DB#: MSBNK-Washington_State_Univ-BML00498
InChIKey: JLIDBLDQVAYHNE-UHFFFAOYSA-N
InChI: InChI=1S/C15H20O4/c1-10(7-13(17)18)5-6-15(19)11(2)8-12(16)9-14(15,3)4/h5-8,19H,9H2,1-4H3,(H,17,18)
SMILES: CC1=CC(=O)CC(C1(C=CC(=CC(=O)O)C)O)(C)C
Precursor_type: [M-H]-
Spectrum_type: MS2
PrecursorMZ: 263.1289
Instrument_type: LC-ESI-QTOF
Instrument: Agilent 1200 RRLC; Agilent 6520 QTOF
Ion_mode: NEGATIVE
Collision_energy: 10 ev
Formula: C15H20O4
MW: 264
ExactMass: 264.136159
Comments: Parent=263.1289
Splash: splash10-0udi-0930000000-9dddf839c9ef9b263073
Num Peaks: 18
139.075 6
151.0736 7
152.0834 81
153.0914 999
153.1258 29
153.1509 12
153.1776 8
153.2064 14
159.1155 7
161.0964 19
163.0737 16
186.103 7
201.1269 65
203.1042 5
204.115 96
219.1382 276
219.1799 9
263.1277 60

Name: Sulcotrione;Sulcotrione;91760
Synon: 2-(2-chloranyl-4-methylsulfonyl-phenyl)carbonylcyclohexane-1,3-dione
DB#: MSBNK-Eawag-EA029055
InChIKey: PQTBTIFWAXVEPB-UHFFFAOYSA-N
InChI: InChI=1S/C14H13ClO5S/c1-21(19,20)8-5-6-9(10(15)7-8)14(18)13-11(16)3-2-4-12(13)17/h5-7,13H,2-4H2,1H3
SMILES: O=C1CCCC(=O)C1C(=O)c1ccc(S(=O)(=O)C)cc1Cl
Precursor_type: [M-H]-
Spectrum_type: MS2
PrecursorMZ: 327.0099
Instrument_type: LC-ESI-ITFT
Instrument: LTQ Orbitrap XL Thermo Scientific
Ion_mode: NEGATIVE
Collision_energy: 60 % (nominal)
Formula: C14H13ClO5S
MW: 328
ExactMass: 328.0167
Comments: Parent=327.0099
Splash: splash10-014i-0090000000-4ec8206ecc0e7eaeaef7
Num Peaks: 4
212.0483 190
215.0351 999
249.0225 429
291.0341 169

Name: Prosulfuron;Prosulfuron;91751
DB#: MSBNK-BAFG-CSL23111019132
InChIKey: LTUNNEGNEKBSEH-UHFFFAOYSA-N
InChI: InChI=1S/C15H16F3N5O4S/c1-9-19-12(22-14(20-9)27-2)21-13(24)23-28(25,26)11-6-4-3-5-10(11)7-8-15(16,17)18/h3-6H,7-8H2,1-2H3,(H2,19,20,21,22,23,24)
SMILES: CC1=NC(=NC(=N1)OC)NC(=O)NS(=O)(=O)C2=CC=CC=C2CCC(F)(F)F
Precursor_type: [M-H]-
Spectrum_type: MS2
PrecursorMZ: 418.0802
Instrument_type: LC-ESI-QTOF
Instrument: TripleTOF 6600 SCIEX
Ion_mode: NEGATIVE
Collision_energy: 40
Formula: C15H16F3N5O4S
MW: 419
ExactMass: 419.0875
Comments: Parent=418.0802
Splash: splash10-000i-0900000000-67b801315704c5fc0ddc
Num Peaks: 5
82.0401 10
107.0358 27
139.0663 999
212.0192 36
252.0316 15

Name: Prosulfuron;Prosulfuron;91751
DB#: MSBNK-BAFG-CSL23111019142
InChIKey: LTUNNEGNEKBSEH-UHFFFAOYSA-N
InChI: InChI=1S/C15H16F3N5O4S/c1-9-19-12(22-14(20-9)27-2)21-13(24)23-28(25,26)11-6-4-3-5-10(11)7-8-15(16,17)18/h3-6H,7-8H2,1-2H3,(H2,19,20,21,22,23,24)
SMILES: CC1=NC(=NC(=N1)OC)NC(=O)NS(=O)(=O)C2=CC=CC=C2CCC(F)(F)F
Precursor_type: [M-H]-
Spectrum_type: MS2
PrecursorMZ: 418.0802
Instrument_type: LC-ESI-QTOF
Instrument: TripleTOF 6600 SCIEX
Ion_mode: NEGATIVE
Collision_energy: 140
Formula: C15H16F3N5O4S
MW: 419
ExactMass: 419.0875
Comments: Parent=418.0802
Splash: splash10-00kf-9000000000-a950cf1616afa1047389
Num Peaks: 10
40.0066 203
41.0143 999
41.9982 427
55.0286 27
63.9619 12
64.0065 19
65.0138 373
66.0088 673
82.0374 14
107.037 84

Name: Thiophanate-methyl;Thiophanate-methyl;3032791
Synon: N'-methoxycarbonyl-N-[2-[(N-methoxycarbonyl-C-sulfanylcarbonimidoyl)amino]phenyl]carbamimidothioic acid
DB#: MSBNK-LCSB-LU080556
InChIKey: QGHREAKMXXNCOA-UHFFFAOYSA-N
InChI: InChI=1S/C12H14N4O4S2/c1-19-11(17)15-9(21)13-7-5-3-4-6-8(7)14-10(22)16-12(18)20-2/h3-6H,1-2H3,(H2,13,15,17,21)(H2,14,16,18,22)
SMILES: COC(=O)NC(=S)NC1=C(NC(=S)NC(=O)OC)C=CC=C1
Precursor_type: [M-H]-
Spectrum_type: MS2
PrecursorMZ: 341.0384
Instrument_type: LC-ESI-QFT
Instrument: Q Exactive Orbitrap (Thermo Scientific)
Ion_mode: NEGATIVE
Collision_energy: 90
Formula: C12H14N4O4S2
MW: 342
ExactMass: 342.0456
Comments: Parent=341.0384
Splash: splash10-066r-1900000000-154dfa6211b96dcbf00b
Num Peaks: 5
57.9757 200
81.0459 47
117.0459 999
149.0179 424
158.036 390

Name: Prosulfuron;Prosulfuron;91751
DB#: MSBNK-BAFG-CSL23111019129
InChIKey: LTUNNEGNEKBSEH-UHFFFAOYSA-N
InChI: InChI=1S/C15H16F3N5O4S/c1-9-19-12(22-14(20-9)27-2)21-13(24)23-28(25,26)11-6-4-3-5-10(11)7-8-15(16,17)18/h3-6H,7-8H2,1-2H3,(H2,19,20,21,22,23,24)
SMILES: CC1=NC(=NC(=N1)OC)NC(=O)NS(=O)(=O)C2=CC=CC=C2CCC(F)(F)F
Precursor_type: [M-H]-
Spectrum_type: MS2
PrecursorMZ: 418.0802
Instrument_type: LC-ESI-QTOF
Instrument: TripleTOF 6600 SCIEX
Ion_mode: NEGATIVE
Collision_energy: 10
Formula: C15H16F3N5O4S
MW: 419
ExactMass: 419.0875
Comments: Parent=418.0802
Splash: splash10-014i-0000900000-0f1ac6a97bbc8001ab3b
Num Peaks: 3
139.0623 23
252.0301 21
418.0798 999

Name: Pyroxsulam;Pyroxsulam;11571555
DB#: MSBNK-BAFG-CSL23111019160
InChIKey: GLBLPMUBLHYFCW-UHFFFAOYSA-N
InChI: InChI=1S/C14H13F3N6O5S/c1-26-8-6-9(27-2)23-13(19-8)20-12(21-23)22-29(24,25)10-7(14(15,16)17)4-5-18-11(10)28-3/h4-6H,1-3H3,(H,21,22)
SMILES: COC1=CC(=NC2=NC(=NN12)NS(=O)(=O)C3=C(C=CN=C3OC)C(F)(F)F)OC
Precursor_type: [M-H]-
Spectrum_type: MS2
PrecursorMZ: 433.0547
Instrument_type: LC-ESI-QTOF
Instrument: TripleTOF 6600 SCIEX
Ion_mode: NEGATIVE
Collision_energy: 40
Formula: C14H13F3N6O5S
MW: 434
ExactMass: 434.062
Comments: Parent=433.0547
Splash: splash10-05di-0934000000-4b1df930691ef3e53af2
Num Peaks: 89
65.9973 17
66.0081 72
68.9945 120
81.0229 11
93.0066 9
108.0241 17
111.0672 33
116.0141 29
123.0187 132
128.0318 429
133.0237 23
135.007 13
135.031 21
136.0213 269
146.0222 632
147.0203 17
149.0081 25
150.0296 68
156.0268 813
162.0412 191
163.0273 29
164.033 120
165.041 148
174.0188 23
176.0334 704
177.0045 27
178.0479 13
179.0567 807
180.0505 85
186.021 15
193.0571 62
201.0143 17
208.9774 9
216.0382 156
225.0204 21
227.021 40
230.0436 76
237.0388 17
238.0203 23
239.039 15
240.0361 37
245.0714 21
251.0143 83
252.0266 66
253.0197 11
253.0443 66
254.0482 13
254.064 27
255.0711 17
265.0346 40
267.0483 212
268.0418 17
270.0557 62
283.0428 115
285.0696 308
286.0624 21
291.0229 79
291.0485 27
292.0342 189
293.0357 31
295.0404 19
296.0398 39
297.0584 11
299.0461 11
299.0676 11
303.044 11
304.0454 9
307.0582 554
308.0184 15
311.0439 13
314.0602 31
316.9956 11
317.018 21
322.0424 21
323.0491 999
327.991 9
329.0856 232
334.0124 11
338.0753 91
339.0759 46
339.0989 19
349.0355 66
354.0704 83
354.9906 19
369.0859 19
369.1112 17
386.9941 21
387.0164 40
433.0476 347

Name: Xanthomegnin;Xanthomegnin;15519
Synon: 10-hydroxy-8-(10-hydroxy-7-methoxy-3-methyl-1,6,9-trioxo-3,4-dihydrobenzo[g]isochromen-8-yl)-7-methoxy-3-methyl-3,4-dihydrobenzo[g]isochromene-1,6,9-trione
DB#: MSBNK-HBM4EU-HB003261
InChIKey: WICHONPZVIYWIJ-UHFFFAOYSA-N
InChI: InChI=1S/C30H22O12/c1-9-5-11-7-13-17(23(33)15(11)29(37)41-9)25(35)19(27(39-3)21(13)31)20-26(36)18-14(22(32)28(20)40-4)8-12-6-10(2)42-30(38)16(12)24(18)34/h7-10,33-34H,5-6H2,1-4H3
SMILES: CC1CC2=CC3=C(C(=C2C(=O)O1)O)C(=O)C(=C(C3=O)OC)C4=C(C(=O)C5=C(C4=O)C(=C6C(=C5)CC(OC6=O)C)O)OC
Precursor_type: [M-H]-
Spectrum_type: MS2
PrecursorMZ: 573.1038
Instrument_type: LC-ESI-ITFT
Instrument: LTQ Orbitrap XL Thermo Scientific
Ion_mode: NEGATIVE
Collision_energy: 40 % (nominal)
Formula: C30H22O12
MW: 574
ExactMass: 574.11113
Comments: Parent=573.1038
Splash: splash10-00di-0000090000-3ae43db414c3462a579c
Num Peaks: 1
573.1066 999

Name: Sulfentrazon;Sulfentrazone;86369
Synon: N-(2,4-dichloro-5-(4-(difluoromethyl)-4,5-dihydro-3-methyl-5-oxo-1H-1,2,4-triazol-1-yl)phenyl)methanesulfonamide
Synon: N-[2,4-dichloro-5-[4-(difluoromethyl)-3-methyl-5-oxo-1,2,4-triazol-1-yl]phenyl]methanesulfonamide
DB#: MSBNK-Eawag-EQ320952
InChIKey: OORLZFUTLGXMEF-UHFFFAOYSA-N
InChI: InChI=1S/C11H10Cl2F2N4O3S/c1-5-16-19(11(20)18(5)10(14)15)9-4-8(17-23(2,21)22)6(12)3-7(9)13/h3-4,10,17H,1-2H3
SMILES: O=S(=O)(Nc2c(Cl)cc(Cl)c(N1/N=C(\N(C1=O)C(F)F)C)c2)C
Precursor_type: [M-H]-
Spectrum_type: MS2
PrecursorMZ: 384.9746
Instrument_type: LC-ESI-QFT
Instrument: Q Exactive Plus Orbitrap Thermo Scientific
Ion_mode: NEGATIVE
Collision_energy: 30 (nominal)
Formula: C11H10Cl2F2N4O3S
MW: 386
ExactMass: 385.98187
Comments: Parent=384.9746
Splash: splash10-053r-0009000000-cd98c9d2ee300646e500
Num Peaks: 13
63.9625 10
76.9704 13
171.9601 1
198.947 4
199.9549 1
225.9581 2
299.0014 5
301.0316 2
305.9894 116
306.9973 508
334.9781 40
364.9684 9
384.9748 999

Name: Brodifacoum;brodifacoum;54680676
Synon: 3-[3-[4-(4-bromophenyl)phenyl]-1,2,3,4-tetrahydronaphthalen-1-yl]-4-hydroxychromen-2-one
DB#: MSBNK-Eawag-EQ01094663
InChIKey: VEUZZDOCACZPRY-UHFFFAOYSA-N
InChI: InChI=1S/C31H23BrO3/c32-24-15-13-20(14-16-24)19-9-11-21(12-10-19)23-17-22-5-1-2-6-25(22)27(18-23)29-30(33)26-7-3-4-8-28(26)35-31(29)34/h1-16,23,27,33H,17-18H2
SMILES: C1C(CC2=CC=CC=C2C1C3=C(C4=CC=CC=C4OC3=O)O)C5=CC=C(C=C5)C6=CC=C(C=C6)Br
Precursor_type: [M-H]-
Spectrum_type: MS2
PrecursorMZ: 521.0758
Instrument_type: LC-ESI-QFT
Instrument: Exploris 240 Orbitrap Thermo Scientific
Ion_mode: NEGATIVE
Collision_energy: 60 % (nominal)
Formula: C31H23BrO3
MW: 522
ExactMass: 522.0831
Comments: Parent=521.0758
Splash: splash10-004i-9200000000-7ef2b16cfca1fc6859ba
Num Peaks: 14
59.0138 9
78.9189 999
93.0346 154
115.0554 9
117.0346 22
119.0503 8
135.0452 169
143.0502 87
161.0242 15
187.04 49
217.0655 4
219.0815 38
371.0437 5
521.0773 7

Name: Sulcotrione;Sulcotrione;91760
Synon: 2-(2-chloranyl-4-methylsulfonyl-phenyl)carbonylcyclohexane-1,3-dione
DB#: MSBNK-Eawag-EA029053
InChIKey: PQTBTIFWAXVEPB-UHFFFAOYSA-N
InChI: InChI=1S/C14H13ClO5S/c1-21(19,20)8-5-6-9(10(15)7-8)14(18)13-11(16)3-2-4-12(13)17/h5-7,13H,2-4H2,1H3
SMILES: O=C1CCCC(=O)C1C(=O)c1ccc(S(=O)(=O)C)cc1Cl
Precursor_type: [M-H]-
Spectrum_type: MS2
PrecursorMZ: 327.0099
Instrument_type: LC-ESI-ITFT
Instrument: LTQ Orbitrap XL Thermo Scientific
Ion_mode: NEGATIVE
Collision_energy: 30 % (nominal)
Formula: C14H13ClO5S
MW: 328
ExactMass: 328.0167
Comments: Parent=327.0099
Splash: splash10-0006-0090000000-5b3c1b2980be1a955479
Num Peaks: 1
291.0331 999

Name: Inabenfide;Inabenfide;92401
DB#: MSBNK-BAFG-CSL23111014294
InChIKey: PFDCOZXELJAUTR-UHFFFAOYSA-N
InChI: InChI=1S/C19H15ClN2O2/c20-15-6-7-17(22-19(24)14-8-10-21-11-9-14)16(12-15)18(23)13-4-2-1-3-5-13/h1-12,18,23H,(H,22,24)
SMILES: C1=CC=C(C=C1)C(C2=C(C=CC(=C2)Cl)NC(=O)C3=CC=NC=C3)O
Precursor_type: [M-H]-
Spectrum_type: MS2
PrecursorMZ: 337.0749
Instrument_type: LC-ESI-QTOF
Instrument: TripleTOF 6600 SCIEX
Ion_mode: NEGATIVE
Collision_energy: 90
Formula: C19H15ClN2O2
MW: 338
ExactMass: 338.0822
Comments: Parent=337.0749
Splash: splash10-004i-9000000000-d7ef481eef96aea99f83
Num Peaks: 6
34.9675 131
41.9969 162
49.0059 18
65.9963 12
78.0326 999
165.0433 21

Name: Bromacil;Bromacil;9411
Synon: 5-bromo-3-butan-2-yl-6-methyl-1H-pyrimidine-2,4-dione
DB#: MSBNK-LCSB-LU126553
InChIKey: CTSLUCNDVMMDHG-UHFFFAOYSA-N
InChI: InChI=1S/C9H13BrN2O2/c1-4-5(2)12-8(13)7(10)6(3)11-9(12)14/h5H,4H2,1-3H3,(H,11,14)
SMILES: CCC(C)N1C(=O)NC(C)=C(Br)C1=O
Precursor_type: [M-H]-
Spectrum_type: MS2
PrecursorMZ: 259.0088
Instrument_type: LC-ESI-QFT
Instrument: Q Exactive Orbitrap (Thermo Scientific)
Ion_mode: NEGATIVE
Collision_energy: 45
Formula: C9H13BrN2O2
MW: 260
ExactMass: 260.0160
Comments: Parent=259.0088
Splash: splash10-0fb9-9270000000-54199b585975837a0300
Num Peaks: 11
78.9189 999
117.9299 4
118.9137 5
133.9611 1
135.0563 1
136.0641 1
151.0877 175
159.9404 42
173.9923 6
202.9462 646
259.0087 236

Name: Bromacil;Bromacil;9411
DB#: MSBNK-BAFG-CSL23111017687
InChIKey: CTSLUCNDVMMDHG-UHFFFAOYSA-N
InChI: InChI=1S/C9H13BrN2O2/c1-4-5(2)12-8(13)7(10)6(3)11-9(12)14/h5H,4H2,1-3H3,(H,11,14)
SMILES: CCC(C)N1C(=O)C(=C(NC1=O)C)Br
Precursor_type: [M-H]-
Spectrum_type: MS2
PrecursorMZ: 259.0087
Instrument_type: LC-ESI-QTOF
Instrument: TripleTOF 6600 SCIEX
Ion_mode: NEGATIVE
Collision_energy: 50
Formula: C9H13BrN2O2
MW: 260
ExactMass: 260.016
Comments: Parent=259.0087
Splash: splash10-004i-9000000000-2ee71a5500eaa80acd6d
Num Peaks: 4
41.9994 65
78.9192 999
116.9229 32
202.9457 19

Name: Albendazole;Albendazole-D3;2082
DB#: MSBNK-BAFG-CSL2311092647
InChIKey: HXHWSAZORRCQMX-UHFFFAOYSA-N
InChI: InChI=1S/C12H15N3O2S/c1-3-6-18-8-4-5-9-10(7-8)14-11(13-9)15-12(16)17-2/h4-5,7H,3,6H2,1-2H3,(H2,13,14,15,16)
SMILES: CCCSc1ccc2nc(NC(=O)OC)[nH]c2c1
Precursor_type: [M-H]-
Spectrum_type: MS2
PrecursorMZ: 264.0812
Instrument_type: LC-ESI-QTOF
Instrument: TripleTOF 5600 SCIEX
Ion_mode: NEGATIVE
Collision_energy: 120
Formula: C12H15N3O2S
MW: 265
ExactMass: 265.0885
Comments: Parent=264.0812
Splash: splash10-0a4i-9000000000-4cb1a505b2224ccfabf0
Num Peaks: 8
57.9765 999
61.9914 76
64.0062 76
65.0155 76
74.0041 153
81.9752 461
89.0166 153
105.9769 76

Name: Viridicatin;Viridicatin;67206
Synon: 3-hydroxy-4-phenyl-1H-quinolin-2-one
DB#: MSBNK-HBM4EU-HB003251
InChIKey: QSRVMXWVVMILDI-UHFFFAOYSA-N
InChI: InChI=1S/C15H11NO2/c17-14-13(10-6-2-1-3-7-10)11-8-4-5-9-12(11)16-15(14)18/h1-9,17H,(H,16,18)
SMILES: C1=CC=C(C=C1)C2=C(C(=O)NC3=CC=CC=C32)O
Precursor_type: [M-H]-
Spectrum_type: MS2
PrecursorMZ: 236.0717
Instrument_type: LC-ESI-ITFT
Instrument: LTQ Orbitrap XL Thermo Scientific
Ion_mode: NEGATIVE
Collision_energy: 60 % (nominal)
Formula: C15H11NO2
MW: 237
ExactMass: 237.0790
Comments: Parent=236.0717
Splash: splash10-000i-0090000000-5a46f180f79640279760
Num Peaks: 2
201.0574 2
236.0717 999

Name: Fusaric acid;Fusaric acid;3442
Synon: 5-butylpyridine-2-carboxylic acid
DB#: MSBNK-HBM4EU-HB003064
InChIKey: DGMPVYSXXIOGJY-UHFFFAOYSA-N
InChI: InChI=1S/C10H13NO2/c1-2-3-4-8-5-6-9(10(12)13)11-7-8/h5-7H,2-4H2,1H3,(H,12,13)
SMILES: CCCCC1=CN=C(C=C1)C(=O)O
Precursor_type: [M-H]-
Spectrum_type: MS2
PrecursorMZ: 178.0874
Instrument_type: LC-ESI-ITFT
Instrument: LTQ Orbitrap XL Thermo Scientific
Ion_mode: NEGATIVE
Collision_energy: 20 % (nominal)
Formula: C10H13NO2
MW: 179
ExactMass: 179.09463
Comments: Parent=178.0874
Splash: splash10-004i-0900000000-755321504a8eeed215e0
Num Peaks: 2
134.0979 52
178.0877 999

Name: Flubendazole;Flubendazole;35802
DB#: MSBNK-BAFG-CSL2311091034
InChIKey: CPEUVMUXAHMANV-UHFFFAOYSA-N
InChI: InChI=1S/C16H12FN3O3/c1-23-16(22)20-15-18-12-7-4-10(8-13(12)19-15)14(21)9-2-5-11(17)6-3-9/h2-8H,1H3,(H2,18,19,20,22)
SMILES: COC(=O)Nc1[nH]c2cc(ccc2n1)C(=O)c3ccc(F)cc3
Precursor_type: [M-H]-
Spectrum_type: MS2
PrecursorMZ: 312.079
Instrument_type: LC-ESI-QTOF
Instrument: TripleTOF 5600 SCIEX
Ion_mode: NEGATIVE
Collision_energy: 140
Formula: C16H12FN3O3
MW: 313
ExactMass: 313.0863
Comments: Parent=312.079
Splash: splash10-0006-9000000000-7545805da31828723f25
Num Peaks: 2
42.0015 999
115.0299 105

Name: Taxifolin  (3,3',4',5,7-pentahydroxylflavanone);Dihydroquercetin;439533
DB#: MSBNK-BS-BS003044
InChIKey: CXQWRCVTCMQVQX-LSDHHAIUSA-N
InChI: InChI=1S/C15H12O7/c16-7-4-10(19)12-11(5-7)22-15(14(21)13(12)20)6-1-2-8(17)9(18)3-6/h1-5,14-19,21H/t14-,15+/m0/s1
SMILES: C1(=C(C(=C(C(=C1[C@]2([H])[C@]([H])(C(=O)C3=C(C(=C(C(=C3O2)[H])O[H])[H])O[H])O[H])[H])O[H])O[H])[H])[H]
Precursor_type: [M-H]-
Spectrum_type: MS2
PrecursorMZ: 301.036
Instrument_type: LC-ESI-QTOF
Instrument: Bruker impact HD
Ion_mode: NEGATIVE
Collision_energy: 25 eV
Formula: C15H12O7
MW: 304
ExactMass: 304.0583
Comments: Parent=301.036
Splash: splash10-00fr-0591000000-8c2bb267dbaff0ec8425
Num Peaks: 13
121.029 128
125.024 583
149.024 114
151.003 195
178.999 87
215.035 84
227.036 212
229.051 100
245.044 89
255.030 284
273.041 999
274.046 140
301.036 238

Name: Sulcotrione;Sulcotrione;91760
Synon: 2-(2-chloro-4-methylsulfonylbenzoyl)cyclohexane-1,3-dione
DB#: MSBNK-Athens_Univ-AU238662
InChIKey: PQTBTIFWAXVEPB-UHFFFAOYSA-N
InChI: InChI=1S/C14H13ClO5S/c1-21(19,20)8-5-6-9(10(15)7-8)14(18)13-11(16)3-2-4-12(13)17/h5-7,13H,2-4H2,1H3
SMILES: CS(=O)(=O)C1=CC(Cl)=C(C=C1)C(=O)C1C(=O)CCCC1=O
Precursor_type: [M-H]-
Spectrum_type: MS2
PrecursorMZ: 327.0099
Instrument_type: LC-ESI-QTOF
Instrument: Bruker maXis Impact
Ion_mode: NEGATIVE
Collision_energy: Ramp 25.1-37.6 eV
Formula: C14H13ClO5S
MW: 328
ExactMass: 328.0172222
Comments: Parent=327.0099
Splash: splash10-00kf-0090000000-47892e13377ad81160a4
Num Peaks: 3
212.0508 352
215.0328 569
291.0334 999

Name: Rubrofusarin;Rubrofusarin;72537
Synon: 5,6-dihydroxy-8-methoxy-2-methylbenzo[g]chromen-4-one
DB#: MSBNK-HBM4EU-HB003080
InChIKey: FPNKCZKRICBAKG-UHFFFAOYSA-N
InChI: InChI=1S/C15H12O5/c1-7-3-10(16)14-12(20-7)5-8-4-9(19-2)6-11(17)13(8)15(14)18/h3-6,17-18H,1-2H3
SMILES: CC1=CC(=O)C2=C(C3=C(C=C(C=C3C=C2O1)OC)O)O
Precursor_type: [M-H]-
Spectrum_type: MS2
PrecursorMZ: 271.0612
Instrument_type: LC-ESI-ITFT
Instrument: LTQ Orbitrap XL Thermo Scientific
Ion_mode: NEGATIVE
Collision_energy: 60 % (nominal)
Formula: C15H12O5
MW: 272
ExactMass: 272.06847
Comments: Parent=271.0612
Splash: splash10-00di-0090000000-51af55c0e6e03ff24a3f
Num Peaks: 2
256.0382 351
271.0618 999

Name: Chloramphenicol;Chloramphenicol;5959
Synon: 2,2-dichloro-N-[(1R,2R)-1,3-dihydroxy-1-(4-nitrophenyl)propan-2-yl]acetamide
DB#: MSBNK-LCSB-LU066256
InChIKey: WIIZWVCIJKGZOK-RKDXNWHRSA-N
InChI: InChI=1S/C11H12Cl2N2O5/c12-10(13)11(18)14-8(5-16)9(17)6-1-3-7(4-2-6)15(19)20/h1-4,8-10,16-17H,5H2,(H,14,18)/t8-,9-/m1/s1
SMILES: OC[C@@H](NC(=O)C(Cl)Cl)[C@H](O)C1=CC=C(C=C1)[N+]([O-])=O
Precursor_type: [M-H]-
Spectrum_type: MS2
PrecursorMZ: 321.0051
Instrument_type: LC-ESI-QFT
Instrument: Q Exactive Orbitrap (Thermo Scientific)
Ion_mode: NEGATIVE
Collision_energy: 90
Formula: C11H12Cl2N2O5
MW: 322
ExactMass: 322.0123
Comments: Parent=321.0051
Splash: splash10-00di-1900000000-7f8a42a686c5928c92a8
Num Peaks: 25
50.0035 3
65.9985 6
78.035 26
79.0191 3
82.9461 85
84.0091 14
91.0189 27
93.0346 33
95.0139 17
105.022 6
105.0346 4
106.0299 7
108.0217 46
117.0345 26
121.0295 999
122.0249 23
123.0453 4
124.0404 4
131.0376 4
132.0215 4
145.0296 6
147.0451 13
151.0275 40
161.0355 4
162.0197 4

Name: Albendazole;Albendazole-D3;2082
DB#: MSBNK-BAFG-CSL2311092643
InChIKey: HXHWSAZORRCQMX-UHFFFAOYSA-N
InChI: InChI=1S/C12H15N3O2S/c1-3-6-18-8-4-5-9-10(7-8)14-11(13-9)15-12(16)17-2/h4-5,7H,3,6H2,1-2H3,(H2,13,14,15,16)
SMILES: CCCSc1ccc2nc(NC(=O)OC)[nH]c2c1
Precursor_type: [M-H]-
Spectrum_type: MS2
PrecursorMZ: 264.0812
Instrument_type: LC-ESI-QTOF
Instrument: TripleTOF 5600 SCIEX
Ion_mode: NEGATIVE
Collision_energy: 40
Formula: C12H15N3O2S
MW: 265
ExactMass: 265.0885
Comments: Parent=264.0812
Splash: splash10-000i-0900000000-61ff51164290be762849
Num Peaks: 6
133.9942 56
159.9962 158
161.0048 144
189.0002 999
190.0037 74
232.0535 107

Name: Bensulide;Bensulide;12932
Synon: N-[2-di(propan-2-yloxy)phosphinothioylsulfanylethyl]benzenesulfonamide
DB#: MSBNK-LCSB-LU137951
InChIKey: RRNIZKPFKNDSRS-UHFFFAOYSA-N
InChI: InChI=1S/C14H24NO4PS3/c1-12(2)18-20(21,19-13(3)4)22-11-10-15-23(16,17)14-8-6-5-7-9-14/h5-9,12-13,15H,10-11H2,1-4H3
SMILES: CC(C)OP(=S)(OC(C)C)SCCNS(=O)(=O)C1=CC=CC=C1
Precursor_type: [M-H]-
Spectrum_type: MS2
PrecursorMZ: 396.0532
Instrument_type: LC-ESI-QFT
Instrument: Q Exactive Orbitrap (Thermo Scientific)
Ion_mode: NEGATIVE
Collision_energy: 15
Formula: C14H24NO4PS3
MW: 397
ExactMass: 397.0605
Comments: Parent=396.0532
Splash: splash10-03di-0090000000-995c0e60aa46d24c988b
Num Peaks: 1
213.018 999

Name: Topramezone;Topramezone;11302979
DB#: MSBNK-BAFG-CSL23111019197
InChIKey: BPPVUXSMLBXYGG-UHFFFAOYSA-N
InChI: InChI=1S/C16H17N3O5S/c1-9-10(15(20)11-8-17-19(2)16(11)21)4-5-13(25(3,22)23)14(9)12-6-7-24-18-12/h4-5,8,17H,6-7H2,1-3H3
SMILES: CC1=C(C=CC(=C1C2=NOCC2)S(=O)(=O)C)C(=O)C3=CNN(C3=O)C
Precursor_type: [M-H]-
Spectrum_type: MS2
PrecursorMZ: 362.0816
Instrument_type: LC-ESI-QTOF
Instrument: TripleTOF 6600 SCIEX
Ion_mode: NEGATIVE
Collision_energy: 50
Formula: C16H17N3O5S
MW: 363
ExactMass: 363.0889
Comments: Parent=362.0816
Splash: splash10-0019-2961000000-886d8afe8dfc18532ade
Num Peaks: 90
41.9976 48
63.961 165
65.9981 73
78.9838 277
82.0157 51
97.0387 433
102.0344 19
103.04 12
114.0339 26
115.0426 584
116.0533 241
121.0094 14
124.027 21
128.0513 17
129.058 160
130.0648 523
131.0374 397
132.0428 29
140.0341 12
140.049 31
142.0308 14
142.0604 9
144.0503 9
144.0804 17
145.0526 29
149.0061 19
153.046 12
155.0209 12
156.0527 12
157.0624 14
158.0586 82
163.0236 77
167.0498 12
168.042 38
170.0589 12
179.0127 645
180.0272 250
181.043 97
182.0145 14
182.0425 19
183.0386 14
184.035 29
184.0518 24
192.0105 19
194.0269 660
195.0011 31
195.0597 14
197.0385 36
198.0533 24
198.0731 12
208.0159 21
208.0432 24
209.0131 24
209.0534 14
210.0203 187
210.0663 17
211.0444 17
211.0856 12
212.0614 12
214.0727 38
223.0428 26
224.0799 14
225.0641 46
226.0637 46
227.0427 17
227.0677 17
228.0915 36
236.0447 12
237.0523 29
238.0629 324
239.0693 999
240.0368 17
240.0771 131
242.0101 26
252.0616 12
252.0783 26
252.096 12
253.0816 82
254.0599 314
254.0924 29
254.1139 9
255.0654 365
260.0252 19
260.0418 14
282.083 14
282.1064 12
289.0376 36
318.0511 199
334.0474 377
362.0737 9

Name: Mycophenolic acid;Mycophenolic acid;446541
Synon: (E)-6-(4-hydroxy-3-keto-6-methoxy-7-methyl-phthalan-5-yl)-4-methyl-hex-4-enoic acid
DB#: MSBNK-Eawag-EA280857
InChIKey: HPNSFSBZBAHARI-RUDMXATFSA-N
InChI: InChI=1S/C17H20O6/c1-9(5-7-13(18)19)4-6-11-15(20)14-12(8-23-17(14)21)10(2)16(11)22-3/h4,20H,5-8H2,1-3H3,(H,18,19)/b9-4+
SMILES: c12c(c(c(C\C=C(\CCC(O)=O)C)c(c1C)OC)O)C(=O)OC2
Precursor_type: [M-H]-
Spectrum_type: MS2
PrecursorMZ: 319.1187
Instrument_type: LC-ESI-ITFT
Instrument: LTQ Orbitrap XL Thermo Scientific
Ion_mode: NEGATIVE
Collision_energy: 90 % (nominal)
Formula: C17H20O6
MW: 320
ExactMass: 320.1260
Comments: Parent=319.1187
Splash: splash10-022c-0910000000-27f7c0023a8b7e5b4d66
Num Peaks: 8
119.05 266
158.0374 357
161.0604 555
163.0394 327
173.0606 999
187.0761 365
191.0354 904
203.0355 477

Name: Cyanazine;Cyanazine;30773
Synon: 2-[[4-chloro-6-(ethylamino)-1,3,5-triazin-2-yl]amino]-2-methylpropanenitrile
DB#: MSBNK-ACES_SU-AS000238
InChI: InChI=1S/C9H13ClN6/c1-4-12-7-13-6(10)14-8(15-7)16-9(2,3)5-11/h4H2,1-3H3,(H2,12,13,14,15,16)
SMILES: CCNC1=NC(=NC(=N1)Cl)NC(C)(C)C#N
Spectrum_type: MS2
PrecursorMZ: 239.0823
Instrument_type: LC-ESI-QFT
Instrument: QExactive Orbitrap HF-X (Thermo Scientific)
Ion_mode: NEGATIVE
Collision_energy: Ramp 20%-70% (nominal)
Formula: C9H13ClN6
MW: 240
ExactMass: 240.0890
Comments: Parent=239.0823
Splash: splash10-03di-0190000000-23fd8da635e10ba15a27
Num Peaks: 12
69.04614 15
81.04608 109
117.04607 11
132.03293 106
133.04044 38
133.04187 37
175.08833 14
176.09489 57
197.00262 24
212.07176 999
213.53131 14
239.08237 365

Name: Febantel;Febantel;135449328
DB#: MSBNK-BAFG-CSL2311092484
InChIKey: HMCCXLBXIJMERM-UHFFFAOYSA-N
InChI: InChI=1S/C20H22N4O6S/c1-28-12-17(25)21-16-11-14(31-13-7-5-4-6-8-13)9-10-15(16)22-18(23-19(26)29-2)24-20(27)30-3/h4-11H,12H2,1-3H3,(H,21,25)(H2,22,23,24,26,27)
SMILES: COCC(=O)Nc1cc(Sc2ccccc2)ccc1NC(NC(=O)OC)=NC(=O)OC
Precursor_type: [M-H]-
Spectrum_type: MS2
PrecursorMZ: 445.1187
Instrument_type: LC-ESI-QTOF
Instrument: TripleTOF 5600 SCIEX
Ion_mode: NEGATIVE
Collision_energy: 120
Formula: C20H22N4O6S
MW: 446
ExactMass: 446.126
Comments: Parent=445.1187
Splash: splash10-0a4i-2900000000-c71d70331ceb235ade57
Num Peaks: 10
42.0031 60
57.9789 264
65.0159 72
81.9778 84
132.9895 96
133.9963 204
135.0053 60
159.9981 999
161.0072 228
189.0001 457

Name: Chloramphenicol;Chloramphenicol;5959
Synon: 2,2-dichloro-N-[(1R,2R)-1,3-dihydroxy-1-(4-nitrophenyl)propan-2-yl]acetamide
DB#: MSBNK-CASMI_2016-SM831851
InChIKey: WIIZWVCIJKGZOK-RKDXNWHRSA-N
InChI: InChI=1S/C11H12Cl2N2O5/c12-10(13)11(18)14-8(5-16)9(17)6-1-3-7(4-2-6)15(19)20/h1-4,8-10,16-17H,5H2,(H,14,18)/t8-,9-/m1/s1
SMILES: OC[C@@H](NC(=O)C(Cl)Cl)[C@H](O)C1=CC=C(C=C1)[N+]([O-])=O
Precursor_type: [M-H]-
Spectrum_type: MS2
PrecursorMZ: 321.0051
Instrument_type: LC-ESI-QFT
Instrument: Q Exactive Plus Orbitrap Thermo Scientific
Ion_mode: NEGATIVE
Collision_energy: 35  (nominal)
Formula: C11H12Cl2N2O5
MW: 322
ExactMass: 322.01233
Comments: Parent=321.0051
Splash: splash10-0uk9-0923000000-86308db0ec59b40b1533
Num Peaks: 19
84.0074 13
121.0289 404
125.9513 9
126.9355 38
135.0322 6
148.0405 80
150.0195 9
151.0275 402
152.0353 999
159.0324 24
164.0351 7
166.0148 10
176.0353 186
194.046 265
219.0411 11
237.0518 35
249.052 64
257.0335 511
321.005 971

Name: Phenylbutazone;Phenylbutazone;4781
DB#: MSBNK-BAFG-CSL23111011250
InChIKey: VYMDGNCVAMGZFE-UHFFFAOYSA-N
InChI: InChI=1S/C19H20N2O2/c1-2-3-14-17-18(22)20(15-10-6-4-7-11-15)21(19(17)23)16-12-8-5-9-13-16/h4-13,17H,2-3,14H2,1H3
SMILES: CCCCC1C(=O)N(N(C1=O)C2=CC=CC=C2)C3=CC=CC=C3
Precursor_type: [M-H]-
Spectrum_type: MS2
PrecursorMZ: 307.1452
Instrument_type: LC-ESI-QTOF
Instrument: TripleTOF 5600 SCIEX
Ion_mode: NEGATIVE
Collision_energy: 100
Formula: C19H20N2O2
MW: 308
ExactMass: 308.1525
Comments: Parent=307.1452
Splash: splash10-0006-9000000000-b32d98290aeb5da80e16
Num Peaks: 2
65.0377 67
92.0495 999

Name: Inabenfide;Inabenfide;92401
DB#: MSBNK-BAFG-CSL23111014298
InChIKey: PFDCOZXELJAUTR-UHFFFAOYSA-N
InChI: InChI=1S/C19H15ClN2O2/c20-15-6-7-17(22-19(24)14-8-10-21-11-9-14)16(12-15)18(23)13-4-2-1-3-5-13/h1-12,18,23H,(H,22,24)
SMILES: C1=CC=C(C=C1)C(C2=C(C=CC(=C2)Cl)NC(=O)C3=CC=NC=C3)O
Precursor_type: [M-H]-
Spectrum_type: MS2
PrecursorMZ: 337.0749
Instrument_type: LC-ESI-QTOF
Instrument: TripleTOF 6600 SCIEX
Ion_mode: NEGATIVE
Collision_energy: 50
Formula: C19H15ClN2O2
MW: 338
ExactMass: 338.0822
Comments: Parent=337.0749
Splash: splash10-004i-9100000000-42d4708e1a155c452ec1
Num Peaks: 9
34.9678 16
41.997 22
78.0327 999
116.0108 16
122.0225 116
151.9876 45
203.0357 24
229.0136 15
231.0282 17

Name: Fumonisin B4;Fumonisin B4;42608359
DB#: MSBNK-AAFC-AC000655
InChIKey: WYYKRDVIBOEORL-JLCKPESSSA-N
InChI: InChI=1S/C34H59NO13/c1-5-6-14-22(3)32(48-31(42)20-25(34(45)46)18-29(39)40)27(47-30(41)19-24(33(43)44)17-28(37)38)16-21(2)13-11-9-7-8-10-12-15-26(36)23(4)35/h21-27,32,36H,5-20,35H2,1-4H3,(H,37,38)(H,39,40)(H,43,44)(H,45,46)/t21-,22+,23-,24+,25+,26-,27-,32+/m0/s1
SMILES: CCCC[C@@H](C)[C@H]([C@H](C[C@@H](C)CCCCCCCC[C@@H]([C@H](C)N)O)OC(=O)C[C@@H](CC(=O)O)C(=O)O)OC(=O)C[C@@H](CC(=O)O)C(=O)O
Precursor_type: [M-H]-
Spectrum_type: MS2
PrecursorMZ: 688.3919
Instrument_type: LC-ESI-ITFT
Instrument: Q-Exactive Orbitrap Thermo Scientific
Ion_mode: NEGATIVE
Collision_energy: 20(NCE)
Formula: C34H59NO13
MW: 689
ExactMass: 689.39863
Comments: Parent=688.3919
Splash: splash10-0a4i-1900040000-f50795b33f59ce362a47
Num Peaks: 15
56.7845 40
61.2215 52
72.3354 48
86.9374 45
102.6088 47
121.6313 60
157.0119 999
183.6791 47
243.5495 49
381.6436 57
530.3672 332
593.0599 59
593.535 55
594.2318 65
688.3854 80

Name: Equisetin;Equisetin;57347512
Synon: 3-[(1,6-dimethyl-2-prop-1-enyl-4a,5,6,7,8,8a-hexahydro-2H-naphthalen-1-yl)-hydroxymethylidene]-5-(hydroxymethyl)-1-methylpyrrolidine-2,4-dione
DB#: MSBNK-HBM4EU-HB003050
InChIKey: QNQBPPQLRODXET-UHFFFAOYSA-N
InChI: InChI=1S/C22H31NO4/c1-5-6-15-9-8-14-11-13(2)7-10-16(14)22(15,3)20(26)18-19(25)17(12-24)23(4)21(18)27/h5-6,8-9,13-17,24,26H,7,10-12H2,1-4H3
SMILES: CC=CC1C=CC2CC(CCC2C1(C)C(=C3C(=O)C(N(C3=O)C)CO)O)C
Precursor_type: [M-H]-
Spectrum_type: MS2
PrecursorMZ: 372.218
Instrument_type: LC-ESI-ITFT
Instrument: LTQ Orbitrap XL Thermo Scientific
Ion_mode: NEGATIVE
Collision_energy: 60 % (nominal)
Formula: C22H31NO4
MW: 373
ExactMass: 373.22531
Comments: Parent=372.218
Splash: splash10-006x-0009000000-c68310de001d29c9b944
Num Peaks: 3
298.2179 145
342.208 999
372.2189 667

Name: Mefenamic acid;Mefenamic acid;4044
Synon: 2-(2,3-dimethylanilino)benzoic acid
DB#: MSBNK-LCSB-LU032755
InChIKey: HYYBABOKPJLUIN-UHFFFAOYSA-N
InChI: InChI=1S/C15H15NO2/c1-10-6-5-9-13(11(10)2)16-14-8-4-3-7-12(14)15(17)18/h3-9,16H,1-2H3,(H,17,18)
SMILES: CC1=C(C)C(NC2=C(C=CC=C2)C(O)=O)=CC=C1
Precursor_type: [M-H]-
Spectrum_type: MS2
PrecursorMZ: 240.103
Instrument_type: LC-ESI-QFT
Instrument: Q Exactive Orbitrap (Thermo Scientific)
Ion_mode: NEGATIVE
Collision_energy: 75
Formula: C15H15NO2
MW: 241
ExactMass: 241.1103
Comments: Parent=240.103
Splash: splash10-000y-0900000000-39e4c293d7bbbc0985f0
Num Peaks: 26
65.0396 19
66.035 11
91.0429 5
92.0506 320
93.0711 11
116.0504 21
118.0663 46
120.0456 10
120.0818 111
129.071 6
130.0662 10
143.0741 9
144.0819 44
154.0662 7
166.0662 14
175.0638 13
179.0742 105
179.0867 378
180.0819 999
181.0893 6
192.082 898
193.0895 27
194.0975 631
196.1132 936
211.0641 34
225.0793 12

Name: Benthiavalicarb-isopropyl;Benthiavalicarb-isopropyl;53297381
Synon: Isopropyl (1-{[1-(6-fluoro-1,3-benzothiazol-2-yl)ethyl]amino}-3-methyl-1-oxo-2-butanyl)carbamate
Synon: propan-2-yl N-[(2S)-1-[[(1R)-1-(6-fluoro-1, 3-benzothiazol-2-yl)ethyl]amino]-3-methyl-1-oxobutan-2-yl]carbamate
DB#: MSBNK-Eawag-EQ305555
InChIKey: USRKFGIXLGKMKU-ABAIWWIYSA-N
InChI: InChI=1S/C18H24FN3O3S/c1-9(2)15(22-18(24)25-10(3)4)16(23)20-11(5)17-21-13-7-6-12(19)8-14(13)26-17/h6-11,15H,1-5H3,(H,20,23)(H,22,24)/t11-,15+/m1/s1
SMILES: CC(C)OC(=O)N[C@@H](C(C)C)C(=O)N[C@H](C)c1nc2ccc(F)cc2s1
Precursor_type: [M-H]-
Spectrum_type: MS2
PrecursorMZ: 380.145
Instrument_type: LC-ESI-QFT
Instrument: Q Exactive Orbitrap Thermo Scientific
Ion_mode: NEGATIVE
Collision_energy: 75 (nominal)
Formula: C18H24FN3O3S
MW: 381
ExactMass: 381.15224
Comments: Parent=380.145
Splash: splash10-0udi-3900000000-267f0fec61348697435f
Num Peaks: 15
57.9756 333
81.9756 3
83.0502 15
97.0043 61
120.0254 3
125.0355 1
131.9913 3
134.041 2
141.0054 16
142.013 10
151.9975 999
166.0132 1
167.9925 1
178.0132 5
180.0289 30

Name: Beauvericin;Beauvericin;105014
Synon: Cyclo[DL-OVal-DL-N(Me)Phe-DL-OVal-DL-N(Me)Phe-DL-OVal-DL-N(Me)Phe]
Synon: 3,9,15-tribenzyl-4,10,16-trimethyl-6,12,18-tri(propan-2-yl)-1,7,13-trioxa-4,10,16-triazacyclooctadecane-2,5,8,11,14,17-hexone
DB#: MSBNK-HBM4EU-HB003034
InChIKey: GYSCAQFHASJXRS-UHFFFAOYSA-N
InChI: InChI=1S/C45H57N3O9/c1-28(2)37-40(49)46(7)35(26-32-21-15-11-16-22-32)44(53)56-39(30(5)6)42(51)48(9)36(27-33-23-17-12-18-24-33)45(54)57-38(29(3)4)41(50)47(8)34(43(52)55-37)25-31-19-13-10-14-20-31/h10-24,28-30,34-39H,25-27H2,1-9H3
SMILES: CC(C)C1C(=O)N(C(C(=O)OC(C(=O)N(C(C(=O)OC(C(=O)N(C(C(=O)O1)CC2=CC=CC=C2)C)C(C)C)CC3=CC=CC=C3)C)C(C)C)CC4=CC=CC=C4)C
Precursor_type: [M-H]-
Spectrum_type: MS2
PrecursorMZ: 782.4022
Instrument_type: LC-ESI-ITFT
Instrument: LTQ Orbitrap XL Thermo Scientific
Ion_mode: NEGATIVE
Collision_energy: 40 % (nominal)
Formula: C45H57N3O9
MW: 783
ExactMass: 783.4095
Comments: Parent=782.4022
Splash: splash10-0002-0900000000-cd7c79b7d35ac6f63cc6
Num Peaks: 1
199.3461 999

Name: Roquefortine C;Roquefortine C;324941
Synon: 4-(1H-imidazol-5-ylmethylidene)-9-(2-methylbut-3-en-2-yl)-2,5,16-triazatetracyclo[7.7.0.02,7.010,15]hexadeca-10,12,14-triene-3,6-dione
DB#: MSBNK-HBM4EU-HB003158
InChIKey: SPWSUFUPTSJWNG-UHFFFAOYSA-N
InChI: InChI=1S/C22H23N5O2/c1-4-21(2,3)22-10-17-18(28)25-16(9-13-11-23-12-24-13)19(29)27(17)20(22)26-15-8-6-5-7-14(15)22/h4-9,11-12,17,20,26H,1,10H2,2-3H3,(H,23,24)(H,25,28)
SMILES: CC(C)(C=C)C12CC3C(=O)NC(=CC4=CN=CN4)C(=O)N3C1NC5=CC=CC=C25
Precursor_type: [M-H]-
Spectrum_type: MS2
PrecursorMZ: 388.1779
Instrument_type: LC-ESI-ITFT
Instrument: LTQ Orbitrap XL Thermo Scientific
Ion_mode: NEGATIVE
Collision_energy: 30 % (nominal)
Formula: C22H23N5O2
MW: 389
ExactMass: 389.18517
Comments: Parent=388.1779
Splash: splash10-000i-0009000000-a24c750135845ff60ca3
Num Peaks: 3
184.1123 3
201.0647 4
388.1783 999

Name: Chloramphenicol;Chloramphenicol;5959
Synon: CLM
Synon: 2,2-bis(chloranyl)-N-[(1R,2R)-1-(4-nitrophenyl)-1,3-bis(oxidanyl)propan-2-yl]ethanamide
DB#: MSBNK-Eawag-EQ307056
InChIKey: WIIZWVCIJKGZOK-RKDXNWHRSA-N
InChI: InChI=1S/C11H12Cl2N2O5/c12-10(13)11(18)14-8(5-16)9(17)6-1-3-7(4-2-6)15(19)20/h1-4,8-10,16-17H,5H2,(H,14,18)/t8-,9-/m1/s1
SMILES: c1cc(ccc1[C@H]([C@@H](CO)NC(=O)C(Cl)Cl)O)[N+](=O)[O-]
Precursor_type: [M-H]-
Spectrum_type: MS2
PrecursorMZ: 321.0051
Instrument_type: LC-ESI-QFT
Instrument: Q Exactive Orbitrap Thermo Scientific
Ion_mode: NEGATIVE
Collision_energy: 90 (nominal)
Formula: C11H12Cl2N2O5
MW: 322
ExactMass: 322.01233
Comments: Parent=321.0051
Splash: splash10-00di-1900000000-d4ac63e9260ab31ac6b1
Num Peaks: 24
78.0349 47
79.0191 6
82.9461 103
84.0092 6
90.0351 3
91.0189 14
92.0267 17
93.0347 20
105.0346 4
106.03 13
108.0219 22
117.0348 16
120.0218 11
121.0296 999
122.025 21
124.0404 6
135.0327 12
147.0453 8
148.0407 4
151.0274 98
152.0356 6
159.0326 4
161.0356 3
162.0198 4

Name: Triamcinolone;Triamcinolone;31307
Synon: (8S,9R,10S,11S,13S,14S,16R,17S)-9-fluoro-11,16,17-trihydroxy-17-(2-hydroxyacetyl)-10,13-dimethyl-6,7,8,11,12,14,15,16-octahydrocyclopenta[a]phenanthren-3-one
DB#: MSBNK-LCSB-LU023955
InChIKey: GFNANZIMVAIWHM-OBYCQNJPSA-N
InChI: InChI=1S/C21H27FO6/c1-18-6-5-12(24)7-11(18)3-4-13-14-8-15(25)21(28,17(27)10-23)19(14,2)9-16(26)20(13,18)22/h5-7,13-16,23,25-26,28H,3-4,8-10H2,1-2H3/t13-,14-,15+,16-,18-,19-,20-,21-/m0/s1
SMILES: C[C@]12C[C@H](O)[C@@]3(F)[C@@H](CCC4=CC(=O)C=C[C@]34C)[C@@H]1C[C@@H](O)[C@]2(O)C(=O)CO
Precursor_type: [M-H]-
Spectrum_type: MS2
PrecursorMZ: 393.1719
Instrument_type: LC-ESI-QFT
Instrument: Q Exactive Orbitrap (Thermo Scientific)
Ion_mode: NEGATIVE
Collision_energy: 75
Formula: C21H27FO6
MW: 394
ExactMass: 394.1792
Comments: Parent=393.1719
Splash: splash10-00fr-0970000000-014db1fe758e2214f795
Num Peaks: 112
69.0346 78
71.0139 288
73.0296 122
79.0552 60
81.0346 46
83.0504 114
85.0296 50
93.0347 184
95.0503 148
107.0503 416
108.0218 105
111.0451 102
119.0503 334
121.0295 219
121.0659 801
122.0375 167
123.0452 540
130.0425 307
131.0503 260
133.0659 409
135.0453 173
137.0607 69
143.0501 524
144.0582 138
145.0297 100
145.0659 589
147.0452 352
147.0816 234
148.0529 60
149.0606 264
157.0659 482
159.0451 232
159.0816 133
160.0534 125
161.0608 344
163.0763 50
167.0505 53
169.0658 86
171.0451 681
171.0817 153
172.0532 105
173.0248 251
173.0607 568
173.0972 52
174.0321 909
175.04 348
175.0764 97
178.0635 90
181.0659 90
182.0735 71
183.0815 147
185.0609 542
186.0687 95
187.0404 147
187.0758 105
188.0476 63
189.0558 480
190.0633 81
193.0658 131
195.0816 201
197.0612 112
197.0975 246
199.0761 74
207.0819 225
208.0896 118
209.0604 54
209.0972 378
210.0686 60
211.0763 264
219.0817 150
220.0892 181
221.0972 276
222.0688 131
223.0765 152
224.0846 274
225.092 262
226.1004 76
227.1081 185
231.082 102
232.0896 119
233.0969 206
235.0768 183
235.1126 664
236.0847 134
237.0922 630
238.0995 76
239.1077 167
245.0975 131
247.0765 279
247.1132 79
248.0848 195
249.0918 581
251.1082 120
253.1233 58
258.0688 169
259.0766 307
260.0846 364
261.0919 171
262.0996 52
263.1079 473
265.0876 156
267.1033 164
273.0923 196
275.0714 392
275.1079 58
276.0794 561
277.0869 999
281.1185 147
292.1103 69
293.1183 65
295.0982 53
309.1124 222

Name: Fenhexamid;Fenhexamid;213031
DB#: MSBNK-BAFG-CSL23111018332
InChIKey: VDLGAVXLJYLFDH-UHFFFAOYSA-N
InChI: InChI=1S/C14H17Cl2NO2/c1-14(7-3-2-4-8-14)13(19)17-9-5-6-10(18)12(16)11(9)15/h5-6,18H,2-4,7-8H2,1H3,(H,17,19)
SMILES: CC1(CCCCC1)C(=O)Nc2ccc(c(c2Cl)Cl)O
Precursor_type: [M-H]-
Spectrum_type: MS2
PrecursorMZ: 300.0563
Instrument_type: LC-ESI-QTOF
Instrument: TripleTOF 6600 SCIEX
Ion_mode: NEGATIVE
Collision_energy: 80
Formula: C14H17Cl2NO2
MW: 301
ExactMass: 301.0636
Comments: Parent=300.0563
Splash: splash10-001i-9520000000-e1d3885dd795477f6254
Num Peaks: 5
34.9703 999
180.9888 101
191.9867 507
220.0167 220
248.0529 84

Name: Bromacil;Bromacil;9411
DB#: MSBNK-BAFG-CSL23111017688
InChIKey: CTSLUCNDVMMDHG-UHFFFAOYSA-N
InChI: InChI=1S/C9H13BrN2O2/c1-4-5(2)12-8(13)7(10)6(3)11-9(12)14/h5H,4H2,1-3H3,(H,11,14)
SMILES: CCC(C)N1C(=O)C(=C(NC1=O)C)Br
Precursor_type: [M-H]-
Spectrum_type: MS2
PrecursorMZ: 259.0087
Instrument_type: LC-ESI-QTOF
Instrument: TripleTOF 6600 SCIEX
Ion_mode: NEGATIVE
Collision_energy: 80
Formula: C9H13BrN2O2
MW: 260
ExactMass: 260.016
Comments: Parent=259.0087
Splash: splash10-004i-9000000000-41474f1acfd717e5348f
Num Peaks: 2
41.9995 45
78.9194 999

Name: Chloroxuron;Chloroxuron;16115
Synon: 3-[4-(4-chlorophenoxy)phenyl]-1,1-dimethylurea
DB#: MSBNK-LCSB-LU091356
InChIKey: IVUXTESCPZUGJC-UHFFFAOYSA-N
InChI: InChI=1S/C15H15ClN2O2/c1-18(2)15(19)17-12-5-9-14(10-6-12)20-13-7-3-11(16)4-8-13/h3-10H,1-2H3,(H,17,19)
SMILES: CN(C)C(=O)NC1=CC=C(OC2=CC=C(Cl)C=C2)C=C1
Precursor_type: [M-H]-
Spectrum_type: MS2
PrecursorMZ: 289.0749
Instrument_type: LC-ESI-QFT
Instrument: Q Exactive Orbitrap (Thermo Scientific)
Ion_mode: NEGATIVE
Collision_energy: 90
Formula: C15H15ClN2O2
MW: 290
ExactMass: 290.0822
Comments: Parent=289.0749
Splash: splash10-0089-1900000000-2c92a0d1f5c2bfff7950
Num Peaks: 17
65.0033 9
78.035 448
90.0349 11
93.0346 73
105.0219 6
106.0298 379
107.0376 9
118.0299 230
119.0378 9
120.0455 999
126.9955 76
133.0169 15
134.0248 869
134.0611 275
135.0327 5
158.025 11
163.0514 3

Name: Prosulfuron;Prosulfuron;91751
DB#: MSBNK-BAFG-CSL23111019130
InChIKey: LTUNNEGNEKBSEH-UHFFFAOYSA-N
InChI: InChI=1S/C15H16F3N5O4S/c1-9-19-12(22-14(20-9)27-2)21-13(24)23-28(25,26)11-6-4-3-5-10(11)7-8-15(16,17)18/h3-6H,7-8H2,1-2H3,(H2,19,20,21,22,23,24)
SMILES: CC1=NC(=NC(=N1)OC)NC(=O)NS(=O)(=O)C2=CC=CC=C2CCC(F)(F)F
Precursor_type: [M-H]-
Spectrum_type: MS2
PrecursorMZ: 418.0802
Instrument_type: LC-ESI-QTOF
Instrument: TripleTOF 6600 SCIEX
Ion_mode: NEGATIVE
Collision_energy: 20
Formula: C15H16F3N5O4S
MW: 419
ExactMass: 419.0875
Comments: Parent=418.0802
Splash: splash10-000i-0920200000-54bc1e255f99525ec530
Num Peaks: 3
139.0667 999
252.0311 238
418.0764 300

Name: (+/-)-cis,trans-abscisic acid;Abscisic acid;287291
Synon: ABSCISIC ACID
DB#: MSBNK-RIKEN-PR020172
InChIKey: JLIDBLDQVAYHNE-YKALOCIXSA-N
InChI: InChI=1S/C15H20O4/c1-10(7-13(17)18)5-6-15(19)11(2)8-12(16)9-14(15,3)4/h5-8,19H,9H2,1-4H3,(H,17,18)/b6-5+,10-7-/t15-/m1/s1
SMILES: OC(=O)C=C(C)C=CC(O)(C(C)=1)C(C)(C)CC(=O)C1
Precursor_type: [M-H]-
Spectrum_type: MS2
PrecursorMZ: 263
Instrument_type: LC-ESI-QQ
Instrument: UPLC Waters, Quattro Ultima Pt Micromass
Ion_mode: NEGATIVE
Collision_energy: 10.0 eV
Formula: C15H20O4
MW: 264
ExactMass: 264.13616
Comments: Parent=263
Splash: splash10-0udi-0950000000-3b28910be32afb5f942c
Num Peaks: 13
110.734 24
151.455 34
152.846 999
153.423 26
160.833 22
162.767 15
201.070 74
201.586 11
203.829 148
218.440 19
219.057 288
219.601 15
263.021 98

Name: Bromacil;Bromacil;9411
Synon: 5-bromo-3-butan-2-yl-6-methyl-1H-pyrimidine-2,4-dione
DB#: MSBNK-LCSB-LU126551
InChIKey: CTSLUCNDVMMDHG-UHFFFAOYSA-N
InChI: InChI=1S/C9H13BrN2O2/c1-4-5(2)12-8(13)7(10)6(3)11-9(12)14/h5H,4H2,1-3H3,(H,11,14)
SMILES: CCC(C)N1C(=O)NC(C)=C(Br)C1=O
Precursor_type: [M-H]-
Spectrum_type: MS2
PrecursorMZ: 259.0088
Instrument_type: LC-ESI-QFT
Instrument: Q Exactive Orbitrap (Thermo Scientific)
Ion_mode: NEGATIVE
Collision_energy: 15
Formula: C9H13BrN2O2
MW: 260
ExactMass: 260.0160
Comments: Parent=259.0088
Splash: splash10-0a4i-0090000000-24f223b197dd3c6dd471
Num Peaks: 5
78.9187 31
151.0876 2
159.9403 5
202.9462 106
259.0086 999

Name: Patulin;Patulin;4696
Synon: 4-hydroxy-4,6-dihydrofuro[3,2-c]pyran-2-one
DB#: MSBNK-HBM4EU-HB003372
InChIKey: ZRWPUFFVAOMMNM-UHFFFAOYSA-N
InChI: InChI=1S/C7H6O4/c8-6-3-4-5(11-6)1-2-10-7(4)9/h1,3,7,9H,2H2
SMILES: C1C=C2C(=CC(=O)O2)C(O1)O
Precursor_type: [M-H]-
Spectrum_type: MS2
PrecursorMZ: 153.0193
Instrument_type: LC-ESI-ITFT
Instrument: LTQ Orbitrap XL Thermo Scientific
Ion_mode: NEGATIVE
Collision_energy: 30 % (nominal)
Formula: C7H6O4
MW: 154
ExactMass: 154.0266
Comments: Parent=153.0193
Splash: splash10-0pc0-3900000000-4c87caa0f2785fc042f2
Num Peaks: 5
81.0347 651
109.0295 999
125.0247 103
135.009 207
153.0196 613

Name: Citrinin;Citrinin;54680783
Synon: Antimycin
Synon: (3R,4S)-6-hydroxy-3,4,5-trimethyl-8-oxo-3,4-dihydroisochromene-7-carboxylic acid
DB#: MSBNK-AAFC-AC000426
InChIKey: CBGDIJWINPWWJW-IYSWYEEDSA-N
InChI: InChI=1S/C13H14O5/c1-5-7(3)18-4-8-9(5)6(2)11(14)10(12(8)15)13(16)17/h4-5,7,14H,1-3H3,(H,16,17)/t5-,7-/m1/s1
SMILES: C[C@@H]1[C@H](OC=C2C1=C(C(=C(C2=O)C(=O)O)O)C)C
Precursor_type: [M-H]-
Spectrum_type: MS2
PrecursorMZ: 249.0774
Instrument_type: LC-ESI-ITFT
Instrument: Q-Exactive Orbitrap Thermo Scientific
Ion_mode: NEGATIVE
Collision_energy: 20(NCE)
Formula: C13H14O5
MW: 250
ExactMass: 250.08411
Comments: Parent=249.0774
Splash: splash10-0002-0090000000-6c0bbd5185b466db96ac
Num Peaks: 3
205.085 235
231.0663 34
249.0751 999

Name: Inabenfide;Inabenfide;92401
DB#: MSBNK-BAFG-CSL23111014301
InChIKey: PFDCOZXELJAUTR-UHFFFAOYSA-N
InChI: InChI=1S/C19H15ClN2O2/c20-15-6-7-17(22-19(24)14-8-10-21-11-9-14)16(12-15)18(23)13-4-2-1-3-5-13/h1-12,18,23H,(H,22,24)
SMILES: C1=CC=C(C=C1)C(C2=C(C=CC(=C2)Cl)NC(=O)C3=CC=NC=C3)O
Precursor_type: [M-H]-
Spectrum_type: MS2
PrecursorMZ: 337.0749
Instrument_type: LC-ESI-QTOF
Instrument: TripleTOF 6600 SCIEX
Ion_mode: NEGATIVE
Collision_energy: 100
Formula: C19H15ClN2O2
MW: 338
ExactMass: 338.0822
Comments: Parent=337.0749
Splash: splash10-004i-9000000000-ed6b792f5ba66c72178d
Num Peaks: 4
34.9683 257
41.9969 290
49.0067 27
78.0322 999

Name: Mycophenolic acid;Mycophenolic acid;446541
Synon: (E)-6-(4-hydroxy-3-keto-6-methoxy-7-methyl-phthalan-5-yl)-4-methyl-hex-4-enoic acid
DB#: MSBNK-Eawag-EA280864
InChIKey: HPNSFSBZBAHARI-RUDMXATFSA-N
InChI: InChI=1S/C17H20O6/c1-9(5-7-13(18)19)4-6-11-15(20)14-12(8-23-17(14)21)10(2)16(11)22-3/h4,20H,5-8H2,1-3H3,(H,18,19)/b9-4+
SMILES: c12c(c(c(C\C=C(\CCC(O)=O)C)c(c1C)OC)O)C(=O)OC2
Precursor_type: [M-H]-
Spectrum_type: MS2
PrecursorMZ: 319.1187
Instrument_type: LC-ESI-ITFT
Instrument: LTQ Orbitrap XL Thermo Scientific
Ion_mode: NEGATIVE
Collision_energy: 35 % (nominal)
Formula: C17H20O6
MW: 320
ExactMass: 320.1260
Comments: Parent=319.1187
Splash: splash10-002r-0590000000-fe2f27357ba775714c5a
Num Peaks: 20
135.0457 2
179.0349 467
191.0349 372
192.0426 7
199.1127 9
207.0656 4
215.1084 1
225.0921 1
228.0785 1
229.0512 1
233.0813 6
243.0666 6
243.1025 67
245.082 5
259.0978 2
269.0817 42
275.1287 398
285.077 8
287.0924 999
301.108 6

Name: Metsulfuron-methyl;Metsulfuron-methyl;52999
Synon: 2-[(4-methoxy-6-methyl-s-triazin-2-yl)carbamoylsulfamoyl]benzoic acid methyl ester
DB#: MSBNK-Eawag-EA012862
InChIKey: RSMUVYRMZCOLBH-UHFFFAOYSA-N
InChI: InChI=1S/C14H15N5O6S/c1-8-15-12(18-14(16-8)25-3)17-13(21)19-26(22,23)10-7-5-4-6-9(10)11(20)24-2/h4-7H,1-3H3,(H2,15,16,17,18,19,21)
SMILES: c1(c(cccc1)C(OC)=O)S(NC(Nc1nc(nc(n1)C)OC)=O)(=O)=O
Precursor_type: [M-H]-
Spectrum_type: MS2
PrecursorMZ: 380.067
Instrument_type: LC-ESI-ITFT
Instrument: LTQ Orbitrap XL Thermo Scientific
Ion_mode: NEGATIVE
Collision_energy: 75 % (nominal)
Formula: C14H15N5O6S
MW: 381
ExactMass: 381.0743
Comments: Parent=380.067
Splash: splash10-000i-0900000000-d969f0791fd221715b23
Num Peaks: 9
65.0146 30
66.0099 81
82.0409 36
107.0364 328
109.0516 25
124.0388 20
125.0469 22
139.0626 999
181.9921 17

Name: Trinexapac-ethyl;Trinexapac-ethyl;92421
Synon: ethyl 4-[cyclopropyl(hydroxy)methylidene]-3,5-dioxocyclohexane-1-carboxylate
DB#: MSBNK-LCSB-LU005353
InChIKey: RVKCCVTVZORVGD-UHFFFAOYSA-N
InChI: InChI=1S/C13H16O5/c1-2-18-13(17)8-5-9(14)11(10(15)6-8)12(16)7-3-4-7/h7-8,16H,2-6H2,1H3
SMILES: CCOC(=O)C1CC(=O)C(=C(O)C2CC2)C(=O)C1
Precursor_type: [M-H]-
Spectrum_type: MS2
PrecursorMZ: 251.0925
Instrument_type: LC-ESI-QFT
Instrument: Q Exactive Orbitrap (Thermo Scientific)
Ion_mode: NEGATIVE
Collision_energy: 45
Formula: C13H16O5
MW: 252
ExactMass: 252.0998
Comments: Parent=251.0925
Splash: splash10-0gz0-0920000000-adf5eeb4e96e9eb5ae97
Num Peaks: 16
83.0502 174
85.0296 51
95.0138 163
107.0502 62
109.0295 310
122.0373 45
133.0658 503
135.009 79
137.0608 999
161.0609 384
163.0399 180
177.0558 741
179.1074 48
183.0661 168
205.0504 129
251.0926 748

Name: Bensulfuron-Methyl;Bensulfuron-methyl;54960
Synon: methyl 2-[(4,6-dimethoxypyrimidin-2-yl)carbamoylsulfamoylmethyl]benzoate
DB#: MSBNK-Eawag-EQ01120751
InChIKey: XMQFTWRPUQYINF-UHFFFAOYSA-N
InChI: InChI=1S/C16H18N4O7S/c1-25-12-8-13(26-2)18-15(17-12)19-16(22)20-28(23,24)9-10-6-4-5-7-11(10)14(21)27-3/h4-8H,9H2,1-3H3,(H2,17,18,19,20,22)
SMILES: COC1=CC(=NC(=N1)NC(=O)NS(=O)(=O)CC2=CC=CC=C2C(=O)OC)OC
Precursor_type: [M-H]-
Spectrum_type: MS2
PrecursorMZ: 409.0823
Instrument_type: LC-ESI-QFT
Instrument: Exploris 240 Orbitrap Thermo Scientific
Ion_mode: NEGATIVE
Collision_energy: 15 % (nominal)
Formula: C16H18N4O7S
MW: 410
ExactMass: 410.0896
Comments: Parent=409.0823
Splash: splash10-0f6y-0900000000-28532e03128c1bfdcc30
Num Peaks: 3
154.062 888
190.051 999
196.0074 547

Name: Coumatetralyl;Coumatetralyl;54678504
DB#: MSBNK-Waters-WA002777
InChIKey: ULSLJYXHZDTLQK-UHFFFAOYSA-N
InChI: InChI=1S/C19H16O3/c20-18-15-9-3-4-11-16(15)22-19(21)17(18)14-10-5-7-12-6-1-2-8-13(12)14/h1-4,6,8-9,11,14,20H,5,7,10H2
SMILES: c(c4)cc(C3)c(c4)C(CC3)C(C(=O)1)=C(O)c(c2)c(ccc2)O1
Spectrum_type: MS
Instrument_type: LC-ESI-Q
Instrument: ZQ, Waters
Ion_mode: NEGATIVE
Formula: C19H16O3
MW: 292
ExactMass: 292.10994
Comments: Parent=-1
Splash: splash10-0006-0090000000-226372b5a9db437e8d19
Num Peaks: 3
291 999
292 200
293 27

Name: Tryptophol;Tryptophol;10685
Synon: 2-(1H-indol-3-yl)ethanol
DB#: MSBNK-HBM4EU-HB003421
InChIKey: MBBOMCVGYCRMEA-UHFFFAOYSA-N
InChI: InChI=1S/C10H11NO/c12-6-5-8-7-11-10-4-2-1-3-9(8)10/h1-4,7,11-12H,5-6H2
SMILES: C1=CC=C2C(=C1)C(=CN2)CCO
Precursor_type: [M-H]-
Spectrum_type: MS2
PrecursorMZ: 160.0768
Instrument_type: LC-ESI-ITFT
Instrument: LTQ Orbitrap XL Thermo Scientific
Ion_mode: NEGATIVE
Collision_energy: 20 % (nominal)
Formula: C10H11NO
MW: 161
ExactMass: 161.0841
Comments: Parent=160.0768
Splash: splash10-03di-0900000000-149627338fae44a08b52
Num Peaks: 2
130.0661 10
160.0766 999

Name: Prosulfuron;Prosulfuron;91751
DB#: MSBNK-BAFG-CSL23111019140
InChIKey: LTUNNEGNEKBSEH-UHFFFAOYSA-N
InChI: InChI=1S/C15H16F3N5O4S/c1-9-19-12(22-14(20-9)27-2)21-13(24)23-28(25,26)11-6-4-3-5-10(11)7-8-15(16,17)18/h3-6H,7-8H2,1-2H3,(H2,19,20,21,22,23,24)
SMILES: CC1=NC(=NC(=N1)OC)NC(=O)NS(=O)(=O)C2=CC=CC=C2CCC(F)(F)F
Precursor_type: [M-H]-
Spectrum_type: MS2
PrecursorMZ: 418.0802
Instrument_type: LC-ESI-QTOF
Instrument: TripleTOF 6600 SCIEX
Ion_mode: NEGATIVE
Collision_energy: 120
Formula: C15H16F3N5O4S
MW: 419
ExactMass: 419.0875
Comments: Parent=418.0802
Splash: splash10-00kf-9100000000-ce9ac0bc2d60a70f7e14
Num Peaks: 12
40.0068 163
41.0142 999
41.9982 395
55.03 34
64.0057 30
65.0136 601
66.0091 814
82.0398 67
92.0121 16
107.0353 395
125.0463 32
139.0625 11

Name: Patulin;Patulin;4696
Synon: Clavacin
Synon: Expansin
DB#: MSBNK-AAFC-AC000650
InChIKey: ZRWPUFFVAOMMNM-UHFFFAOYSA-N
InChI: InChI=1S/C7H6O4/c8-6-3-4-5(11-6)1-2-10-7(4)9/h1,3,7,9H,2H2
SMILES: C1C=C2C(=CC(=O)O2)C(O1)O
Precursor_type: [M-H]-
Spectrum_type: MS2
PrecursorMZ: 153.0199
Instrument_type: LC-ESI-ITFT
Instrument: Q-Exactive Orbitrap Thermo Scientific
Ion_mode: NEGATIVE
Collision_energy: 10(NCE)
Formula: C7H6O4
MW: 154
ExactMass: 154.0266
Comments: Parent=153.0199
Splash: splash10-0a7i-6900000000-db921403628266168790
Num Peaks: 6
81.0326 200
83.0483 64
97.0271 105
109.0277 283
125.0219 174
125.0594 59

Name: Chloroxuron;Chloroxuron;16115
DB#: MSBNK-BAFG-CSL231109984
InChIKey: IVUXTESCPZUGJC-UHFFFAOYSA-N
InChI: InChI=1S/C15H15ClN2O2/c1-18(2)15(19)17-12-5-9-14(10-6-12)20-13-7-3-11(16)4-8-13/h3-10H,1-2H3,(H,17,19)
SMILES: CN(C)C(=O)Nc1ccc(Oc2ccc(Cl)cc2)cc1
Precursor_type: [M-H]-
Spectrum_type: MS2
PrecursorMZ: 289.0749
Instrument_type: LC-ESI-QTOF
Instrument: TripleTOF 5600 SCIEX
Ion_mode: NEGATIVE
Collision_energy: 60
Formula: C15H15ClN2O2
MW: 290
ExactMass: 290.0822
Comments: Parent=289.0749
Splash: splash10-001i-2900000000-70c9aff95939b74e9b64
Num Peaks: 7
42.0023 285
78.0356 570
106.0278 428
118.0272 428
120.0443 570
134.0235 999
134.0604 428

Name: Prosulfuron;Prosulfuron;91751
DB#: MSBNK-BAFG-CSL23111019141
InChIKey: LTUNNEGNEKBSEH-UHFFFAOYSA-N
InChI: InChI=1S/C15H16F3N5O4S/c1-9-19-12(22-14(20-9)27-2)21-13(24)23-28(25,26)11-6-4-3-5-10(11)7-8-15(16,17)18/h3-6H,7-8H2,1-2H3,(H2,19,20,21,22,23,24)
SMILES: CC1=NC(=NC(=N1)OC)NC(=O)NS(=O)(=O)C2=CC=CC=C2CCC(F)(F)F
Precursor_type: [M-H]-
Spectrum_type: MS2
PrecursorMZ: 418.0802
Instrument_type: LC-ESI-QTOF
Instrument: TripleTOF 6600 SCIEX
Ion_mode: NEGATIVE
Collision_energy: 130
Formula: C15H16F3N5O4S
MW: 419
ExactMass: 419.0875
Comments: Parent=418.0802
Splash: splash10-00kf-9000000000-5a8d223fbd33cdb0a7c7
Num Peaks: 11
40.0066 174
41.0144 999
41.9983 397
55.0295 14
64.0061 30
65.0137 520
66.0093 789
82.0406 28
92.0125 12
107.036 209
125.0439 11

Name: Pyroxsulam;Pyroxsulam;11571555
DB#: MSBNK-BAFG-CSL23111019157
InChIKey: GLBLPMUBLHYFCW-UHFFFAOYSA-N
InChI: InChI=1S/C14H13F3N6O5S/c1-26-8-6-9(27-2)23-13(19-8)20-12(21-23)22-29(24,25)10-7(14(15,16)17)4-5-18-11(10)28-3/h4-6H,1-3H3,(H,21,22)
SMILES: COC1=CC(=NC2=NC(=NN12)NS(=O)(=O)C3=C(C=CN=C3OC)C(F)(F)F)OC
Precursor_type: [M-H]-
Spectrum_type: MS2
PrecursorMZ: 433.0547
Instrument_type: LC-ESI-QTOF
Instrument: TripleTOF 6600 SCIEX
Ion_mode: NEGATIVE
Collision_energy: 130
Formula: C14H13F3N6O5S
MW: 434
ExactMass: 434.062
Comments: Parent=433.0547
Splash: splash10-014i-9000000000-9be18fddc3a13bf9561a
Num Peaks: 25
40.006 84
41.0137 30
41.9971 78
50.002 48
61.0095 42
64.0044 78
65.0125 193
65.9985 393
66.0086 999
68.9944 139
74.0018 36
76.0203 24
86.0028 48
88.0155 36
89.004 48
89.014 60
90.0075 54
93.005 30
106.0073 24
107.0159 54
108.029 24
114.0071 24
116.0268 30
126.0053 24
157.0152 30

Name: Fenuron;Fenuron;7560
Synon: 1,1-dimethyl-3-phenylurea
DB#: MSBNK-ACES_SU-AS000246
InChI: InChI=1S/C9H12N2O/c1-11(2)9(12)10-8-6-4-3-5-7-8/h3-7H,1-2H3,(H,10,12)
SMILES: O=C(NC=1C=CC=CC1)N(C)C
Spectrum_type: MS2
PrecursorMZ: 163.0879
Instrument_type: LC-ESI-QFT
Instrument: QExactive Orbitrap HF-X (Thermo Scientific)
Ion_mode: NEGATIVE
Collision_energy: Ramp 20%-70% (nominal)
Formula: C9H12N2O
MW: 164
ExactMass: 164.0950
Comments: Parent=163.0879
Splash: splash10-03di-0900000000-c70257f17f73691496c9
Num Peaks: 4
92.05087 84
118.03033 272
162.88737 15
163.08784 999

Name: Oxacillin;Oxacillin;6196
Synon: (2S,5R,6R)-3,3-dimethyl-6-[(5-methyl-3-phenyl-1,2-oxazole-4-carbonyl)amino]-7-oxo-4-thia-1-azabicyclo[3.2.0]heptane-2-carboxylic acid
DB#: MSBNK-Eawag-EQ320755
InChIKey: UWYHMGVUTGAWSP-JKIFEVAISA-N
InChI: InChI=1S/C19H19N3O5S/c1-9-11(12(21-27-9)10-7-5-4-6-8-10)15(23)20-13-16(24)22-14(18(25)26)19(2,3)28-17(13)22/h4-8,13-14,17H,1-3H3,(H,20,23)(H,25,26)/t13-,14+,17-/m1/s1
SMILES: CC1=C(C(=O)N[C@H]2[C@H]3SC(C)(C)[C@@H](N3C2=O)C(O)=O)C(=NO1)C1=CC=CC=C1
Precursor_type: [M-H]-
Spectrum_type: MS2
PrecursorMZ: 400.0973
Instrument_type: LC-ESI-QFT
Instrument: Q Exactive Plus Orbitrap Thermo Scientific
Ion_mode: NEGATIVE
Collision_energy: 75 (nominal)
Formula: C19H19N3O5S
MW: 401
ExactMass: 401.10454
Comments: Parent=400.0973
Splash: splash10-00e9-9410000000-b5c01a94c4b433924722
Num Peaks: 68
56.9805 17
57.9757 255
58.0298 101
58.9961 212
60.9754 13
65.0144 10
65.9986 493
69.9756 9
70.9836 523
71.9915 378
72.9993 496
74.0071 15
74.9911 999
82.0299 805
83.0139 962
83.9914 17
85.0118 15
94.0298 51
96.0094 11
99.9863 145
101.0397 70
102.0349 18
106.0173 31
107.0251 33
111.9864 9
112.9941 37
114.0019 17
115.0558 8
116.0506 81
117.0348 8
120.0328 10
122.0247 9
133.0119 33
140.0507 52
141.0345 11
141.0456 10
142.0661 94
143.0614 235
144.0455 116
146.0197 14
147.0277 34
156.0694 10
158.0612 44
159.0563 49
161.0183 9
169.0411 107
171.0565 61
172.0228 107
173.0304 259
174.0383 121
182.0485 27
182.0611 224
183.0564 79
184.0405 145
184.0642 119
185.072 86
197.0719 9
198.056 9
199.0514 70
200.0594 14
201.067 96
208.0637 18
211.0514 13
215.0285 45
216.0365 14
216.0543 52
225.0671 581
227.0824 13

Name: Chaetoglobosin A;Chaetoglobosin A;435276
Synon: 6-hydroxy-19-(1H-indol-3-ylmethyl)-7,9,16,17-tetramethyl-15-oxa-20-azatetracyclo[11.8.0.01,18.014,16]henicosa-3,7,11-triene-2,5,21-trione
DB#: MSBNK-HBM4EU-HB003180
InChIKey: OUMWCYMRLMEZJH-UHFFFAOYSA-N
InChI: InChI=1S/C32H36N2O5/c1-17-8-7-10-22-29-31(4,39-29)19(3)27-24(15-20-16-33-23-11-6-5-9-21(20)23)34-30(38)32(22,27)26(36)13-12-25(35)28(37)18(2)14-17/h5-7,9-14,16-17,19,22,24,27-29,33,37H,8,15H2,1-4H3,(H,34,38)
SMILES: CC1CC=CC2C3C(O3)(C(C4C2(C(=O)C=CC(=O)C(C(=C1)C)O)C(=O)NC4CC5=CNC6=CC=CC=C65)C)C
Precursor_type: [M-H]-
Spectrum_type: MS2
PrecursorMZ: 527.2551
Instrument_type: LC-ESI-ITFT
Instrument: LTQ Orbitrap XL Thermo Scientific
Ion_mode: NEGATIVE
Collision_energy: 15 % (nominal)
Formula: C32H36N2O5
MW: 528
ExactMass: 528.26242
Comments: Parent=527.2551
Splash: splash10-004i-0000090000-0f250c7dd4000a3d1d85
Num Peaks: 1
527.2559 999

Name: Gibberellic acid;Gibberellic acid;6466
Synon: Gibberellin A3
DB#: MSBNK-Waters-WA000213
InChIKey: IXORZMNAPKEEDV-OBDJNFEBSA-N
InChI: InChI=1S/C19H22O6/c1-9-7-17-8-18(9,24)5-3-10(17)19-6-4-11(20)16(2,15(23)25-19)13(19)12(17)14(21)22/h4,6,10-13,20,24H,1,3,5,7-8H2,2H3,(H,21,22)/t10-,11+,12-,13-,16-,17+,18+,19-/m1/s1
SMILES: OC(=O)[C@H]([C@@]321)[C@]([H])([C@@](C)54)[C@](C=C[C@H](O)5)(OC(=O)4)[C@]([H])(CC[C@@](O)(C(=C)C3)C2)1
Precursor_type: [M-H]-
Spectrum_type: MS2
PrecursorMZ: 345.1
Instrument_type: LC-ESI-QQ
Instrument: QuattroPremier XE, Waters
Ion_mode: NEGATIVE
Collision_energy: 20 V
Formula: C19H22O6
MW: 346
ExactMass: 346.14164
Comments: Parent=345.1
Splash: splash10-000j-0395000000-0c813419cf7359c5f387
Num Peaks: 139
102 16
103 12
105 12
108 12
110 8
112 16
115 8
117 16
119 12
120 12
123 16
125 8
127 12
129 12
130 12
133 16
136 12
137 8
139 16
141 8
143 447
144 43
146 8
149 8
151 8
153 8
155 8
157 12
159 12
161 12
163 8
165 12
168 12
171 16
172 8
174 12
176 35
178 12
180 12
182 16
184 12
187 12
188 12
190 12
193 12
196 12
199 16
201 86
204 8
206 8
208 12
210 12
213 110
215 47
218 16
221 427
222 8
225 8
227 86
229 12
231 8
232 12
234 12
237 35
239 999
240 86
242 12
244 12
246 12
248 8
250 12
252 16
254 20
255 8
257 176
261 12
264 16
265 12
267 8
269 8
271 86
273 20
275 12
278 27
280 8
281 24
283 63
285 8
287 12
289 16
292 16
294 16
296 16
299 16
301 55
303 12
306 16
308 8
311 16
313 12
315 8
318 16
321 16
323 12
326 16
327 86
330 16
332 16
334 12
337 16
340 12
342 8
345 686
346 168
348 8
350 12
351 8
353 12
355 12
357 16
359 12
363 16
365 16
367 12
368 12
370 12
373 16
375 12
377 12
379 8
382 12
384 16
386 8
388 12
391 16
393 12
396 12
398 12
400 12

Name: Citromycetin;Citromycetin;65029
Synon: 8,9-dihydroxy-2-methyl-4-oxo-5H-pyrano[3,2-c]chromene-10-carboxylic acid
DB#: MSBNK-HBM4EU-HB003122
InChIKey: PKEPGKZPVDAVKI-UHFFFAOYSA-N
InChI: InChI=1S/C14H10O7/c1-5-2-7(15)6-4-20-9-3-8(16)12(17)11(14(18)19)10(9)13(6)21-5/h2-3,16-17H,4H2,1H3,(H,18,19)
SMILES: CC1=CC(=O)C2=C(O1)C3=C(C=C(C(=C3C(=O)O)O)O)OC2
Precursor_type: [M-H]-
Spectrum_type: MS2
PrecursorMZ: 289.0354
Instrument_type: LC-ESI-ITFT
Instrument: LTQ Orbitrap XL Thermo Scientific
Ion_mode: NEGATIVE
Collision_energy: 60 % (nominal)
Formula: C14H10O7
MW: 290
ExactMass: 290.04265
Comments: Parent=289.0354
Splash: splash10-0002-0190000000-e3f40d1caabba16795ca
Num Peaks: 16
117.0348 108
131.0504 9
147.0453 23
157.0659 9
159.0452 19
173.0607 42
177.0559 10
183.045 14
186.0325 6
199.0403 11
201.0557 379
203.0347 4
217.0507 20
227.0349 60
245.0454 999
289.0351 78

Name: Sulcotrione;Sulcotrione;91760
Synon: 2-(2-chloranyl-4-methylsulfonyl-phenyl)carbonylcyclohexane-1,3-dione
DB#: MSBNK-Eawag-EA029064
InChIKey: PQTBTIFWAXVEPB-UHFFFAOYSA-N
InChI: InChI=1S/C14H13ClO5S/c1-21(19,20)8-5-6-9(10(15)7-8)14(18)13-11(16)3-2-4-12(13)17/h5-7,13H,2-4H2,1H3
SMILES: O=C1CCCC(=O)C1C(=O)c1ccc(S(=O)(=O)C)cc1Cl
Precursor_type: [M-H]-
Spectrum_type: MS2
PrecursorMZ: 327.0099
Instrument_type: LC-ESI-ITFT
Instrument: LTQ Orbitrap XL Thermo Scientific
Ion_mode: NEGATIVE
Collision_energy: 35 % (nominal)
Formula: C14H13ClO5S
MW: 328
ExactMass: 328.0167
Comments: Parent=327.0099
Splash: splash10-0006-0090000000-934210a1c4930140ddb2
Num Peaks: 1
291.0328 999

Name: Viridicatumtoxin;Viridicatumtoxin;54686377
Synon: (1S,7a'S,11a'R)-5',6',7a',10',11a'-Pentahydroxy-3'-methoxy-2,6,6-trimethyl-7',8',12'-trioxo-7',7a',8',11',11a',12'-hexahydro-1'H-spiro[cyclohex-2-ene-1,2'-cyclopenta[de]tetracene]-9'-carboxamide
DB#: MSBNK-AAFC-AC000762
InChIKey: FNSQKFOXORBCCC-WBWZXODPSA-N
InChI: InChI=1S/C30H31NO10/c1-11-6-5-7-27(2,3)28(11)9-12-16-18(13(32)8-15(41-4)21(16)28)22(34)20-17(12)23(35)29(39)10-14(33)19(26(31)38)24(36)30(29,40)25(20)37/h6,8,23,32,34-36,39-40H,5,7,9-10H2,1-4H3,(H2,31,38)/t23-,28-,29-,30+/m0/s1
SMILES: CC1=CCCC([C@@]12CC3=C4[C@@H]([C@]5(CC(=O)C(=C([C@]5(C(=O)C4=C(C6=C3C2=C(C=C6O)OC)O)O)O)C(=O)N)O)O)(C)C
Precursor_type: [M-H]-
Spectrum_type: MS2
PrecursorMZ: 564.188
Instrument_type: LC-ESI-ITFT
Instrument: Q-Exactive Orbitrap Thermo Scientific
Ion_mode: NEGATIVE
Collision_energy: 10(NCE)
Formula: C30H31NO10
MW: 565
ExactMass: 565.19478
Comments: Parent=564.188
Splash: splash10-03di-0000090000-97ec9fba3865be39e288
Num Peaks: 5
502.1871 153
520.1959 54
546.1769 67
547.1609 68
564.1865 999

Name: Sulcotrione;Sulcotrione;91760
DB#: MSBNK-BAFG-CSL23111018991
InChIKey: PQTBTIFWAXVEPB-UHFFFAOYSA-N
InChI: InChI=1S/C14H13ClO5S/c1-21(19,20)8-5-6-9(10(15)7-8)14(18)13-11(16)3-2-4-12(13)17/h5-7,13H,2-4H2,1H3
SMILES: CS(=O)(=O)C1=CC(=C(C=C1)C(=O)C2C(=O)CCCC2=O)Cl
Precursor_type: [M-H]-
Spectrum_type: MS2
PrecursorMZ: 327.0099
Instrument_type: LC-ESI-QTOF
Instrument: TripleTOF 6600 SCIEX
Ion_mode: NEGATIVE
Collision_energy: 40
Formula: C14H13ClO5S
MW: 328
ExactMass: 328.0172
Comments: Parent=327.0099
Splash: splash10-03dl-0190000000-451a80b4b7b6c4377c45
Num Peaks: 24
34.9684 143
93.0326 10
102.9468 18
140.0636 12
142.0406 34
144.0211 22
158.0375 28
159.0423 30
168.0571 57
170.0373 122
171.0099 10
183.0426 12
184.0511 38
210.033 12
211.0402 75
212.0471 999
221.0273 63
223.0068 28
227.0333 47
237.0225 16
247.0425 45
249.0204 311
275.0012 22
291.0325 761

Name: Cyclopenol;Cyclopenol;101201
Synon: Spiro[3H-1,4-benzodiazepine-3,2`-oxirane]-2,5(1H,4H)-dione, 3`-(3-hydroxyphenyl)-4-methyl-, cis-(-)-
Synon: 3`-(3-hydroxyphenyl)-4-methylspiro[1H-1,4-benzodiazepine-3,2`-oxirane]-2,5-dione
DB#: MSBNK-HBM4EU-HB003467
InChIKey: BDDNYDPRCCDQQJ-UHFFFAOYSA-N
InChI: InChI=1S/C17H14N2O4/c1-19-15(21)12-7-2-3-8-13(12)18-16(22)17(19)14(23-17)10-5-4-6-11(20)9-10/h2-9,14,20H,1H3,(H,18,22)
SMILES: CN1C(=O)C2=CC=CC=C2NC(=O)C13C(O3)C4=CC(=CC=C4)O
Precursor_type: [M-H]-
Spectrum_type: MS2
PrecursorMZ: 309.0881
Instrument_type: LC-ESI-ITFT
Instrument: LTQ Orbitrap XL Thermo Scientific
Ion_mode: NEGATIVE
Collision_energy: 20 % (nominal)
Formula: C17H14N2O4
MW: 310
ExactMass: 310.09536
Comments: Parent=309.0881
Splash: splash10-0a4i-0419000000-b6ef201113bf56620902
Num Peaks: 16
71.9854 1
93.0344 2
102.0351 4
121.0297 131
133.0295 10
137.0246 8
159.0565 32
175.0514 284
187.0514 4
224.071 3
238.0876 46
252.0667 51
265.0982 38
266.0822 56
281.093 2
309.0879 999

Name: Bensulfuron-Methyl;Bensulfuron-methyl;54960
Synon: methyl 2-[(4,6-dimethoxypyrimidin-2-yl)carbamoylsulfamoylmethyl]benzoate
DB#: MSBNK-Eawag-EQ01120754
InChIKey: XMQFTWRPUQYINF-UHFFFAOYSA-N
InChI: InChI=1S/C16H18N4O7S/c1-25-12-8-13(26-2)18-15(17-12)19-16(22)20-28(23,24)9-10-6-4-5-7-11(10)14(21)27-3/h4-8H,9H2,1-3H3,(H2,17,18,19,20,22)
SMILES: COC1=CC(=NC(=N1)NC(=O)NS(=O)(=O)CC2=CC=CC=C2C(=O)OC)OC
Precursor_type: [M-H]-
Spectrum_type: MS2
PrecursorMZ: 409.0823
Instrument_type: LC-ESI-QFT
Instrument: Exploris 240 Orbitrap Thermo Scientific
Ion_mode: NEGATIVE
Collision_energy: 60 % (nominal)
Formula: C16H18N4O7S
MW: 410
ExactMass: 410.0896
Comments: Parent=409.0823
Splash: splash10-0udi-2900000000-94eb84c0dada67a37208
Num Peaks: 16
63.9626 12
65.0145 248
65.9985 144
82.0171 23
90.0101 32
97.0408 28
102.0348 96
107.0124 99
120.0453 15
122.0361 275
124.0515 53
130.0299 15
132.0455 121
139.0385 206
154.062 999
196.0073 165

Name: Phenylbutazone;Phenylbutazone;4781
DB#: MSBNK-BAFG-CSL23111011246
InChIKey: VYMDGNCVAMGZFE-UHFFFAOYSA-N
InChI: InChI=1S/C19H20N2O2/c1-2-3-14-17-18(22)20(15-10-6-4-7-11-15)21(19(17)23)16-12-8-5-9-13-16/h4-13,17H,2-3,14H2,1H3
SMILES: CCCCC1C(=O)N(N(C1=O)C2=CC=CC=C2)C3=CC=CC=C3
Precursor_type: [M-H]-
Spectrum_type: MS2
PrecursorMZ: 307.1452
Instrument_type: LC-ESI-QTOF
Instrument: TripleTOF 5600 SCIEX
Ion_mode: NEGATIVE
Collision_energy: 150
Formula: C19H20N2O2
MW: 308
ExactMass: 308.1525
Comments: Parent=307.1452
Splash: splash10-0006-9000000000-5392e48a533e46360019
Num Peaks: 4
41.0016 90
41.9981 272
65.0396 272
92.0492 999

Name: Mefenamic acid;Mefenamic acid;4044
Synon: 2-(2,3-dimethylanilino)benzoic acid
DB#: MSBNK-LCSB-LU032751
InChIKey: HYYBABOKPJLUIN-UHFFFAOYSA-N
InChI: InChI=1S/C15H15NO2/c1-10-6-5-9-13(11(10)2)16-14-8-4-3-7-12(14)15(17)18/h3-9,16H,1-2H3,(H,17,18)
SMILES: CC1=C(C)C(NC2=C(C=CC=C2)C(O)=O)=CC=C1
Precursor_type: [M-H]-
Spectrum_type: MS2
PrecursorMZ: 240.103
Instrument_type: LC-ESI-QFT
Instrument: Q Exactive Orbitrap (Thermo Scientific)
Ion_mode: NEGATIVE
Collision_energy: 15
Formula: C15H15NO2
MW: 241
ExactMass: 241.1103
Comments: Parent=240.103
Splash: splash10-0005-0980000000-a3bc7f86096c7f0123de
Num Peaks: 4
180.0822 2
194.0979 1
196.1132 999
240.1031 921

Name: Malaoxon;Malaoxon;15415
Synon: Diethyl 2-dimethoxyphosphorylsulfanylbutanedioate
DB#: MSBNK-ACES_SU-AS000251
InChI: InChI=1S/C10H19O7PS/c1-5-16-9(11)7-8(10(12)17-6-2)19-18(13,14-3)15-4/h8H,5-7H2,1-4H3
SMILES: O=C(OCC)CC(SP(=O)(OC)OC)C(=O)OCC
Spectrum_type: MS2
PrecursorMZ: 313.0523
Instrument_type: LC-ESI-QFT
Instrument: QExactive Orbitrap HF-X (Thermo Scientific)
Ion_mode: NEGATIVE
Collision_energy: Ramp 20%-70% (nominal)
Formula: C10H19O7PS
MW: 314
ExactMass: 314.0589
Comments: Parent=313.0523
Splash: splash10-0zi0-7890000000-766c3a7fb7d7ac035ff5
Num Peaks: 8
62.96408 151
78.95927 697
84.9754 101
109.0061 747
125.00154 105
183.0125 194
203.0388 999
212.51683 107

Name: Benthiavalicarb-isopropyl;Benthiavalicarb-isopropyl;53297381
Synon: Isopropyl (1-{[1-(6-fluoro-1,3-benzothiazol-2-yl)ethyl]amino}-3-methyl-1-oxo-2-butanyl)carbamate
Synon: propan-2-yl N-[(2S)-1-[[(1R)-1-(6-fluoro-1, 3-benzothiazol-2-yl)ethyl]amino]-3-methyl-1-oxobutan-2-yl]carbamate
DB#: MSBNK-Eawag-EQ305556
InChIKey: USRKFGIXLGKMKU-ABAIWWIYSA-N
InChI: InChI=1S/C18H24FN3O3S/c1-9(2)15(22-18(24)25-10(3)4)16(23)20-11(5)17-21-13-7-6-12(19)8-14(13)26-17/h6-11,15H,1-5H3,(H,20,23)(H,22,24)/t11-,15+/m1/s1
SMILES: CC(C)OC(=O)N[C@@H](C(C)C)C(=O)N[C@H](C)c1nc2ccc(F)cc2s1
Precursor_type: [M-H]-
Spectrum_type: MS2
PrecursorMZ: 380.145
Instrument_type: LC-ESI-QFT
Instrument: Q Exactive Orbitrap Thermo Scientific
Ion_mode: NEGATIVE
Collision_energy: 90 (nominal)
Formula: C18H24FN3O3S
MW: 381
ExactMass: 381.15224
Comments: Parent=380.145
Splash: splash10-0pb9-9800000000-9c96b08b34fe1f567797
Num Peaks: 19
57.0346 1
57.9757 999
67.019 1
80.9805 5
81.9757 15
83.0503 16
97.0044 60
120.0254 4
125.0356 1
131.9915 15
134.0411 5
141.0056 17
142.0131 11
151.9976 982
158.0071 4
166.0131 1
167.9928 1
178.0133 9
180.0291 16

Name: Neoxaline;Neoxaline;156068
Synon: 11-hydroxy-14-(1H-imidazol-5-ylmethylidene)-2-methoxy-9-(2-methylbut-3-en-2-yl)-2,13,16-triazatetracyclo[7.7.0.01,13.03,8]hexadeca-3,5,7-triene-12,15-dione
DB#: MSBNK-HBM4EU-HB003321
InChIKey: HHLNXXASUKFCCX-UHFFFAOYSA-N
InChI: InChI=1S/C23H25N5O4/c1-5-21(2,3)22-11-18(29)20(31)27-17(10-14-12-24-13-25-14)19(30)26-23(22,27)28(32-4)16-9-7-6-8-15(16)22/h5-10,12-13,18,29H,1,11H2,2-4H3,(H,24,25)(H,26,30)
SMILES: CC(C)(C=C)C12CC(C(=O)N3C1(NC(=O)C3=CC4=CN=CN4)N(C5=CC=CC=C25)OC)O
Precursor_type: [M-H]-
Spectrum_type: MS2
PrecursorMZ: 434.1834
Instrument_type: LC-ESI-ITFT
Instrument: LTQ Orbitrap XL Thermo Scientific
Ion_mode: NEGATIVE
Collision_energy: 50 % (nominal)
Formula: C23H25N5O4
MW: 435
ExactMass: 435.19065
Comments: Parent=434.1834
Splash: splash10-0002-0009000000-87c25544a0751cda564d
Num Peaks: 2
262.0864 62
346.1664 999

Name: Dexamethasone;Dexamethasone;5743
Synon: (8S,9R,10S,11S,13S,14S,16R,17R)-9-Fluoro-11,17-dihydroxy-17-(2-hydroxyacetyl)-10,13,16-trimethyl-6,7,8,11,12,14,15,16-octahydrocyclopenta[a]phenanthren-3-one
DB#: MSBNK-UFZ-UF423251
InChIKey: UREBDLICKHMUKA-CXSFZGCWSA-N
InChI: InChI=1S/C22H29FO5/c1-12-8-16-15-5-4-13-9-14(25)6-7-19(13,2)21(15,23)17(26)10-20(16,3)22(12,28)18(27)11-24/h6-7,9,12,15-17,24,26,28H,4-5,8,10-11H2,1-3H3/t12-,15+,16+,17+,19+,20+,21+,22+/m1/s1
SMILES: C[C@@H]1C[C@H]2[C@@H]3CCC4=CC(=O)C=C[C@]4(C)[C@@]3(F)[C@@H](O)C[C@]2(C)[C@@]1(O)C(=O)CO
Precursor_type: [M-H]-
Spectrum_type: MS2
PrecursorMZ: 391.1926
Instrument_type: LC-ESI-ITFT
Instrument: LTQ Orbitrap XL Thermo Scientific
Ion_mode: NEGATIVE
Collision_energy: 55 (nominal)
Formula: C22H29FO5
MW: 392
ExactMass: 392.1999
Comments: Parent=391.1926
Splash: splash10-0002-0900000000-b04e175289861dc518f1
Num Peaks: 1
199.1227 999

Name: Sulcotrione;Sulcotrione;91760
Synon: 2-(2-chloranyl-4-methylsulfonyl-phenyl)carbonylcyclohexane-1,3-dione
DB#: MSBNK-Eawag-EA029051
InChIKey: PQTBTIFWAXVEPB-UHFFFAOYSA-N
InChI: InChI=1S/C14H13ClO5S/c1-21(19,20)8-5-6-9(10(15)7-8)14(18)13-11(16)3-2-4-12(13)17/h5-7,13H,2-4H2,1H3
SMILES: O=C1CCCC(=O)C1C(=O)c1ccc(S(=O)(=O)C)cc1Cl
Precursor_type: [M-H]-
Spectrum_type: MS2
PrecursorMZ: 327.0099
Instrument_type: LC-ESI-ITFT
Instrument: LTQ Orbitrap XL Thermo Scientific
Ion_mode: NEGATIVE
Collision_energy: 35 % (nominal)
Formula: C14H13ClO5S
MW: 328
ExactMass: 328.0167
Comments: Parent=327.0099
Splash: splash10-0006-0090000000-2c52ef7721520ac6c84c
Num Peaks: 2
212.0474 3
291.0331 999

Name: Emodin;Emodin;3220
DB#: MSBNK-Fiocruz-FIO00063
InChIKey: RHMXXJGYXNZAPX-UHFFFAOYSA-N
InChI: InChI=1S/C15H10O5/c1-6-2-8-12(10(17)3-6)15(20)13-9(14(8)19)4-7(16)5-11(13)18/h2-5,16-18H,1H3
SMILES: Cc(c3)cc(c(=O)1)c(c(O)3)c(=O)c(c(O)2)c(cc(O)c2)1
Precursor_type: [M-H]-
Spectrum_type: MS2
Instrument_type: LC-ESI-QTOF
Instrument: maXis (Bruker Daltonics)
Ion_mode: NEGATIVE
Collision_energy: 20 eV
Formula: C15H10O5
MW: 270
ExactMass: 270.05282
Comments: Parent=-1
Splash: splash10-014i-0090000000-4df9d81040eb8a48e65c
Num Peaks: 4
225.056000 12
269.045600 999
270.048900 157
271.051500 25

Name: Avermectin B1a;Avermectin B1a;6434889
DB#: MSBNK-MSSJ-MSJ02302
InChIKey: RRZXIRBKKLTSOM-XPNPUAGNSA-N
InChI: InChI=1S/C48H72O14/c1-11-25(2)43-28(5)17-18-47(62-43)23-34-20-33(61-47)16-15-27(4)42(26(3)13-12-14-32-24-55-45-40(49)29(6)19-35(46(51)58-34)48(32,45)52)59-39-22-37(54-10)44(31(8)57-39)60-38-21-36(53-9)41(50)30(7)56-38/h12-15,17-19,25-26,28,30-31,33-45,49-50,52H,11,16,20-24H2,1-10H3/b13-12+,27-15+,32-14+/t25-,26-,28-,30-,31-,33+,34-,35-,36-,37-,38-,39-,40+,41-,42-,43+,44-,45+,47+,48+/m0/s1
SMILES: CC[C@H](C)[C@H]1O[C@]2(C=C[C@@H]1C)C[C@@H]1C[C@@H](C/C=C(\C)[C@@H](O[C@H]3C[C@H](OC)[C@@H](O[C@H]4C[C@H](OC)[C@@H](O)[C@H](C)O4)[C@H](C)O3)[C@@H](C)/C=C/C=C3\CO[C@@H]4[C@H](O)C(C)=C[C@@H](C(=O)O1)[C@]34O)O2
Precursor_type: [M-H]-
Spectrum_type: MS2
PrecursorMZ: 871.48493
Instrument_type: LC-ESI-QTOF
Instrument: ExionLC AD, AB Sciex LLC, USA; X500R QTOF, AB Sciex LLC, USA.
Ion_mode: NEGATIVE
Collision_energy: 20 V
Formula: C48H72O14
MW: 872
ExactMass: 872.49221
Comments: Parent=871.48493
Splash: splash10-00di-0000000190-1cc4b8b9dd76ee7130f9
Num Peaks: 23
97.0654 1
125.0602 1
229.1081 57
230.112 3
443.2221 4
529.2961 23
565.3165 46
566.3204 8
575.266 30
576.2696 7
619.292 5
673.3372 5
749.3898 8
759.4108 92
760.415 32
761.4483 48
762.4516 17
827.4985 7
835.4631 182
836.4667 62
853.4737 95
854.4773 35
871.4826 999

Name: Warfarin;Warfarin;54678486
Synon: 2-hydroxy-3-(3-oxo-1-phenylbutyl)chromen-4-one
Synon: Coumafen
DB#: MSBNK-Eawag-EQ310356
InChIKey: QTXVAVXCBMYBJW-UHFFFAOYSA-N
InChI: InChI=1S/C19H16O4/c1-12(20)11-15(13-7-3-2-4-8-13)17-18(21)14-9-5-6-10-16(14)23-19(17)22/h2-10,15,22H,11H2,1H3
SMILES: O=C\1c3c(OC(/O)=C/1C(c2ccccc2)CC(=O)C)cccc3
Precursor_type: [M-H]-
Spectrum_type: MS2
PrecursorMZ: 307.0976
Instrument_type: LC-ESI-QFT
Instrument: Q Exactive Orbitrap Thermo Scientific
Ion_mode: NEGATIVE
Collision_energy: 90 (nominal)
Formula: C19H16O4
MW: 308
ExactMass: 308.10486
Comments: Parent=307.0976
Splash: splash10-014i-3900000000-b3363689da484b785cc3
Num Peaks: 27
57.0346 418
83.014 13
91.0554 1
92.0269 3
93.0346 56
95.0138 2
101.0398 30
108.0218 4
115.0554 10
117.0348 999
119.0503 8
129.0712 2
130.0424 4
141.0711 7
143.0501 7
145.0296 2
145.0661 2
161.0245 98
193.0658 22
195.0817 4
205.0665 9
206.0743 11
219.0819 8
221.0615 2
245.0964 1
249.0556 14
250.0647 7

Name: Skyrin;Skyrin;73071
Synon: 2,4,5-trihydroxy-7-methyl-1-(2,4,5-trihydroxy-7-methyl-9,10-dioxoanthracen-1-yl)anthracene-9,10-dione
DB#: MSBNK-HBM4EU-HB003415
InChIKey: MQSXZQXHIJMNAF-UHFFFAOYSA-N
InChI: InChI=1S/C30H18O10/c1-9-3-11-19(13(31)5-9)29(39)23-17(35)7-15(33)21(25(23)27(11)37)22-16(34)8-18(36)24-26(22)28(38)12-4-10(2)6-14(32)20(12)30(24)40/h3-8,31-36H,1-2H3
SMILES: CC1=CC2=C(C(=C1)O)C(=O)C3=C(C=C(C(=C3C2=O)C4=C5C(=C(C=C4O)O)C(=O)C6=C(C5=O)C=C(C=C6O)C)O)O
Precursor_type: [M-H]-
Spectrum_type: MS2
PrecursorMZ: 537.0827
Instrument_type: LC-ESI-ITFT
Instrument: LTQ Orbitrap XL Thermo Scientific
Ion_mode: NEGATIVE
Collision_energy: 30 % (nominal)
Formula: C30H18O10
MW: 538
ExactMass: 538.09000
Comments: Parent=537.0827
Splash: splash10-000i-0000090000-6c3fdcd18d5368d75234
Num Peaks: 1
537.0829 999

Name: Fusarenon X;Fusarenone X;520035
Synon: [3,10-dihydroxy-2-(hydroxymethyl)-1,5-dimethyl-4-oxospiro[8-oxatricyclo[7.2.1.02,7]dodec-5-ene-12,2`-oxirane]-11-yl] acetate
DB#: MSBNK-HBM4EU-HB002981
InChIKey: XGCUCFKWVIWWNW-UHFFFAOYSA-N
InChI: InChI=1S/C17H22O8/c1-7-4-9-16(5-18,12(22)10(7)20)15(3)13(24-8(2)19)11(21)14(25-9)17(15)6-23-17/h4,9,11-14,18,21-22H,5-6H2,1-3H3
SMILES: CC1=CC2C(C(C1=O)O)(C3(C(C(C(C34CO4)O2)O)OC(=O)C)C)CO
Precursor_type: [M-H]-
Spectrum_type: MS2
PrecursorMZ: 353.1242
Instrument_type: LC-ESI-ITFT
Instrument: LTQ Orbitrap XL Thermo Scientific
Ion_mode: NEGATIVE
Collision_energy: 15 % (nominal)
Formula: C17H22O8
MW: 354
ExactMass: 354.1315
Comments: Parent=353.1242
Splash: splash10-03di-0190000000-409a6d715e24a4c3c743
Num Peaks: 15
59.0138 58
150.0329 24
165.0564 47
168.0426 44
187.0762 203
203.0723 48
205.087 190
215.0709 125
217.0871 34
233.0819 85
245.0812 131
263.0922 999
293.1024 164
305.1032 66
323.1142 107

Name: Neoxaline;Neoxaline;156068
Synon: 11-hydroxy-14-(1H-imidazol-5-ylmethylidene)-2-methoxy-9-(2-methylbut-3-en-2-yl)-2,13,16-triazatetracyclo[7.7.0.01,13.03,8]hexadeca-3,5,7-triene-12,15-dione
DB#: MSBNK-HBM4EU-HB003319
InChIKey: HHLNXXASUKFCCX-UHFFFAOYSA-N
InChI: InChI=1S/C23H25N5O4/c1-5-21(2,3)22-11-18(29)20(31)27-17(10-14-12-24-13-25-14)19(30)26-23(22,27)28(32-4)16-9-7-6-8-15(16)22/h5-10,12-13,18,29H,1,11H2,2-4H3,(H,24,25)(H,26,30)
SMILES: CC(C)(C=C)C12CC(C(=O)N3C1(NC(=O)C3=CC4=CN=CN4)N(C5=CC=CC=C25)OC)O
Precursor_type: [M-H]-
Spectrum_type: MS2
PrecursorMZ: 434.1834
Instrument_type: LC-ESI-ITFT
Instrument: LTQ Orbitrap XL Thermo Scientific
Ion_mode: NEGATIVE
Collision_energy: 30 % (nominal)
Formula: C23H25N5O4
MW: 435
ExactMass: 435.19065
Comments: Parent=434.1834
Splash: splash10-001i-0000900000-263040573c00037f60d9
Num Peaks: 2
403.1633 316
434.1819 999

Name: Mesotrione;Sulcotrione;91760
Synon: 2-[4-(methanesulfonyl)-2-nitrobenzoyl]cyclohexane-1,3-dione
DB#: MSBNK-Eawag-EA025851
InChIKey: KPUREKXXPHOJQT-UHFFFAOYSA-N
InChI: InChI=1S/C14H13NO7S/c1-23(21,22)8-5-6-9(10(7-8)15(19)20)14(18)13-11(16)3-2-4-12(13)17/h5-7,13H,2-4H2,1H3
SMILES: C1(C(C(CCC1)=O)C(c1c(cc(cc1)S(=O)(=O)C)[N+](=O)[O-])=O)=O
Precursor_type: [M-H]-
Spectrum_type: MS2
PrecursorMZ: 338.034
Instrument_type: LC-ESI-ITFT
Instrument: LTQ Orbitrap XL Thermo Scientific
Ion_mode: NEGATIVE
Collision_energy: 35 % (nominal)
Formula: C14H13NO7S
MW: 339
ExactMass: 339.0407
Comments: Parent=338.034
Splash: splash10-0006-0090000000-8e75ea2087c35e169bc0
Num Peaks: 1
291.033 999

Name: Imazethapyr;Imazethapyr;54740
Synon: 5-ethyl-2-(4-methyl-5-oxo-4-propan-2-yl-1H-imidazol-2-yl)pyridine-3-carboxylic acid
DB#: MSBNK-LCSB-LU027453
InChIKey: XVOKUMIPKHGGTN-UHFFFAOYSA-N
InChI: InChI=1S/C15H19N3O3/c1-5-9-6-10(13(19)20)11(16-7-9)12-17-14(21)15(4,18-12)8(2)3/h6-8H,5H2,1-4H3,(H,19,20)(H,17,18,21)
SMILES: CCC1=CN=C(C2=NC(C)(C(C)C)C(=O)N2)C(=C1)C(O)=O
Precursor_type: [M-H]-
Spectrum_type: MS2
PrecursorMZ: 288.1354
Instrument_type: LC-ESI-QFT
Instrument: Q Exactive Orbitrap (Thermo Scientific)
Ion_mode: NEGATIVE
Collision_energy: 45
Formula: C15H19N3O3
MW: 289
ExactMass: 289.1426
Comments: Parent=288.1354
Splash: splash10-0udi-0090000000-72d37db6b94b1091c7fc
Num Peaks: 9
161.072 2
186.0673 31
200.0831 10
201.0908 999
202.0987 12
203.1193 2
214.0986 16
229.122 22
244.1454 37

Name: Mefenamic acid;Mefenamic acid;4044
Synon: 2-(2,3-dimethylanilino)benzoic acid
DB#: MSBNK-Eawag-EA020858
InChIKey: HYYBABOKPJLUIN-UHFFFAOYSA-N
InChI: InChI=1S/C15H15NO2/c1-10-6-5-9-13(11(10)2)16-14-8-4-3-7-12(14)15(17)18/h3-9,16H,1-2H3,(H,17,18)
SMILES: c1(c(cccc1)C(O)=O)Nc1c(c(ccc1)C)C
Precursor_type: [M-H]-
Spectrum_type: MS2
PrecursorMZ: 240.103
Instrument_type: LC-ESI-ITFT
Instrument: LTQ Orbitrap XL Thermo Scientific
Ion_mode: NEGATIVE
Collision_energy: 15 % (nominal)
Formula: C15H15NO2
MW: 241
ExactMass: 241.1103
Comments: Parent=240.103
Splash: splash10-0006-0090000000-be477416d623ed244bdb
Num Peaks: 2
196.1131 34
240.1031 999

Name: Rubrofusarin;Rubrofusarin;72537
Synon: 5,6-dihydroxy-8-methoxy-2-methylbenzo[g]chromen-4-one
DB#: MSBNK-HBM4EU-HB003075
InChIKey: FPNKCZKRICBAKG-UHFFFAOYSA-N
InChI: InChI=1S/C15H12O5/c1-7-3-10(16)14-12(20-7)5-8-4-9(19-2)6-11(17)13(8)15(14)18/h3-6,17-18H,1-2H3
SMILES: CC1=CC(=O)C2=C(C3=C(C=C(C=C3C=C2O1)OC)O)O
Precursor_type: [M-H]-
Spectrum_type: MS2
PrecursorMZ: 271.0612
Instrument_type: LC-ESI-ITFT
Instrument: LTQ Orbitrap XL Thermo Scientific
Ion_mode: NEGATIVE
Collision_energy: 15 % (nominal)
Formula: C15H12O5
MW: 272
ExactMass: 272.06847
Comments: Parent=271.0612
Splash: splash10-00di-0090000000-cf4a85ad5af34e56e5dc
Num Peaks: 2
256.0374 3
271.0619 999

Name: Pyroxsulam;Pyroxsulam;11571555
DB#: MSBNK-BAFG-CSL23111019155
InChIKey: GLBLPMUBLHYFCW-UHFFFAOYSA-N
InChI: InChI=1S/C14H13F3N6O5S/c1-26-8-6-9(27-2)23-13(19-8)20-12(21-23)22-29(24,25)10-7(14(15,16)17)4-5-18-11(10)28-3/h4-6H,1-3H3,(H,21,22)
SMILES: COC1=CC(=NC2=NC(=NN12)NS(=O)(=O)C3=C(C=CN=C3OC)C(F)(F)F)OC
Precursor_type: [M-H]-
Spectrum_type: MS2
PrecursorMZ: 433.0547
Instrument_type: LC-ESI-QTOF
Instrument: TripleTOF 6600 SCIEX
Ion_mode: NEGATIVE
Collision_energy: 110
Formula: C14H13F3N6O5S
MW: 434
ExactMass: 434.062
Comments: Parent=433.0547
Splash: splash10-014i-9200000000-0312d7ed6d6ff9d5d0ea
Num Peaks: 34
40.0079 68
41.9979 55
50.0031 31
61.0078 43
64.0062 86
65.0136 186
65.9977 434
66.0081 999
68.9948 235
78.0331 24
78.999 31
86.0015 49
88.0174 62
89.0043 93
90.0084 68
93.0097 74
106.009 31
107.0117 99
108.0236 49
109.0197 24
116.012 31
116.0253 24
123.0253 24
134.0165 31
135.0017 37
147.021 43
153.011 24
154.0173 37
162.0155 43
172.0276 49
173.0174 43
184.0093 37
211.0256 31
227.0219 37

Name: Bromacil;Bromacil;9411
DB#: MSBNK-BAFG-CSL23111017692
InChIKey: CTSLUCNDVMMDHG-UHFFFAOYSA-N
InChI: InChI=1S/C9H13BrN2O2/c1-4-5(2)12-8(13)7(10)6(3)11-9(12)14/h5H,4H2,1-3H3,(H,11,14)
SMILES: CCC(C)N1C(=O)C(=C(NC1=O)C)Br
Precursor_type: [M-H]-
Spectrum_type: MS2
PrecursorMZ: 259.0087
Instrument_type: LC-ESI-QTOF
Instrument: TripleTOF 6600 SCIEX
Ion_mode: NEGATIVE
Collision_energy: 40
Formula: C9H13BrN2O2
MW: 260
ExactMass: 260.016
Comments: Parent=259.0087
Splash: splash10-004i-9010000000-da04529630a3c4f9a02e
Num Peaks: 6
41.9993 95
78.9192 999
116.9219 29
159.9403 15
202.9464 197
259.0087 35

Name: Carbendazim;Carbendazim;25429
Synon: Methyl N-(1H-benzimidazol-2-yl)carbamate
DB#: MSBNK-ACES_SU-AS000234
InChI: InChI=1S/C9H9N3O2/c1-14-9(13)12-8-10-6-4-2-3-5-7(6)11-8/h2-5H,1H3,(H2,10,11,12,13)
SMILES: O=C(OC)NC1=NC=2C=CC=CC2N1
Spectrum_type: MS2
PrecursorMZ: 190.0625
Instrument_type: LC-ESI-QFT
Instrument: QExactive Orbitrap HF-X (Thermo Scientific)
Ion_mode: NEGATIVE
Collision_energy: Ramp 20%-70% (nominal)
Formula: C9H9N3O2
MW: 191
ExactMass: 191.0695
Comments: Parent=190.0625
Splash: splash10-0a4i-0900000000-2ad70136730f391d5aa6
Num Peaks: 3
126.03081 15
158.03593 999
190.06231 52

Name: Mycophenolic acid;Mycophenolic acid;446541
Synon: (E)-6-(4-hydroxy-3-keto-6-methoxy-7-methyl-phthalan-5-yl)-4-methyl-hex-4-enoic acid
DB#: MSBNK-Eawag-EA280860
InChIKey: HPNSFSBZBAHARI-RUDMXATFSA-N
InChI: InChI=1S/C17H20O6/c1-9(5-7-13(18)19)4-6-11-15(20)14-12(8-23-17(14)21)10(2)16(11)22-3/h4,20H,5-8H2,1-3H3,(H,18,19)/b9-4+
SMILES: c12c(c(c(C\C=C(\CCC(O)=O)C)c(c1C)OC)O)C(=O)OC2
Precursor_type: [M-H]-
Spectrum_type: MS2
PrecursorMZ: 319.1187
Instrument_type: LC-ESI-ITFT
Instrument: LTQ Orbitrap XL Thermo Scientific
Ion_mode: NEGATIVE
Collision_energy: 45 % (nominal)
Formula: C17H20O6
MW: 320
ExactMass: 320.1260
Comments: Parent=319.1187
Splash: splash10-0006-0971000000-68634f04b665bb0e68a3
Num Peaks: 16
135.0445 31
173.0608 32
179.035 214
191.0348 999
192.0427 367
199.1122 86
203.0348 82
205.0506 367
207.066 165
215.1074 80
233.0813 70
243.1023 70
245.0815 193
275.1286 253
287.0922 197
319.1188 328

Name: Flubendazole;Flubendazole;35802
DB#: MSBNK-BAFG-CSL2311091030
InChIKey: CPEUVMUXAHMANV-UHFFFAOYSA-N
InChI: InChI=1S/C16H12FN3O3/c1-23-16(22)20-15-18-12-7-4-10(8-13(12)19-15)14(21)9-2-5-11(17)6-3-9/h2-8H,1H3,(H2,18,19,20,22)
SMILES: COC(=O)Nc1[nH]c2cc(ccc2n1)C(=O)c3ccc(F)cc3
Precursor_type: [M-H]-
Spectrum_type: MS2
PrecursorMZ: 312.079
Instrument_type: LC-ESI-QTOF
Instrument: TripleTOF 5600 SCIEX
Ion_mode: NEGATIVE
Collision_energy: 100
Formula: C16H12FN3O3
MW: 313
ExactMass: 313.0863
Comments: Parent=312.079
Splash: splash10-0ar3-4900000000-81f131cc2e2e7b085b1c
Num Peaks: 13
42.0013 920
42.0147 97
42.0377 58
87.0115 97
88.0189 156
102.0232 78
113.0167 97
115.0303 999
129.0323 646
130.0349 78
156.0184 235
157.0288 803
158.032 58

Name: Bromacil;Bromacil;9411
Synon: 5-bromo-3-butan-2-yl-6-methyl-1H-pyrimidine-2,4-dione
DB#: MSBNK-LCSB-LU126556
InChIKey: CTSLUCNDVMMDHG-UHFFFAOYSA-N
InChI: InChI=1S/C9H13BrN2O2/c1-4-5(2)12-8(13)7(10)6(3)11-9(12)14/h5H,4H2,1-3H3,(H,11,14)
SMILES: CCC(C)N1C(=O)NC(C)=C(Br)C1=O
Precursor_type: [M-H]-
Spectrum_type: MS2
PrecursorMZ: 259.0088
Instrument_type: LC-ESI-QFT
Instrument: Q Exactive Orbitrap (Thermo Scientific)
Ion_mode: NEGATIVE
Collision_energy: 90
Formula: C9H13BrN2O2
MW: 260
ExactMass: 260.0160
Comments: Parent=259.0088
Splash: splash10-004i-9000000000-9d638167b776a5297e3d
Num Peaks: 8
78.9189 999
104.922 1
110.012 2
118.9138 2
135.0564 26
136.0641 5
151.0876 11
202.9463 2

Name: Mycophenolic acid;Mycophenolic acid;446541
Synon: (E)-6-(4-Hydroxy-6-methoxy-7-methyl-3-oxo-1H-2-benzofuran-5-yl)-4-methylhex-4-enoic acid
DB#: MSBNK-UFZ-UF412851
InChIKey: HPNSFSBZBAHARI-RUDMXATFSA-N
InChI: InChI=1S/C17H20O6/c1-9(5-7-13(18)19)4-6-11-15(20)14-12(8-23-17(14)21)10(2)16(11)22-3/h4,20H,5-8H2,1-3H3,(H,18,19)/b9-4+
SMILES: COC1=C(C)C2=C(C(=O)OC2)C(O)=C1C\C=C(/C)CCC(O)=O
Precursor_type: [M-H]-
Spectrum_type: MS2
PrecursorMZ: 319.1187
Instrument_type: LC-ESI-ITFT
Instrument: LTQ Orbitrap XL Thermo Scientific
Ion_mode: NEGATIVE
Collision_energy: 55 (nominal)
Formula: C17H20O6
MW: 320
ExactMass: 320.1260
Comments: Parent=319.1187
Splash: splash10-014i-0009000000-8f75c9bc48b5eb019974
Num Peaks: 1
319.1191 999

Name: Patulin;Patulin;4696
Synon: Clavacin
Synon: Expansin
DB#: MSBNK-AAFC-AC000651
InChIKey: ZRWPUFFVAOMMNM-UHFFFAOYSA-N
InChI: InChI=1S/C7H6O4/c8-6-3-4-5(11-6)1-2-10-7(4)9/h1,3,7,9H,2H2
SMILES: C1C=C2C(=CC(=O)O2)C(O1)O
Precursor_type: [M-H]-
Spectrum_type: MS2
PrecursorMZ: 153.0199
Instrument_type: LC-ESI-ITFT
Instrument: Q-Exactive Orbitrap Thermo Scientific
Ion_mode: NEGATIVE
Collision_energy: 20(NCE)
Formula: C7H6O4
MW: 154
ExactMass: 154.0266
Comments: Parent=153.0199
Splash: splash10-0560-5900000000-a8d241312fc6a564c5f1
Num Peaks: 8
81.0324 235
83.0482 83
97.0273 74
109.0276 271
111.0431 40
125.0223 177
125.0586 74
151.0021 31

Name: Sulcotrione;Sulcotrione;91760
Synon: 2-(2-chloranyl-4-methylsulfonyl-phenyl)carbonylcyclohexane-1,3-dione
DB#: MSBNK-Eawag-EA029061
InChIKey: PQTBTIFWAXVEPB-UHFFFAOYSA-N
InChI: InChI=1S/C14H13ClO5S/c1-21(19,20)8-5-6-9(10(15)7-8)14(18)13-11(16)3-2-4-12(13)17/h5-7,13H,2-4H2,1H3
SMILES: O=C1CCCC(=O)C1C(=O)c1ccc(S(=O)(=O)C)cc1Cl
Precursor_type: [M-H]-
Spectrum_type: MS2
PrecursorMZ: 327.0099
Instrument_type: LC-ESI-ITFT
Instrument: LTQ Orbitrap XL Thermo Scientific
Ion_mode: NEGATIVE
Collision_energy: 60 % (nominal)
Formula: C14H13ClO5S
MW: 328
ExactMass: 328.0167
Comments: Parent=327.0099
Splash: splash10-014i-0090000000-808aa994f80ccb5aa042
Num Peaks: 4
212.0481 313
215.0348 999
249.0225 402
291.034 286

Name: Warfarin;Warfarin;54678486
DB#: MSBNK-BAFG-CSL23111018719
InChIKey: PJVWKTKQMONHTI-UHFFFAOYSA-N
InChI: InChI=1S/C19H16O4/c1-12(20)11-15(13-7-3-2-4-8-13)17-18(21)14-9-5-6-10-16(14)23-19(17)22/h2-10,15,21H,11H2,1H3
SMILES: CC(=O)CC(C1=CC=CC=C1)C2=C(C3=CC=CC=C3OC2=O)O
Precursor_type: [M-H]-
Spectrum_type: MS2
PrecursorMZ: 307.0976
Instrument_type: LC-ESI-QTOF
Instrument: TripleTOF 6600 SCIEX
Ion_mode: NEGATIVE
Collision_energy: 130
Formula: C19H16O4
MW: 308
ExactMass: 308.1049
Comments: Parent=307.0976
Splash: splash10-0006-9000000000-615c92c41a400d026627
Num Peaks: 3
41.0025 999
57.0334 47
67.0184 27

Name: Pyroxsulam;Pyroxsulam;11571555
DB#: MSBNK-BAFG-CSL23111019154
InChIKey: GLBLPMUBLHYFCW-UHFFFAOYSA-N
InChI: InChI=1S/C14H13F3N6O5S/c1-26-8-6-9(27-2)23-13(19-8)20-12(21-23)22-29(24,25)10-7(14(15,16)17)4-5-18-11(10)28-3/h4-6H,1-3H3,(H,21,22)
SMILES: COC1=CC(=NC2=NC(=NN12)NS(=O)(=O)C3=C(C=CN=C3OC)C(F)(F)F)OC
Precursor_type: [M-H]-
Spectrum_type: MS2
PrecursorMZ: 433.0547
Instrument_type: LC-ESI-QTOF
Instrument: TripleTOF 6600 SCIEX
Ion_mode: NEGATIVE
Collision_energy: 100
Formula: C14H13F3N6O5S
MW: 434
ExactMass: 434.062
Comments: Parent=433.0547
Splash: splash10-014i-9510000000-dba8eb1a9ca63ff1cb3a
Num Peaks: 47
40.0061 56
41.9971 37
50.0011 25
64.0049 82
65.0135 177
65.997 284
66.0079 999
68.9944 196
76.0208 25
79.0154 25
86.0023 56
88.0172 94
89.0026 69
89.0128 31
90.009 69
92.0133 31
93.0068 94
106.0078 44
107.0095 126
108.026 120
109.0184 37
111.9981 44
114.0121 31
116.0142 56
116.026 25
123.0217 56
126.007 31
128.0377 37
135.0101 44
136.0126 31
136.0286 25
146.0224 101
147.0184 113
148.0275 31
149.0025 37
157.005 31
159.0118 31
162.0176 75
172.0263 63
173.0188 75
187.0039 44
211.0184 25
211.03 50
225.02 37
225.0293 37
227.0175 113
251.0111 25

Name: Brodifacoum;brodifacoum;54680676
Synon: 3-[3-[4-(4-bromophenyl)phenyl]-1,2,3,4-tetrahydronaphthalen-1-yl]-4-hydroxychromen-2-one
DB#: MSBNK-Eawag-EQ01094661
InChIKey: VEUZZDOCACZPRY-UHFFFAOYSA-N
InChI: InChI=1S/C31H23BrO3/c32-24-15-13-20(14-16-24)19-9-11-21(12-10-19)23-17-22-5-1-2-6-25(22)27(18-23)29-30(33)26-7-3-4-8-28(26)35-31(29)34/h1-16,23,27,33H,17-18H2
SMILES: C1C(CC2=CC=CC=C2C1C3=C(C4=CC=CC=C4OC3=O)O)C5=CC=C(C=C5)C6=CC=C(C=C6)Br
Precursor_type: [M-H]-
Spectrum_type: MS2
PrecursorMZ: 521.0758
Instrument_type: LC-ESI-QFT
Instrument: Exploris 240 Orbitrap Thermo Scientific
Ion_mode: NEGATIVE
Collision_energy: 30 % (nominal)
Formula: C31H23BrO3
MW: 522
ExactMass: 522.0831
Comments: Parent=521.0758
Splash: splash10-00di-0000090000-cc79cd107468bb9fa2cc
Num Peaks: 7
78.9189 23
93.0347 2
135.0451 9
187.0402 4
219.081 1
371.045 3
521.0759 999

Name: Flubendazole;Flubendazole;35802
Synon: Methyl N-[6-(4-fluorobenzoyl)-1H-benzimidazol-2-yl]carbamate
DB#: MSBNK-Eawag-EQ365958
InChIKey: CPEUVMUXAHMANV-UHFFFAOYSA-N
InChI: InChI=1S/C16H12FN3O3/c1-23-16(22)20-15-18-12-7-4-10(8-13(12)19-15)14(21)9-2-5-11(17)6-3-9/h2-8H,1H3,(H2,18,19,20,22)
SMILES: COC(=O)NC1=NC2=C(N1)C=C(C=C2)C(=O)C3=CC=C(C=C3)F
Precursor_type: [M-H]-
Spectrum_type: MS2
PrecursorMZ: 312.079
Instrument_type: LC-ESI-QFT
Instrument: Q Exactive Plus Orbitrap Thermo Scientific
Ion_mode: NEGATIVE
Collision_energy: 150 (nominal)
Formula: C16H12FN3O3
MW: 313
ExactMass: 313.08627
Comments: Parent=312.079
Splash: splash10-016r-3900000000-d13998d1eb0c65b5a1b8
Num Peaks: 24
50.0036 66
64.0194 333
65.0146 13
65.9986 23
74.0039 69
86.0037 34
87.0116 65
88.0069 39
88.0193 175
89.0146 10
101.0146 35
102.0225 79
103.0177 26
106.0174 22
113.0148 98
114.0225 10
115.0304 999
129.0335 575
130.0168 6
133.0283 56
156.0207 236
157.0285 130
160.0155 29
173.0237 10

Name: Sulcotrione;Sulcotrione;91760
DB#: MSBNK-BAFG-CSL23111018993
InChIKey: PQTBTIFWAXVEPB-UHFFFAOYSA-N
InChI: InChI=1S/C14H13ClO5S/c1-21(19,20)8-5-6-9(10(15)7-8)14(18)13-11(16)3-2-4-12(13)17/h5-7,13H,2-4H2,1H3
SMILES: CS(=O)(=O)C1=CC(=C(C=C1)C(=O)C2C(=O)CCCC2=O)Cl
Precursor_type: [M-H]-
Spectrum_type: MS2
PrecursorMZ: 327.0099
Instrument_type: LC-ESI-QTOF
Instrument: TripleTOF 6600 SCIEX
Ion_mode: NEGATIVE
Collision_energy: 50
Formula: C14H13ClO5S
MW: 328
ExactMass: 328.0172
Comments: Parent=327.0099
Splash: splash10-03di-1490000000-4b942fd45b8bda18a876
Num Peaks: 27
34.9683 156
93.0311 16
102.9486 17
133.0272 13
140.0617 26
142.042 55
144.0206 21
156.0566 14
158.0367 47
159.046 35
168.0567 85
169.0271 26
170.0357 238
171.0097 14
183.0439 24
184.0516 60
186.0317 16
197.0297 13
210.0311 19
211.0379 127
212.0461 999
221.0265 63
223.0031 27
227.0356 50
247.0389 24
249.0206 138
291.0312 44

Name: Oxfendazole;Oxfendazole;40854
Synon: methyl N-[6-(benzenesulfinyl)-1H-benzimidazol-2-yl]carbamate
DB#: MSBNK-LCSB-LU043854
InChIKey: BEZZFPOZAYTVHN-UHFFFAOYSA-N
InChI: InChI=1S/C15H13N3O3S/c1-21-15(19)18-14-16-12-8-7-11(9-13(12)17-14)22(20)10-5-3-2-4-6-10/h2-9H,1H3,(H2,16,17,18,19)
SMILES: COC(=O)NC1=NC2=C(N1)C=CC(=C2)S(=O)C1=CC=CC=C1
Precursor_type: [M-H]-
Spectrum_type: MS2
PrecursorMZ: 314.0605
Instrument_type: LC-ESI-QFT
Instrument: Q Exactive Orbitrap (Thermo Scientific)
Ion_mode: NEGATIVE
Collision_energy: 60
Formula: C15H13N3O3S
MW: 315
ExactMass: 315.0678
Comments: Parent=314.0605
Splash: splash10-0udi-0390000000-5ddd8803da0914f3697f
Num Peaks: 11
106.0172 12
144.02 16
145.0283 13
149.0053 16
149.0228 9
157.0282 8
160.0148 11
173.023 231
177 22
203.9873 10
204.9951 999

Name: Triamcinolone;Triamcinolone;31307
Synon: (8S,9R,10S,11S,13S,14S,16R,17S)-9-fluoro-11,16,17-trihydroxy-17-(2-hydroxyacetyl)-10,13-dimethyl-6,7,8,11,12,14,15,16-octahydrocyclopenta[a]phenanthren-3-one
DB#: MSBNK-LCSB-LU023952
InChIKey: GFNANZIMVAIWHM-OBYCQNJPSA-N
InChI: InChI=1S/C21H27FO6/c1-18-6-5-12(24)7-11(18)3-4-13-14-8-15(25)21(28,17(27)10-23)19(14,2)9-16(26)20(13,18)22/h5-7,13-16,23,25-26,28H,3-4,8-10H2,1-2H3/t13-,14-,15+,16-,18-,19-,20-,21-/m0/s1
SMILES: C[C@]12C[C@H](O)[C@@]3(F)[C@@H](CCC4=CC(=O)C=C[C@]34C)[C@@H]1C[C@@H](O)[C@]2(O)C(=O)CO
Precursor_type: [M-H]-
Spectrum_type: MS2
PrecursorMZ: 393.1719
Instrument_type: LC-ESI-QFT
Instrument: Q Exactive Orbitrap (Thermo Scientific)
Ion_mode: NEGATIVE
Collision_energy: 30
Formula: C21H27FO6
MW: 394
ExactMass: 394.1792
Comments: Parent=393.1719
Splash: splash10-002b-0009000000-1cabc8a1284c6098df0e
Num Peaks: 40
71.0141 2
121.066 2
123.0454 6
161.0609 2
165.0555 1
178.0636 5
179.0716 4
190.0639 3
235.1128 2
239.1081 2
241.1239 5
249.0923 2
251.1079 2
265.1238 5
267.1034 1
269.1553 1
274.1004 1
276.0792 1
277.0869 5
277.1235 7
279.1396 3
281.1188 7
283.1334 5
289.1233 2
291.1029 6
292.1105 16
294.09 2
295.1337 2
297.1497 12
307.1343 30
309.1131 15
310.1212 78
313.1446 12
322.1206 11
325.1446 511
329.1202 11
337.1449 38
345.1507 999
357.1504 2
375.1569 3

Name: Pyroxsulam;Pyroxsulam;11571555
DB#: MSBNK-BAFG-CSL23111019153
InChIKey: GLBLPMUBLHYFCW-UHFFFAOYSA-N
InChI: InChI=1S/C14H13F3N6O5S/c1-26-8-6-9(27-2)23-13(19-8)20-12(21-23)22-29(24,25)10-7(14(15,16)17)4-5-18-11(10)28-3/h4-6H,1-3H3,(H,21,22)
SMILES: COC1=CC(=NC2=NC(=NN12)NS(=O)(=O)C3=C(C=CN=C3OC)C(F)(F)F)OC
Precursor_type: [M-H]-
Spectrum_type: MS2
PrecursorMZ: 433.0547
Instrument_type: LC-ESI-QTOF
Instrument: TripleTOF 6600 SCIEX
Ion_mode: NEGATIVE
Collision_energy: 90
Formula: C14H13F3N6O5S
MW: 434
ExactMass: 434.062
Comments: Parent=433.0547
Splash: splash10-014i-9820000000-9f228eff6aceb130cf96
Num Peaks: 47
40.0045 26
41.9969 42
64.0059 73
65.0134 152
66.008 999
68.9954 152
88.0167 136
89.0025 63
90.0062 47
92.0132 26
93.0086 110
106.0093 52
106.0274 42
107.012 78
108.0256 89
109.0213 57
114.009 26
116.0145 105
123.0178 57
126.013 26
128.0351 73
135.0035 26
136.0192 63
146.0213 157
147.0173 126
149.0105 57
153.0158 31
156.0263 31
158.0219 36
159.019 57
161.0249 26
162.0409 52
163.025 21
165.0296 26
171.0377 21
172.0247 89
173.0178 89
184.016 57
185.0173 47
201.0159 36
201.0241 26
211.0237 115
225.0256 73
227.0086 63
227.0209 89
251.023 89
291.0189 21

Name: Bromacil;Bromacil;9411
Synon: Bromazil
Synon: 5-bromanyl-3-butan-2-yl-6-methyl-1H-pyrimidine-2,4-dione
DB#: MSBNK-Eawag-EA026656
InChIKey: CTSLUCNDVMMDHG-UHFFFAOYSA-N
InChI: InChI=1S/C9H13BrN2O2/c1-4-5(2)12-8(13)7(10)6(3)11-9(12)14/h5H,4H2,1-3H3,(H,11,14)
SMILES: O=C1C(\Br)=C(/NC(=O)N1C(CC)C)C
Precursor_type: [M-H]-
Spectrum_type: MS2
PrecursorMZ: 259.0088
Instrument_type: LC-ESI-ITFT
Instrument: LTQ Orbitrap XL Thermo Scientific
Ion_mode: NEGATIVE
Collision_energy: 75 % (nominal)
Formula: C9H13BrN2O2
MW: 260
ExactMass: 260.0155
Comments: Parent=259.0088
Splash: splash10-004i-9000000000-575b135d940b3375a71b
Num Peaks: 2
78.9189 999
202.9459 73

Name: Chaetocin;Chaetocin;161591
Synon: 14-(hydroxymethyl)-3-[14-(hydroxymethyl)-18-methyl-13,17-dioxo-15,16-dithia-10,12,18-triazapentacyclo[12.2.2.01,12.03,11.04,9]octadeca-4,6,8-trien-3-yl]-18-methyl-15,16-dithia-10,12,18-triazapentacyclo[12.2.2.01,12.03,11.04,9]octadeca-4,6,8-triene-13,17-dione
DB#: MSBNK-HBM4EU-HB003386
InChIKey: PZPPOCZWRGNKIR-UHFFFAOYSA-N
InChI: InChI=1S/C30H28N6O6S4/c1-33-21(39)27-11-25(15-7-3-5-9-17(15)31-19(25)35(27)23(41)29(33,13-37)45-43-27)26-12-28-22(40)34(2)30(14-38,46-44-28)24(42)36(28)20(26)32-18-10-6-4-8-16(18)26/h3-10,19-20,31-32,37-38H,11-14H2,1-2H3
SMILES: CN1C(=O)C23CC4(C(N2C(=O)C1(SS3)CO)NC5=CC=CC=C54)C67CC89C(=O)N(C(C(=O)N8C6NC1=CC=CC=C71)(SS9)CO)C
Precursor_type: [M-H]-
Spectrum_type: MS2
PrecursorMZ: 695.088
Instrument_type: LC-ESI-ITFT
Instrument: LTQ Orbitrap XL Thermo Scientific
Ion_mode: NEGATIVE
Collision_energy: 15 % (nominal)
Formula: C30H28N6O6S4
MW: 696
ExactMass: 696.09532
Comments: Parent=695.088
Splash: splash10-0a4i-9000000000-becf7835c92256ce6ee2
Num Peaks: 1
56.0299 999

Name: Trinexapac-ethyl;Trinexapac-ethyl;92421
Synon: ethyl 4-[cyclopropyl(hydroxy)methylidene]-3,5-dioxocyclohexane-1-carboxylate
DB#: MSBNK-LCSB-LU005355
InChIKey: RVKCCVTVZORVGD-UHFFFAOYSA-N
InChI: InChI=1S/C13H16O5/c1-2-18-13(17)8-5-9(14)11(10(15)6-8)12(16)7-3-4-7/h7-8,16H,2-6H2,1H3
SMILES: CCOC(=O)C1CC(=O)C(=C(O)C2CC2)C(=O)C1
Precursor_type: [M-H]-
Spectrum_type: MS2
PrecursorMZ: 251.0925
Instrument_type: LC-ESI-QFT
Instrument: Q Exactive Orbitrap (Thermo Scientific)
Ion_mode: NEGATIVE
Collision_energy: 75
Formula: C13H16O5
MW: 252
ExactMass: 252.0998
Comments: Parent=251.0925
Splash: splash10-0a59-4900000000-5fe457d8f9e3f8c2cbe2
Num Peaks: 21
65.0397 254
67.0188 163
83.0502 468
85.0296 120
91.0189 254
93.0346 174
95.0138 365
107.0503 322
109.0296 999
111.0453 200
121.0297 135
122.0373 107
133.066 297
135.0088 233
135.0454 185
135.082 108
137.0608 322
159.0447 96
163.0402 125
177.0557 231
179.0718 88

Name: Warfarin;Warfarin;54678486
Synon: 4-hydroxy-3-(3-oxo-1-phenylbutyl)chromen-2-one
DB#: MSBNK-LCSB-LU037753
InChIKey: PJVWKTKQMONHTI-UHFFFAOYSA-N
InChI: InChI=1S/C19H16O4/c1-12(20)11-15(13-7-3-2-4-8-13)17-18(21)14-9-5-6-10-16(14)23-19(17)22/h2-10,15,21H,11H2,1H3
SMILES: CC(=O)CC(C1=CC=CC=C1)C1=C(O)C2=CC=CC=C2OC1=O
Precursor_type: [M-H]-
Spectrum_type: MS2
PrecursorMZ: 307.0976
Instrument_type: LC-ESI-QFT
Instrument: Q Exactive Orbitrap (Thermo Scientific)
Ion_mode: NEGATIVE
Collision_energy: 45
Formula: C19H16O4
MW: 308
ExactMass: 308.1049
Comments: Parent=307.0976
Splash: splash10-0ik9-3970000000-a4c963dd338f8ddf3752
Num Peaks: 38
57.0345 448
83.0138 16
93.0346 18
101.0398 1
108.0218 1
115.0554 1
117.0345 233
119.0501 2
130.0422 5
133.0295 1
133.0659 16
135.0451 3
141.0714 1
143.0502 1
145.066 3
157.0658 16
161.0244 999
187.0761 5
195.0815 7
205.0661 2
206.0735 30
219.0815 4
221.0606 6
221.0969 10
222.0686 10
223.0764 43
233.0974 1
237.0916 1
243.081 1
245.0972 2
247.0771 2
248.0845 3
249.0563 1
250.0634 954
261.092 7
263.108 1
289.0874 3
307.0975 38

Name: Picolinafen;Picolinafen;3294375
Synon: N-(4-fluorophenyl)-6-[3-(trifluoromethyl)phenoxy]pyridine-2-carboxamide
DB#: MSBNK-Athens_Univ-AU231957
InChIKey: CWKFPEBMTGKLKX-UHFFFAOYSA-N
InChI: InChI=1S/C19H12F4N2O2/c20-13-7-9-14(10-8-13)24-18(26)16-5-2-6-17(25-16)27-15-4-1-3-12(11-15)19(21,22)23/h1-11H,(H,24,26)
SMILES: FC1=CC=C(NC(=O)C2=NC(OC3=CC=CC(=C3)C(F)(F)F)=CC=C2)C=C1
Precursor_type: [M-H]-
Spectrum_type: MS2
PrecursorMZ: 375.0762
Instrument_type: LC-ESI-QTOF
Instrument: Bruker maXis Impact
Ion_mode: NEGATIVE
Collision_energy: 10 eV
Formula: C19H12F4N2O2
MW: 376
ExactMass: 376.0834905
Comments: Parent=375.0762
Splash: splash10-004i-0009000000-34cb6e24b5e9c920a5eb
Num Peaks: 5
210.0567 13
238.0463 50
375.075 999
376.076 199
377.0782 24

Name: Oxfendazole;Oxfendazole;40854
Synon: methyl N-[6-(benzenesulfinyl)-1H-benzimidazol-2-yl]carbamate
DB#: MSBNK-LCSB-LU043851
InChIKey: BEZZFPOZAYTVHN-UHFFFAOYSA-N
InChI: InChI=1S/C15H13N3O3S/c1-21-15(19)18-14-16-12-8-7-11(9-13(12)17-14)22(20)10-5-3-2-4-6-10/h2-9H,1H3,(H2,16,17,18,19)
SMILES: COC(=O)NC1=NC2=C(N1)C=CC(=C2)S(=O)C1=CC=CC=C1
Precursor_type: [M-H]-
Spectrum_type: MS2
PrecursorMZ: 314.0605
Instrument_type: LC-ESI-QFT
Instrument: Q Exactive Orbitrap (Thermo Scientific)
Ion_mode: NEGATIVE
Collision_energy: 15
Formula: C15H13N3O3S
MW: 315
ExactMass: 315.0678
Comments: Parent=314.0605
Splash: splash10-03e9-0059000000-4b8b51dcebe43a2ad719
Num Peaks: 4
204.9953 28
237.0213 35
282.0344 506
314.0607 999

Name: Phenylbutazone;Phenylbutazone;4781
DB#: MSBNK-BAFG-CSL23111011239
InChIKey: VYMDGNCVAMGZFE-UHFFFAOYSA-N
InChI: InChI=1S/C19H20N2O2/c1-2-3-14-17-18(22)20(15-10-6-4-7-11-15)21(19(17)23)16-12-8-5-9-13-16/h4-13,17H,2-3,14H2,1H3
SMILES: CCCCC1C(=O)N(N(C1=O)C2=CC=CC=C2)C3=CC=CC=C3
Precursor_type: [M-H]-
Spectrum_type: MS2
PrecursorMZ: 307.1452
Instrument_type: LC-ESI-QTOF
Instrument: TripleTOF 5600 SCIEX
Ion_mode: NEGATIVE
Collision_energy: 60
Formula: C19H20N2O2
MW: 308
ExactMass: 308.1525
Comments: Parent=307.1452
Splash: splash10-0006-9100000000-3f4a4c8fd1292fc060c4
Num Peaks: 5
77.0387 81
92.0501 999
95.0502 49
131.0386 173
144.0451 55

Name: Epinephrine;Epinephrine;5816
Synon: (R)-(-)-Adrenaline
Synon: (R)-(-)-Epinephrine
Synon: (R)-(-)-Adnephrine
Synon: L-Adrenaline
Synon: 4-[(1R)-1-Hydroxy-2-(methylamino)ethyl]-1,2-benzenediol
Synon: (R)-(-)-Epirenamine
Synon: (-)-Epinephrine
DB#: MSBNK-Keio_Univ-KO000734
InChIKey: UCTWMZQNUQWSLP-VIFPVBQESA-N
InChI: InChI=1S/C9H13NO3/c1-10-5-9(13)6-2-3-7(11)8(12)4-6/h2-4,9-13H,5H2,1H3/t9-/m0/s1
SMILES: CNC[C@H](O)c(c1)cc(O)c(O)c1
Precursor_type: [M-H]-
Spectrum_type: MS2
PrecursorMZ: 182
Instrument_type: LC-ESI-QQ
Instrument: API3000, Applied Biosystems
Ion_mode: NEGATIVE
Collision_energy: 10 V
Formula: C9H13NO3
MW: 183
ExactMass: 183.08954
Comments: Parent=182
Splash: splash10-001i-0900000000-9da12d9c8551de2507be
Num Peaks: 9
59.600 1
98.700 1
122.200 3
137.900 1
148.900 4
164.300 173
182.200 999
201.300 11
229.200 5

Name: 1-octadecanoyl-rac-glycerol;2,3-dihydroxypropyl stearate;24699
Synon: Glyceryl monostearate
Synon: 2,3-dihydroxypropyl octadecanoate
DB#: MSBNK-Antwerp_Univ-METOX_N106432_3B51
InChIKey: VBICKXHEKHSIBG-UHFFFAOYSA-N
InChI: InChI=1S/C21H42O4/c1-2-3-4-5-6-7-8-9-10-11-12-13-14-15-16-17-21(24)25-19-20(23)18-22/h20,22-23H,2-19H2,1H3
SMILES: CCCCCCCCCCCCCCCCCC(=O)OCC(CO)O
Precursor_type: [M+CH3COO]-
Spectrum_type: MS2
PrecursorMZ: 417.3222
Instrument_type: LC-ESI-QTOF
Instrument: Agilent 6560 QTOF
Ion_mode: NEGATIVE
Collision_energy: 10 eV
Formula: C21H42O4
MW: 358
ExactMass: 358.3083
Comments: Parent=417.3222
Splash: splash10-066r-1946000000-a7760524bde9b77153d1
Num Peaks: 16
89.0476 487
111.9825 490
115.0744 999
118.3104 215
128.3282 363
141.0741 289
194.2019 200
216.0096 196
221.2692 196
269.0149 481
289.0865 165
299.1361 330
319.0947 265
355.1865 978
357.1742 273
370.1789 380

Name: Warfarin;Warfarin;54678486
Synon: 4-hydroxy-3-(3-oxo-1-phenylbutyl)chromen-2-one
DB#: MSBNK-LCSB-LU037754
InChIKey: PJVWKTKQMONHTI-UHFFFAOYSA-N
InChI: InChI=1S/C19H16O4/c1-12(20)11-15(13-7-3-2-4-8-13)17-18(21)14-9-5-6-10-16(14)23-19(17)22/h2-10,15,21H,11H2,1H3
SMILES: CC(=O)CC(C1=CC=CC=C1)C1=C(O)C2=CC=CC=C2OC1=O
Precursor_type: [M-H]-
Spectrum_type: MS2
PrecursorMZ: 307.0976
Instrument_type: LC-ESI-QFT
Instrument: Q Exactive Orbitrap (Thermo Scientific)
Ion_mode: NEGATIVE
Collision_energy: 60
Formula: C19H16O4
MW: 308
ExactMass: 308.1049
Comments: Parent=307.0976
Splash: splash10-07vi-4920000000-7938cdc31686420d875d
Num Peaks: 43
57.0346 909
83.0139 26
91.0554 2
93.0346 62
95.0138 1
101.0397 13
108.0216 5
115.0553 5
117.0346 999
119.0502 7
129.0709 3
130.0423 15
133.0294 1
133.0659 11
135.0451 4
141.0709 5
143.0503 4
145.0293 3
145.0658 6
147.0453 3
156.0579 1
157.0661 14
161.0244 695
187.0764 5
193.066 5
195.0814 24
205.0657 10
206.0737 87
219.0814 11
221.0605 10
221.0969 7
222.0688 15
223.0766 22
233.097 4
237.0922 2
243.0817 1
245.0971 3
247.0761 1
248.0848 1
249.0559 5
250.0636 365
261.0918 6
274.0639 1

Name: Amoxicillin;Amoxycillin;33613
DB#: MSBNK-BAFG-CSL2311092252
InChIKey: LSQZJLSUYDQPKJ-NJBDSQKTSA-N
InChI: InChI=1S/C16H19N3O5S/c1-16(2)11(15(23)24)19-13(22)10(14(19)25-16)18-12(21)9(17)7-3-5-8(20)6-4-7/h3-6,9-11,14,20H,17H2,1-2H3,(H,18,21)(H,23,24)/t9-,10-,11+,14-/m1/s1
SMILES: CC1(S[C@@H]2[C@@H](C(N2[C@H]1C(O)=O)=O)NC([C@@H](c3ccc(O)cc3)N)=O)C
Precursor_type: [M-H]-
Spectrum_type: MS2
PrecursorMZ: 364.0973
Instrument_type: LC-ESI-QTOF
Instrument: TripleTOF 5600 SCIEX
Ion_mode: NEGATIVE
Collision_energy: 30
Formula: C16H19N3O5S
MW: 365
ExactMass: 365.1045
Comments: Parent=364.0973
Splash: splash10-0a6r-1590000000-99db44f76a45dfe0e780
Num Peaks: 8
93.0342 285
129.0134 509
133.0286 81
163.0292 61
172.0396 81
189.0767 81
206.0286 999
223.055 407

Name: Febantel;Febantel;135449328
DB#: MSBNK-BAFG-CSL2311092493
InChIKey: HMCCXLBXIJMERM-UHFFFAOYSA-N
InChI: InChI=1S/C20H22N4O6S/c1-28-12-17(25)21-16-11-14(31-13-7-5-4-6-8-13)9-10-15(16)22-18(23-19(26)29-2)24-20(27)30-3/h4-11H,12H2,1-3H3,(H,21,25)(H2,22,23,24,26,27)
SMILES: COCC(=O)Nc1cc(Sc2ccccc2)ccc1NC(NC(=O)OC)=NC(=O)OC
Precursor_type: [M-H]-
Spectrum_type: MS2
PrecursorMZ: 445.1187
Instrument_type: LC-ESI-QTOF
Instrument: TripleTOF 5600 SCIEX
Ion_mode: NEGATIVE
Collision_energy: 70
Formula: C20H22N4O6S
MW: 446
ExactMass: 446.126
Comments: Parent=445.1187
Splash: splash10-00kr-0940000000-09cc0203b8dd129bdad0
Num Peaks: 3
161.0054 53
189.0023 999
266.0409 546

Name: Amoxicillin;Amoxycillin;33613
DB#: MSBNK-BAFG-CSL2311092245
InChIKey: LSQZJLSUYDQPKJ-NJBDSQKTSA-N
InChI: InChI=1S/C16H19N3O5S/c1-16(2)11(15(23)24)19-13(22)10(14(19)25-16)18-12(21)9(17)7-3-5-8(20)6-4-7/h3-6,9-11,14,20H,17H2,1-2H3,(H,18,21)(H,23,24)/t9-,10-,11+,14-/m1/s1
SMILES: CC1(S[C@@H]2[C@@H](C(N2[C@H]1C(O)=O)=O)NC([C@@H](c3ccc(O)cc3)N)=O)C
Precursor_type: [M-H]-
Spectrum_type: MS2
PrecursorMZ: 364.0973
Instrument_type: LC-ESI-QTOF
Instrument: TripleTOF 5600 SCIEX
Ion_mode: NEGATIVE
Collision_energy: 20
Formula: C16H19N3O5S
MW: 365
ExactMass: 365.1045
Comments: Parent=364.0973
Splash: splash10-00di-0090000000-8518bb8dfdf611ee0c6e
Num Peaks: 5
93.037 57
129.0124 133
206.0298 418
223.0546 999
320.1064 142

Name: Epinephrine;Epinephrine;5816
Synon: 4-[(1R)-1-hydroxy-2-(methylamino)ethyl]benzene-1,2-diol
DB#: MSBNK-Eawag-EQ332552
InChIKey: UCTWMZQNUQWSLP-VIFPVBQESA-N
InChI: InChI=1S/C9H13NO3/c1-10-5-9(13)6-2-3-7(11)8(12)4-6/h2-4,9-13H,5H2,1H3/t9-/m0/s1
SMILES: CNC[C@@H](C1=CC(=C(C=C1)O)O)O
Precursor_type: [M-H]-
Spectrum_type: MS2
PrecursorMZ: 182.0823
Instrument_type: LC-ESI-QFT
Instrument: Q Exactive Orbitrap Thermo Scientific
Ion_mode: NEGATIVE
Collision_energy: 30 (nominal)
Formula: C9H13NO3
MW: 183
ExactMass: 183.08954
Comments: Parent=182.0823
Splash: splash10-03di-0900000000-01e028bfa6568f5b6c73
Num Peaks: 17
108.0217 1
109.0296 7
121.0296 1
122.0374 139
123.0452 7
124.0166 2
135.0452 7
137.0245 6
137.0609 2
139.0403 1
148.0403 3
149.0482 76
154.0272 6
162.0564 11
163.0643 1
164.0717 999
182.0823 80

Name: Nivalenol;Nivalenol;430146
Synon: Trichothec-9-en-8-one, 12,13-epoxy-3alpha,4beta,7alpha,15-tetrahydroxy-
Synon: 3,10,11-trihydroxy-2-(hydroxymethyl)-1,5-dimethylspiro[8-oxatricyclo[7.2.1.02,7]dodec-5-ene-12,2`-oxirane]-4-one
DB#: MSBNK-HBM4EU-HB002967
InChIKey: UKOTXHQERFPCBU-UHFFFAOYSA-N
InChI: InChI=1S/C15H20O7/c1-6-3-7-14(4-16,11(20)8(6)17)13(2)10(19)9(18)12(22-7)15(13)5-21-15/h3,7,9-12,16,18-20H,4-5H2,1-2H3
SMILES: CC1=CC2C(C(C1=O)O)(C3(C(C(C(C34CO4)O2)O)O)C)CO
Precursor_type: [M-H]-
Spectrum_type: MS2
PrecursorMZ: 311.1136
Instrument_type: LC-ESI-ITFT
Instrument: LTQ Orbitrap XL Thermo Scientific
Ion_mode: NEGATIVE
Collision_energy: 50 % (nominal)
Formula: C15H20O7
MW: 312
ExactMass: 312.1209
Comments: Parent=311.1136
Splash: splash10-001i-0091000000-4e51546dae6015c43f8b
Num Peaks: 3
191.0713 78
281.1031 999
311.1148 169

Name: Warfarin;Warfarin;54678486
DB#: MSBNK-BAFG-CSL23111018722
InChIKey: PJVWKTKQMONHTI-UHFFFAOYSA-N
InChI: InChI=1S/C19H16O4/c1-12(20)11-15(13-7-3-2-4-8-13)17-18(21)14-9-5-6-10-16(14)23-19(17)22/h2-10,15,21H,11H2,1H3
SMILES: CC(=O)CC(C1=CC=CC=C1)C2=C(C3=CC=CC=C3OC2=O)O
Precursor_type: [M-H]-
Spectrum_type: MS2
PrecursorMZ: 307.0976
Instrument_type: LC-ESI-QTOF
Instrument: TripleTOF 6600 SCIEX
Ion_mode: NEGATIVE
Collision_energy: 40
Formula: C19H16O4
MW: 308
ExactMass: 308.1049
Comments: Parent=307.0976
Splash: splash10-0w29-1791000000-613584a4cd82c3f3b01f
Num Peaks: 15
41.0024 18
57.0334 121
93.0323 12
117.0339 337
130.0414 35
161.0242 555
195.0822 15
206.0723 46
221.06 10
222.0666 13
223.0757 33
249.0546 11
250.0635 999
261.0916 12
307.0969 154

Name: Topramezone;Topramezone;11302979
DB#: MSBNK-BAFG-CSL23111019200
InChIKey: BPPVUXSMLBXYGG-UHFFFAOYSA-N
InChI: InChI=1S/C16H17N3O5S/c1-9-10(15(20)11-8-17-19(2)16(11)21)4-5-13(25(3,22)23)14(9)12-6-7-24-18-12/h4-5,8,17H,6-7H2,1-3H3
SMILES: CC1=C(C=CC(=C1C2=NOCC2)S(=O)(=O)C)C(=O)C3=CNN(C3=O)C
Precursor_type: [M-H]-
Spectrum_type: MS2
PrecursorMZ: 362.0816
Instrument_type: LC-ESI-QTOF
Instrument: TripleTOF 6600 SCIEX
Ion_mode: NEGATIVE
Collision_energy: 80
Formula: C16H17N3O5S
MW: 363
ExactMass: 363.0889
Comments: Parent=362.0816
Splash: splash10-03yi-8900000000-d9c5c10b217a01f3f519
Num Peaks: 31
41.9976 207
63.9605 999
65.9977 235
78.9838 518
82.0143 405
97.039 395
101.0379 141
102.0338 56
113.0239 103
114.0339 292
115.0423 716
116.0503 160
129.0574 160
130.0661 235
131.0375 207
138.0336 37
139.0427 122
140.0527 94
141.0362 65
142.0298 65
155.0386 56
156.0434 47
158.0602 47
166.033 65
167.0379 56
168.0432 75
179.0227 37
180.0332 47
182.0253 37
192.0093 47
210.0571 47

Name: Mefenamic acid;Mefenamic acid;4044
Synon: 2-(2,3-dimethylanilino)benzoic acid
DB#: MSBNK-Eawag-EA020860
InChIKey: HYYBABOKPJLUIN-UHFFFAOYSA-N
InChI: InChI=1S/C15H15NO2/c1-10-6-5-9-13(11(10)2)16-14-8-4-3-7-12(14)15(17)18/h3-9,16H,1-2H3,(H,17,18)
SMILES: c1(c(cccc1)C(O)=O)Nc1c(c(ccc1)C)C
Precursor_type: [M-H]-
Spectrum_type: MS2
PrecursorMZ: 240.103
Instrument_type: LC-ESI-ITFT
Instrument: LTQ Orbitrap XL Thermo Scientific
Ion_mode: NEGATIVE
Collision_energy: 45 % (nominal)
Formula: C15H15NO2
MW: 241
ExactMass: 241.1103
Comments: Parent=240.103
Splash: splash10-0002-0900000000-0acd19e33bc790381da7
Num Peaks: 6
179.0871 3
180.0817 7
192.0815 7
194.0981 5
196.1133 999
240.103 22

Name: Flubendazole;Flubendazole;35802
DB#: MSBNK-BAFG-CSL2311091036
InChIKey: CPEUVMUXAHMANV-UHFFFAOYSA-N
InChI: InChI=1S/C16H12FN3O3/c1-23-16(22)20-15-18-12-7-4-10(8-13(12)19-15)14(21)9-2-5-11(17)6-3-9/h2-8H,1H3,(H2,18,19,20,22)
SMILES: COC(=O)Nc1[nH]c2cc(ccc2n1)C(=O)c3ccc(F)cc3
Precursor_type: [M-H]-
Spectrum_type: MS2
PrecursorMZ: 312.079
Instrument_type: LC-ESI-QTOF
Instrument: TripleTOF 5600 SCIEX
Ion_mode: NEGATIVE
Collision_energy: 150
Formula: C16H12FN3O3
MW: 313
ExactMass: 313.0863
Comments: Parent=312.079
Splash: splash10-0006-9000000000-299d78f085e0f06ec1e6
Num Peaks: 2
42.0015 999
88.0207 58

Name: Stachybotrylactam;Stachybotrylactam;45934402
Synon: 3,4`-dihydroxy-4,4,7,8a-tetramethylspiro[2,3,4a,5,6,7-hexahydro-1H-naphthalene-8,2`-7,8-dihydro-3H-furo[2,3-e]isoindole]-6`-one
DB#: MSBNK-HBM4EU-HB003397
InChIKey: ZSVLMDBFFSSVAK-UHFFFAOYSA-N
InChI: InChI=1S/C23H31NO4/c1-12-5-6-17-21(2,3)18(26)7-8-22(17,4)23(12)10-14-16(25)9-13-15(19(14)28-23)11-24-20(13)27/h9,12,17-18,25-26H,5-8,10-11H2,1-4H3,(H,24,27)
SMILES: CC1CCC2C(C(CCC2(C13CC4=C(C=C5C(=C4O3)CNC5=O)O)C)O)(C)C
Precursor_type: [M-H]-
Spectrum_type: MS2
PrecursorMZ: 384.218
Instrument_type: LC-ESI-ITFT
Instrument: LTQ Orbitrap XL Thermo Scientific
Ion_mode: NEGATIVE
Collision_energy: 60 % (nominal)
Formula: C23H31NO4
MW: 385
ExactMass: 385.22531
Comments: Parent=384.218
Splash: splash10-001i-0009000000-fb7306cff3ef43b2054b
Num Peaks: 1
384.2185 999

Name: Radicicol;Radicicol;5033
Synon: 16-chloro-17,19-dihydroxy-4-methyl-3,7-dioxatricyclo[13.4.0.06,8]nonadeca-1(15),9,11,16,18-pentaene-2,13-dione
DB#: MSBNK-HBM4EU-HB003407
InChIKey: WYZWZEOGROVVHK-UHFFFAOYSA-N
InChI: InChI=1S/C18H17ClO6/c1-9-6-15-14(25-15)5-3-2-4-10(20)7-11-16(18(23)24-9)12(21)8-13(22)17(11)19/h2-5,8-9,14-15,21-22H,6-7H2,1H3
SMILES: CC1CC2C(O2)C=CC=CC(=O)CC3=C(C(=CC(=C3Cl)O)O)C(=O)O1
Precursor_type: [M-H]-
Spectrum_type: MS2
PrecursorMZ: 363.0641
Instrument_type: LC-ESI-ITFT
Instrument: LTQ Orbitrap XL Thermo Scientific
Ion_mode: NEGATIVE
Collision_energy: 15 % (nominal)
Formula: C18H17ClO6
MW: 364
ExactMass: 364.07137
Comments: Parent=363.0641
Splash: splash10-03di-0009000000-155fae673b38e013e05e
Num Peaks: 1
363.0645 999

Name: Niflumic acid;Niflumic acid;4488
Synon: 2-[3-(trifluoromethyl)anilino]pyridine-3-carboxylic acid
DB#: MSBNK-Eawag-EQ369155
InChIKey: JZFPYUNJRRFVQU-UHFFFAOYSA-N
InChI: InChI=1S/C13H9F3N2O2/c14-13(15,16)8-3-1-4-9(7-8)18-11-10(12(19)20)5-2-6-17-11/h1-7H,(H,17,18)(H,19,20)
SMILES: C1=CC(=CC(=C1)NC2=C(C=CC=N2)C(=O)O)C(F)(F)F
Precursor_type: [M-H]-
Spectrum_type: MS2
PrecursorMZ: 281.0543
Instrument_type: LC-ESI-QFT
Instrument: Q Exactive Plus Orbitrap Thermo Scientific
Ion_mode: NEGATIVE
Collision_energy: 75 (nominal)
Formula: C13H9F3N2O2
MW: 282
ExactMass: 282.06161
Comments: Parent=281.0543
Splash: splash10-004r-1980000000-1096f092d7eef8500782
Num Peaks: 54
50.0035 2
62.9888 12
66.0349 7
68.9958 40
73.0084 5
91.0302 24
93.0458 92
126.0348 2
143.0113 1
145.0269 2
150.0348 20
153.0461 1
155.0377 11
156.0331 1
160.038 29
165.0455 1
166.0535 4
167.0615 43
170.0411 35
171.0364 3
175.0301 7
176.0379 3
177.0459 999
180.0329 18
181.0171 1
182.0484 34
184.0378 7
184.0445 4
185.0336 1
189.0395 13
190.0474 36
195.0363 130
196.0441 9
197.052 141
198.0415 1
200.0391 61
201.0234 2
201.0469 12
208.0278 22
208.0379 9
208.0573 2
209.0332 13
210.0536 48
214.0348 1
215.0427 40
216.0504 255
217.0582 47
222.041 3
223.0486 2
227.0265 1
228.0341 95
234.0409 1
235.0489 741
237.0645 126

Name: Chloramphenicol;Chloramphenicol;5959
Synon: CLM
Synon: 2,2-bis(chloranyl)-N-[(1R,2R)-1-(4-nitrophenyl)-1,3-bis(oxidanyl)propan-2-yl]ethanamide
DB#: MSBNK-Eawag-EQ307054
InChIKey: WIIZWVCIJKGZOK-RKDXNWHRSA-N
InChI: InChI=1S/C11H12Cl2N2O5/c12-10(13)11(18)14-8(5-16)9(17)6-1-3-7(4-2-6)15(19)20/h1-4,8-10,16-17H,5H2,(H,14,18)/t8-,9-/m1/s1
SMILES: c1cc(ccc1[C@H]([C@@H](CO)NC(=O)C(Cl)Cl)O)[N+](=O)[O-]
Precursor_type: [M-H]-
Spectrum_type: MS2
PrecursorMZ: 321.0051
Instrument_type: LC-ESI-QFT
Instrument: Q Exactive Orbitrap Thermo Scientific
Ion_mode: NEGATIVE
Collision_energy: 60 (nominal)
Formula: C11H12Cl2N2O5
MW: 322
ExactMass: 322.01233
Comments: Parent=321.0051
Splash: splash10-0uk9-1900000000-4c6518583a7488591aa3
Num Peaks: 34
65.9987 2
70.9461 5
71.0139 3
78.0349 147
79.019 11
82.9461 153
84.0091 37
86.0248 4
90.0348 2
92.0267 3
93.0347 12
98.0248 3
105.0221 16
105.0347 3
106.0299 26
117.0347 14
118.0426 5
121.0296 999
122.0249 48
123.0324 5
124.0405 13
126.9359 18
135.0327 29
136.0402 11
146.0373 4
148.0406 68
150.0196 4
151.0275 540
152.0353 505
159.0326 34
161.0358 11
162.0197 15
176.0348 19
179.0461 11

Name: Sulcotrione;Sulcotrione;91760
DB#: MSBNK-BAFG-CSL23111018998
InChIKey: PQTBTIFWAXVEPB-UHFFFAOYSA-N
InChI: InChI=1S/C14H13ClO5S/c1-21(19,20)8-5-6-9(10(15)7-8)14(18)13-11(16)3-2-4-12(13)17/h5-7,13H,2-4H2,1H3
SMILES: CS(=O)(=O)C1=CC(=C(C=C1)C(=O)C2C(=O)CCCC2=O)Cl
Precursor_type: [M-H]-
Spectrum_type: MS2
PrecursorMZ: 327.0099
Instrument_type: LC-ESI-QTOF
Instrument: TripleTOF 6600 SCIEX
Ion_mode: NEGATIVE
Collision_energy: 30
Formula: C14H13ClO5S
MW: 328
ExactMass: 328.0172
Comments: Parent=327.0099
Splash: splash10-0006-0090000000-ff78334ee92f61034a04
Num Peaks: 7
34.9684 46
212.0471 263
237.0217 15
247.0428 26
249.0215 120
275.0048 14
291.0329 999

Name: Cyclopenol;Cyclopenol;101201
Synon: Spiro[3H-1,4-benzodiazepine-3,2`-oxirane]-2,5(1H,4H)-dione, 3`-(3-hydroxyphenyl)-4-methyl-, cis-(-)-
Synon: 3`-(3-hydroxyphenyl)-4-methylspiro[1H-1,4-benzodiazepine-3,2`-oxirane]-2,5-dione
DB#: MSBNK-HBM4EU-HB003469
InChIKey: BDDNYDPRCCDQQJ-UHFFFAOYSA-N
InChI: InChI=1S/C17H14N2O4/c1-19-15(21)12-7-2-3-8-13(12)18-16(22)17(19)14(23-17)10-5-4-6-11(20)9-10/h2-9,14,20H,1H3,(H,18,22)
SMILES: CN1C(=O)C2=CC=CC=C2NC(=O)C13C(O3)C4=CC(=CC=C4)O
Precursor_type: [M-H]-
Spectrum_type: MS2
PrecursorMZ: 309.0881
Instrument_type: LC-ESI-ITFT
Instrument: LTQ Orbitrap XL Thermo Scientific
Ion_mode: NEGATIVE
Collision_energy: 40 % (nominal)
Formula: C17H14N2O4
MW: 310
ExactMass: 310.09536
Comments: Parent=309.0881
Splash: splash10-05i0-0920000000-ca0d5ab2bee2562cb583
Num Peaks: 25
92.0269 11
93.0348 10
102.035 73
121.0297 999
133.0297 40
137.0244 59
149.0247 8
149.0723 12
159.0565 585
160.041 2
175.0514 945
177.0671 13
187.0515 42
208.0767 3
223.064 14
224.072 59
238.0874 153
250.0747 10
252.0668 158
263.0823 10
265.0985 62
266.0822 227
281.0923 11
291.0785 5
309.088 266

Name: Flurtamone;Flurtamone;91755
Synon: 5-(methylamino)-2-phenyl-4-[3-(trifluoromethyl)phenyl]furan-3-one
DB#: MSBNK-CASMI_2016-SM843853
InChIKey: NYRMIJKDBAQCHC-UHFFFAOYSA-N
InChI: InChI=1S/C18H14F3NO2/c1-22-17-14(12-8-5-9-13(10-12)18(19,20)21)15(23)16(24-17)11-6-3-2-4-7-11/h2-10,16,22H,1H3
SMILES: CNC1=C(C(=O)C(O1)c1ccccc1)c1cccc(c1)C(F)(F)F
Precursor_type: [M-H]-
Spectrum_type: MS2
PrecursorMZ: 332.0904
Instrument_type: LC-ESI-QFT
Instrument: Q Exactive Plus Orbitrap Thermo Scientific
Ion_mode: NEGATIVE
Collision_energy: 35  (nominal)
Formula: C18H14F3NO2
MW: 333
ExactMass: 333.09766
Comments: Parent=332.0904
Splash: splash10-001i-0119000000-fbbe08478ccc50f32104
Num Peaks: 32
134.061 16
145.027 28
159.0423 2
161.0217 3
169.027 10
171.0426 4
183.03 28
185.0219 54
186.0559 3
189.0166 2
198.0535 26
207.0612 2
210.0535 1
227.0674 6
239.0198 1
240.0278 7
247.074 83
254.0442 2
255.0508 1
255.0626 2
259.0737 1
274.0608 4
275.069 12
277.0851 3
286.0845 4
288.0642 1
291.0643 4
304.0954 16
314.0791 3
316.0592 10
317.0668 7
332.0904 999

Name: Bromacil;Bromacil;9411
Synon: Bromazil
Synon: 5-bromanyl-3-butan-2-yl-6-methyl-1H-pyrimidine-2,4-dione
DB#: MSBNK-Eawag-EA026653
InChIKey: CTSLUCNDVMMDHG-UHFFFAOYSA-N
InChI: InChI=1S/C9H13BrN2O2/c1-4-5(2)12-8(13)7(10)6(3)11-9(12)14/h5H,4H2,1-3H3,(H,11,14)
SMILES: O=C1C(\Br)=C(/NC(=O)N1C(CC)C)C
Precursor_type: [M-H]-
Spectrum_type: MS2
PrecursorMZ: 259.0088
Instrument_type: LC-ESI-ITFT
Instrument: LTQ Orbitrap XL Thermo Scientific
Ion_mode: NEGATIVE
Collision_energy: 30 % (nominal)
Formula: C9H13BrN2O2
MW: 260
ExactMass: 260.0155
Comments: Parent=259.0088
Splash: splash10-0a4i-0090000000-c4676c8f90aec6a14dba
Num Peaks: 3
78.9188 42
202.9462 136
259.0089 999

Name: Kojic acid;Kojic Acid;3840
DB#: MSBNK-Washington_State_Univ-BML00089
InChIKey: BEJNERDRQOWKJM-UHFFFAOYSA-N
InChI: InChI=1S/C6H6O4/c7-2-4-1-5(8)6(9)3-10-4/h1,3,7,9H,2H2
SMILES: C1=C(OC=C(C1=O)O)CO
Precursor_type: [M-H]-
Spectrum_type: MS2
PrecursorMZ: 141.0193
Instrument_type: LC-ESI-QTOF
Instrument: Agilent 1200 RRLC; Agilent 6520 QTOF
Ion_mode: NEGATIVE
Collision_energy: 10 ev
Formula: C6H6O4
MW: 142
ExactMass: 142.026609
Comments: Parent=141.0193
Splash: splash10-0006-0900000000-7497f496112e599fe169
Num Peaks: 3
111.0091 140
113.0238 134
141.0187 999

Name: Phenylbutazone;Phenylbutazone;4781
DB#: MSBNK-Waters-WA002521
InChIKey: VYMDGNCVAMGZFE-UHFFFAOYSA-N
InChI: InChI=1S/C19H20N2O2/c1-2-3-14-17-18(22)20(15-10-6-4-7-11-15)21(19(17)23)16-12-8-5-9-13-16/h4-13,17H,2-3,14H2,1H3
SMILES: CCCCC(C(=O)1)C(=O)N(c(c3)cccc3)N(c(c2)cccc2)1
Spectrum_type: MS
Instrument_type: LC-ESI-Q
Instrument: ZQ, Waters
Ion_mode: NEGATIVE
Formula: C19H20N2O2
MW: 308
ExactMass: 308.15248
Comments: Parent=-1
Splash: splash10-0a4i-0009000000-2b37d12589cd5bebd82f
Num Peaks: 3
307 999
308 223
309 27

Name: Tryptophol;Tryptophol;10685
Synon: 2-(1H-indol-3-yl)ethanol
DB#: MSBNK-HBM4EU-HB003420
InChIKey: MBBOMCVGYCRMEA-UHFFFAOYSA-N
InChI: InChI=1S/C10H11NO/c12-6-5-8-7-11-10-4-2-1-3-9(8)10/h1-4,7,11-12H,5-6H2
SMILES: C1=CC=C2C(=C1)C(=CN2)CCO
Precursor_type: [M-H]-
Spectrum_type: MS2
PrecursorMZ: 160.0768
Instrument_type: LC-ESI-ITFT
Instrument: LTQ Orbitrap XL Thermo Scientific
Ion_mode: NEGATIVE
Collision_energy: 40 % (nominal)
Formula: C10H11NO
MW: 161
ExactMass: 161.0841
Comments: Parent=160.0768
Splash: splash10-03di-0900000000-a5f49c942fca39bfa52e
Num Peaks: 2
130.0662 18
160.0767 999

Name: Fenhexamid;Fenhexamid;213031
Synon: N-(2,3-dichloro-4-hydroxy-phenyl)-1-methyl-cyclohexanecarboxamide
DB#: MSBNK-Eawag-EQ305751
InChIKey: VDLGAVXLJYLFDH-UHFFFAOYSA-N
InChI: InChI=1S/C14H17Cl2NO2/c1-14(7-3-2-4-8-14)13(19)17-9-5-6-10(18)12(16)11(9)15/h5-6,18H,2-4,7-8H2,1H3,(H,17,19)
SMILES: O=C(Nc1ccc(O)c(Cl)c1Cl)C2(C)CCCCC2
Precursor_type: [M-H]-
Spectrum_type: MS2
PrecursorMZ: 300.0564
Instrument_type: LC-ESI-QFT
Instrument: Q Exactive Orbitrap Thermo Scientific
Ion_mode: NEGATIVE
Collision_energy: 15 (nominal)
Formula: C14H17Cl2NO2
MW: 301
ExactMass: 301.06363
Comments: Parent=300.0564
Splash: splash10-0udi-0019000000-2c1950a4f8c93e9ac7ab
Num Peaks: 3
249.0558 1
264.0798 112
300.0564 999

Name: Roquefortine C;Roquefortine C;324941
Synon: 4-(1H-imidazol-5-ylmethylidene)-9-(2-methylbut-3-en-2-yl)-2,5,16-triazatetracyclo[7.7.0.02,7.010,15]hexadeca-10,12,14-triene-3,6-dione
DB#: MSBNK-HBM4EU-HB003159
InChIKey: SPWSUFUPTSJWNG-UHFFFAOYSA-N
InChI: InChI=1S/C22H23N5O2/c1-4-21(2,3)22-10-17-18(28)25-16(9-13-11-23-12-24-13)19(29)27(17)20(22)26-15-8-6-5-7-14(15)22/h4-9,11-12,17,20,26H,1,10H2,2-3H3,(H,23,24)(H,25,28)
SMILES: CC(C)(C=C)C12CC3C(=O)NC(=CC4=CN=CN4)C(=O)N3C1NC5=CC=CC=C25
Precursor_type: [M-H]-
Spectrum_type: MS2
PrecursorMZ: 388.1779
Instrument_type: LC-ESI-ITFT
Instrument: LTQ Orbitrap XL Thermo Scientific
Ion_mode: NEGATIVE
Collision_energy: 40 % (nominal)
Formula: C22H23N5O2
MW: 389
ExactMass: 389.18517
Comments: Parent=388.1779
Splash: splash10-000i-0009000000-94d4645abdfe422dbeb7
Num Peaks: 4
190.0499 39
201.0649 5
203.0577 10
388.1785 999

Name: Topramezone;Topramezone;11302979
DB#: MSBNK-BAFG-CSL23111019198
InChIKey: BPPVUXSMLBXYGG-UHFFFAOYSA-N
InChI: InChI=1S/C16H17N3O5S/c1-9-10(15(20)11-8-17-19(2)16(11)21)4-5-13(25(3,22)23)14(9)12-6-7-24-18-12/h4-5,8,17H,6-7H2,1-3H3
SMILES: CC1=C(C=CC(=C1C2=NOCC2)S(=O)(=O)C)C(=O)C3=CNN(C3=O)C
Precursor_type: [M-H]-
Spectrum_type: MS2
PrecursorMZ: 362.0816
Instrument_type: LC-ESI-QTOF
Instrument: TripleTOF 6600 SCIEX
Ion_mode: NEGATIVE
Collision_energy: 60
Formula: C16H17N3O5S
MW: 363
ExactMass: 363.0889
Comments: Parent=362.0816
Splash: splash10-017r-3930000000-cd52f5eb9cd05787d802
Num Peaks: 76
41.9974 90
63.9607 326
65.9966 71
78.9839 548
82.0155 161
97.0386 488
102.0347 18
103.0444 15
114.0351 56
115.0424 999
116.0501 247
116.0638 52
124.0238 18
128.0515 26
129.0592 157
130.0653 443
131.0371 443
132.0565 26
137.0105 15
140.0343 30
140.0488 48
141.0414 22
144.0407 15
145.0492 26
149.0068 18
151.0178 15
155.0343 15
155.0506 15
156.0402 26
158.0595 71
163.0226 71
165.0516 22
166.0324 22
167.0261 15
167.0515 18
168.0428 105
179.0019 112
179.0163 311
180.0237 48
181.0364 56
181.0496 18
182.0226 22
182.0512 22
183.0207 22
183.0354 37
183.0601 22
184.0301 15
184.0464 26
194.0285 225
195.0532 15
197.0329 45
198.0744 18
209.0375 22
210.0239 97
210.0644 60
211.0458 33
212.0296 18
212.0601 22
223.0388 56
224.0547 18
225.0676 48
226.06 48
226.0816 18
228.1007 15
236.0518 15
237.0507 22
238.0607 259
239.0315 22
239.0685 446
240.0626 22
240.0831 33
253.1003 22
254.0594 135
255.0663 105
318.0678 18
334.044 75

Name: Albendazole;Albendazole-D3;2082
Synon: methyl N-(6-propylsulfanyl-1H-benzimidazol-2-yl)carbamate
DB#: MSBNK-LCSB-LU045352
InChIKey: HXHWSAZORRCQMX-UHFFFAOYSA-N
InChI: InChI=1S/C12H15N3O2S/c1-3-6-18-8-4-5-9-10(7-8)14-11(13-9)15-12(16)17-2/h4-5,7H,3,6H2,1-2H3,(H2,13,14,15,16)
SMILES: CCCSC1=CC=C2NC(NC(=O)OC)=NC2=C1
Precursor_type: [M-H]-
Spectrum_type: MS2
PrecursorMZ: 264.0812
Instrument_type: LC-ESI-QFT
Instrument: Q Exactive Orbitrap (Thermo Scientific)
Ion_mode: NEGATIVE
Collision_energy: 30
Formula: C12H15N3O2S
MW: 265
ExactMass: 265.0885
Comments: Parent=264.0812
Splash: splash10-0080-0690000000-1d786dcfa02d3217df4f
Num Peaks: 4
189.0003 999
221.0265 522
232.0551 849
264.0815 113

Name: Inabenfide;Inabenfide;92401
DB#: MSBNK-BAFG-CSL23111014303
InChIKey: PFDCOZXELJAUTR-UHFFFAOYSA-N
InChI: InChI=1S/C19H15ClN2O2/c20-15-6-7-17(22-19(24)14-8-10-21-11-9-14)16(12-15)18(23)13-4-2-1-3-5-13/h1-12,18,23H,(H,22,24)
SMILES: C1=CC=C(C=C1)C(C2=C(C=CC(=C2)Cl)NC(=O)C3=CC=NC=C3)O
Precursor_type: [M-H]-
Spectrum_type: MS2
PrecursorMZ: 337.0749
Instrument_type: LC-ESI-QTOF
Instrument: TripleTOF 6600 SCIEX
Ion_mode: NEGATIVE
Collision_energy: 70
Formula: C19H15ClN2O2
MW: 338
ExactMass: 338.0822
Comments: Parent=337.0749
Splash: splash10-004i-9000000000-f3b4835ec549e638b77a
Num Peaks: 5
34.9678 33
41.9969 52
78.0325 999
116.011 11
229.012 11

Name: Abscisic acid;Abscisic acid;287291
DB#: MSBNK-Washington_State_Univ-BML80673
InChIKey: JLIDBLDQVAYHNE-UHFFFAOYSA-N
InChI: InChI=1S/C15H20O4/c1-10(7-13(17)18)5-6-15(19)11(2)8-12(16)9-14(15,3)4/h5-8,19H,9H2,1-4H3,(H,17,18)
SMILES: CC1=CC(=O)CC(C1(C=CC(=CC(=O)O)C)O)(C)C
Spectrum_type: MS
Instrument_type: LC-APCI-QTOF
Instrument: Agilent 1200 RRLC; Agilent 6520 QTOF
Ion_mode: NEGATIVE
Formula: C15H20O4
MW: 264
ExactMass: 264.136159
Comments: Parent=-1
Splash: splash10-03di-0090000000-8d6c88794026eabc640f
Num Peaks: 1
263.1289235 999

Name: Warfarin;Warfarin;54678486
DB#: MSBNK-BAFG-CSL23111018721
InChIKey: PJVWKTKQMONHTI-UHFFFAOYSA-N
InChI: InChI=1S/C19H16O4/c1-12(20)11-15(13-7-3-2-4-8-13)17-18(21)14-9-5-6-10-16(14)23-19(17)22/h2-10,15,21H,11H2,1H3
SMILES: CC(=O)CC(C1=CC=CC=C1)C2=C(C3=CC=CC=C3OC2=O)O
Precursor_type: [M-H]-
Spectrum_type: MS2
PrecursorMZ: 307.0976
Instrument_type: LC-ESI-QTOF
Instrument: TripleTOF 6600 SCIEX
Ion_mode: NEGATIVE
Collision_energy: 30
Formula: C19H16O4
MW: 308
ExactMass: 308.1049
Comments: Parent=307.0976
Splash: splash10-0w29-0592000000-d38d2f1a07ace201f9f7
Num Peaks: 6
57.0333 35
117.0336 44
161.0244 569
223.0757 36
250.0636 999
307.0979 285

Name: Coumatetralyl;Coumatetralyl;54678504
Synon: 4-hydroxy-3-(1,2,3,4-tetrahydronaphthalen-1-yl)chromen-2-one
DB#: MSBNK-LCSB-LU071051
InChIKey: ULSLJYXHZDTLQK-UHFFFAOYSA-N
InChI: InChI=1S/C19H16O3/c20-18-15-9-3-4-11-16(15)22-19(21)17(18)14-10-5-7-12-6-1-2-8-13(12)14/h1-4,6,8-9,11,14,20H,5,7,10H2
SMILES: OC1=C(C2CCCC3=C2C=CC=C3)C(=O)OC2=C1C=CC=C2
Precursor_type: [M-H]-
Spectrum_type: MS2
PrecursorMZ: 291.1027
Instrument_type: LC-ESI-QFT
Instrument: Q Exactive Orbitrap (Thermo Scientific)
Ion_mode: NEGATIVE
Collision_energy: 15
Formula: C19H16O3
MW: 292
ExactMass: 292.1099
Comments: Parent=291.1027
Splash: splash10-0006-0090000000-fb74a522681051a38c43
Num Peaks: 4
143.0509 1
247.113 4
290.0929 1
291.1027 999

Name: Coumatetralyl;Coumatetralyl;54678504
Synon: 4-hydroxy-3-(1,2,3,4-tetrahydronaphthalen-1-yl)chromen-2-one
DB#: MSBNK-Eawag-EQ01094554
InChIKey: ULSLJYXHZDTLQK-UHFFFAOYSA-N
InChI: InChI=1S/C19H16O3/c20-18-15-9-3-4-11-16(15)22-19(21)17(18)14-10-5-7-12-6-1-2-8-13(12)14/h1-4,6,8-9,11,14,20H,5,7,10H2
SMILES: C1CC(C2=CC=CC=C2C1)C3=C(C4=CC=CC=C4OC3=O)O
Precursor_type: [M-H]-
Spectrum_type: MS2
PrecursorMZ: 291.1027
Instrument_type: LC-ESI-QFT
Instrument: Exploris 240 Orbitrap Thermo Scientific
Ion_mode: NEGATIVE
Collision_energy: 60 % (nominal)
Formula: C19H16O3
MW: 292
ExactMass: 292.1099
Comments: Parent=291.1027
Splash: splash10-0006-0940000000-4d09072d7cfa62ffbdd0
Num Peaks: 14
93.0346 114
106.0424 380
117.0342 19
119.0504 95
135.0452 228
141.071 999
143.0502 146
167.0866 15
187.04 132
219.0814 148
245.0969 138
247.1129 294
263.1078 24
291.1027 329

Name: Cyclopeptin;Cyclopeptine;15649435
Synon: Cyclopeptine
Synon: 3-benzyl-4-methyl-1,3-dihydro-1,4-benzodiazepine-2,5-dione
DB#: MSBNK-HBM4EU-HB003192
InChIKey: KSQNKZMAMGACTL-UHFFFAOYSA-N
InChI: InChI=1S/C17H16N2O2/c1-19-15(11-12-7-3-2-4-8-12)16(20)18-14-10-6-5-9-13(14)17(19)21/h2-10,15H,11H2,1H3,(H,18,20)
SMILES: CN1C(C(=O)NC2=CC=CC=C2C1=O)CC3=CC=CC=C3
Precursor_type: [M-H]-
Spectrum_type: MS2
PrecursorMZ: 279.1139
Instrument_type: LC-ESI-ITFT
Instrument: LTQ Orbitrap XL Thermo Scientific
Ion_mode: NEGATIVE
Collision_energy: 15 % (nominal)
Formula: C17H16N2O2
MW: 280
ExactMass: 280.1212
Comments: Parent=279.1139
Splash: splash10-004i-0090000000-f00ff8566c4f2ce3a4ab
Num Peaks: 2
261.1037 20
279.1139 999

Name: Citromycetin;Citromycetin;65029
Synon: 8,9-dihydroxy-2-methyl-4-oxo-5H-pyrano[3,2-c]chromene-10-carboxylic acid
DB#: MSBNK-HBM4EU-HB003121
InChIKey: PKEPGKZPVDAVKI-UHFFFAOYSA-N
InChI: InChI=1S/C14H10O7/c1-5-2-7(15)6-4-20-9-3-8(16)12(17)11(14(18)19)10(9)13(6)21-5/h2-3,16-17H,4H2,1H3,(H,18,19)
SMILES: CC1=CC(=O)C2=C(O1)C3=C(C=C(C(=C3C(=O)O)O)O)OC2
Precursor_type: [M-H]-
Spectrum_type: MS2
PrecursorMZ: 289.0354
Instrument_type: LC-ESI-ITFT
Instrument: LTQ Orbitrap XL Thermo Scientific
Ion_mode: NEGATIVE
Collision_energy: 50 % (nominal)
Formula: C14H10O7
MW: 290
ExactMass: 290.04265
Comments: Parent=289.0354
Splash: splash10-0002-0090000000-5229660da1fae5648098
Num Peaks: 16
117.0348 40
131.0502 3
147.0456 5
157.0657 3
159.0445 7
173.0607 12
177.0553 2
183.0454 4
186.0327 2
199.0398 3
201.0558 146
203.0354 1
217.0512 7
227.0349 19
245.0455 999
289.0352 242

Name: Amoxicillin;Amoxycillin;33613
Synon: Amoxicillin anhydrous
Synon: (2S,5R,6R)-6-[[(2R)-2-amino-2-(4-hydroxyphenyl)-1-oxoethyl]amino]-3,3-dimethyl-7-oxo-4-thia-1-azabicyclo[3.2.0]heptane-2-carboxylic acid
DB#: MSBNK-Eawag-EQ308356
InChIKey: LSQZJLSUYDQPKJ-NJBDSQKTSA-N
InChI: InChI=1S/C16H19N3O5S/c1-16(2)11(15(23)24)19-13(22)10(14(19)25-16)18-12(21)9(17)7-3-5-8(20)6-4-7/h3-6,9-11,14,20H,17H2,1-2H3,(H,18,21)(H,23,24)/t9-,10-,11+,14-/m1/s1
SMILES: CC1(C)S[C@@H]2[C@H](NC(=O)[C@H](N)C3=CC=C(O)C=C3)C(=O)N2[C@H]1C(O)=O
Precursor_type: [M-H]-
Spectrum_type: MS2
PrecursorMZ: 364.0973
Instrument_type: LC-ESI-QFT
Instrument: Q Exactive Orbitrap Thermo Scientific
Ion_mode: NEGATIVE
Collision_energy: 90 (nominal)
Formula: C16H19N3O5S
MW: 365
ExactMass: 365.10454
Comments: Parent=364.0973
Splash: splash10-00dl-9600000000-b831842a45369bb2b48c
Num Peaks: 52
56.9804 23
58.9961 18
59.9915 1
60.9754 5
65.0397 8
67.0302 5
70.9836 5
71.9913 192
72.9992 252
74.007 379
74.991 27
77.0397 17
82.0173 2
83.0251 289
83.9913 54
84.9991 1
86.007 39
89.0179 1
93.0346 999
95.025 20
95.0502 194
99.9863 69
102.002 15
105.0346 21
108.0217 2
111.0021 8
111.9863 13
117.0347 22
118.03 60
119.0502 114
120.0455 156
121.0295 8
123.0452 782
123.9987 3
125.0063 2
129.0129 40
129.0346 25
130.03 2
131.0377 7
132.0217 164
133.0295 109
137.0067 51
144.0454 69
145.0294 5
146.0247 6
146.0612 14
147.0324 1
150.0145 9
151.0222 22
162.0019 13
163.0225 3
172.0404 17

Name: Albendazole;Albendazole-D3;2082
Synon: methyl N-(6-propylsulfanyl-1H-benzimidazol-2-yl)carbamate
DB#: MSBNK-LCSB-LU045356
InChIKey: HXHWSAZORRCQMX-UHFFFAOYSA-N
InChI: InChI=1S/C12H15N3O2S/c1-3-6-18-8-4-5-9-10(7-8)14-11(13-9)15-12(16)17-2/h4-5,7H,3,6H2,1-2H3,(H2,13,14,15,16)
SMILES: CCCSC1=CC=C2NC(NC(=O)OC)=NC2=C1
Precursor_type: [M-H]-
Spectrum_type: MS2
PrecursorMZ: 264.0812
Instrument_type: LC-ESI-QFT
Instrument: Q Exactive Orbitrap (Thermo Scientific)
Ion_mode: NEGATIVE
Collision_energy: 90
Formula: C12H15N3O2S
MW: 265
ExactMass: 265.0885
Comments: Parent=264.0812
Splash: splash10-0a4r-3900000000-56138a90829f660cb4cc
Num Peaks: 7
57.9757 705
81.9758 59
94.9837 35
133.9943 57
159.9976 715
161.0054 579
189.0003 999

Name: Sulfentrazon;Sulfentrazone;86369
Synon: N-(2,4-dichloro-5-(4-(difluoromethyl)-4,5-dihydro-3-methyl-5-oxo-1H-1,2,4-triazol-1-yl)phenyl)methanesulfonamide
Synon: N-[2,4-dichloro-5-[4-(difluoromethyl)-3-methyl-5-oxo-1,2,4-triazol-1-yl]phenyl]methanesulfonamide
DB#: MSBNK-Eawag-EQ320955
InChIKey: OORLZFUTLGXMEF-UHFFFAOYSA-N
InChI: InChI=1S/C11H10Cl2F2N4O3S/c1-5-16-19(11(20)18(5)10(14)15)9-4-8(17-23(2,21)22)6(12)3-7(9)13/h3-4,10,17H,1-2H3
SMILES: O=S(=O)(Nc2c(Cl)cc(Cl)c(N1/N=C(\N(C1=O)C(F)F)C)c2)C
Precursor_type: [M-H]-
Spectrum_type: MS2
PrecursorMZ: 384.9746
Instrument_type: LC-ESI-QFT
Instrument: Q Exactive Plus Orbitrap Thermo Scientific
Ion_mode: NEGATIVE
Collision_energy: 75 (nominal)
Formula: C11H10Cl2F2N4O3S
MW: 386
ExactMass: 385.98187
Comments: Parent=384.9746
Splash: splash10-0002-1910000000-a1624ef5aeacc3fe3324
Num Peaks: 100
50.0036 10
63.9625 66
65.0146 3
65.9986 5
70.9462 46
71.0052 76
74.0037 14
76.9704 107
78.986 19
79.9575 1
80.0142 10
82.0411 40
87 28
87.0114 1
88.0068 10
88.0193 6
89.0148 5
89.9986 8
90.01 2
91.0112 18
98.0037 1
100.0067 85
101.0145 50
108.0203 5
112.0069 8
113.0147 2
114.0099 5
114.0224 1
115.0178 6
116.0255 2
117.046 2
119.0052 5
121.9805 3
123.9959 12
124.0066 1
126.0099 93
127.9911 8
128.0266 100
134.9756 29
136.9912 6
139.0176 6
140.0255 44
142.0411 7
145.0081 5
146.0162 11
146.9757 5
148.0329 36
148.9913 13
151.0068 7
152.0147 35
153.0227 102
155.0363 1
156.0444 2
157.957 7
160.9787 5
161.9866 25
162.9704 3
163.9784 20
164.9861 46
165.0209 12
166.9819 69
168.0206 12
168.9976 1
171.024 7
171.9602 72
173.9861 3
174.011 7
174.031 5
176.0022 23
177.0101 10
177.9815 11
178.0179 25
178.9894 2
179.9426 5
179.9972 26
180.9852 7
182.9522 19
182.9769 7
184.0394 3
185.0266 2
188.9739 2
189.9815 167
196.9553 18
198.9473 999
199.9551 56
200.963 59
202.9813 18
203.9969 31
208.9798 7
209.9877 2
212.9629 39
215.9759 6
221.0239 17
225.9582 130
228.9912 1
231 72
238.9656 1
239.9737 89
255.9951 2
306.9971 3

Name: Flubendazole;Flubendazole;35802
DB#: MSBNK-BAFG-CSL2311091027
InChIKey: CPEUVMUXAHMANV-UHFFFAOYSA-N
InChI: InChI=1S/C16H12FN3O3/c1-23-16(22)20-15-18-12-7-4-10(8-13(12)19-15)14(21)9-2-5-11(17)6-3-9/h2-8H,1H3,(H2,18,19,20,22)
SMILES: COC(=O)Nc1[nH]c2cc(ccc2n1)C(=O)c3ccc(F)cc3
Precursor_type: [M-H]-
Spectrum_type: MS2
PrecursorMZ: 312.079
Instrument_type: LC-ESI-QTOF
Instrument: TripleTOF 5600 SCIEX
Ion_mode: NEGATIVE
Collision_energy: 70
Formula: C16H12FN3O3
MW: 313
ExactMass: 313.0863
Comments: Parent=312.079
Splash: splash10-0a4i-0900000000-9cfe571d4efbf346e530
Num Peaks: 3
115.0302 70
129.0333 203
157.0285 999

Name: Bensulfuron-Methyl;Bensulfuron-methyl;54960
Synon: methyl 2-[(4,6-dimethoxypyrimidin-2-yl)carbamoylsulfamoylmethyl]benzoate
DB#: MSBNK-Eawag-EQ01120755
InChIKey: XMQFTWRPUQYINF-UHFFFAOYSA-N
InChI: InChI=1S/C16H18N4O7S/c1-25-12-8-13(26-2)18-15(17-12)19-16(22)20-28(23,24)9-10-6-4-5-7-11(10)14(21)27-3/h4-8H,9H2,1-3H3,(H2,17,18,19,20,22)
SMILES: COC1=CC(=NC(=N1)NC(=O)NS(=O)(=O)CC2=CC=CC=C2C(=O)OC)OC
Precursor_type: [M-H]-
Spectrum_type: MS2
PrecursorMZ: 409.0823
Instrument_type: LC-ESI-QFT
Instrument: Exploris 240 Orbitrap Thermo Scientific
Ion_mode: NEGATIVE
Collision_energy: 75 % (nominal)
Formula: C16H18N4O7S
MW: 410
ExactMass: 410.0896
Comments: Parent=409.0823
Splash: splash10-0gi0-4900000000-078691d94d06c031a123
Num Peaks: 16
65.0145 785
65.9985 945
78.9734 26
82.0172 130
90.01 97
97.0407 50
102.035 241
107.0126 669
109.0282 38
122.036 999
124.0516 101
130.0295 27
132.0455 212
139.0385 558
154.062 912
196.0071 141

Name: Warfarin;Warfarin;54678486
Synon: 4-hydroxy-3-(3-oxo-1-phenylbutyl)chromen-2-one
DB#: MSBNK-Athens_Univ-AU241560
InChIKey: PJVWKTKQMONHTI-UHFFFAOYSA-N
InChI: InChI=1S/C19H16O4/c1-12(20)11-15(13-7-3-2-4-8-13)17-18(21)14-9-5-6-10-16(14)23-19(17)22/h2-10,15,21H,11H2,1H3
SMILES: CC(=O)CC(C1=CC=CC=C1)C1=C(O)C2=CC=CC=C2OC1=O
Precursor_type: [M-H]-
Spectrum_type: MS2
PrecursorMZ: 307.0976
Instrument_type: LC-ESI-QTOF
Instrument: Bruker maXis Impact
Ion_mode: NEGATIVE
Collision_energy: 40 eV
Formula: C19H16O4
MW: 308
ExactMass: 308.1048590
Comments: Parent=307.0976
Splash: splash10-0j4i-0970000000-2c75cacce7c41d3cabc3
Num Peaks: 20
117.0341 657
118.0387 85
130.0424 88
145.0657 37
157.0657 44
161.0239 999
162.0279 105
193.0635 58
195.0816 117
205.0653 73
206.0725 283
207.0753 67
219.0819 66
221.0591 73
222.0664 78
223.0748 89
249.0508 37
250.0619 864
251.0654 188
252.0639 38

Name: 4-Aminophenylsulfone;Dapson;2955
Synon: 4,4'-Sulfonylbisbenzenamine
Synon: Dapsone
Synon: Diaphenylsulfone
DB#: MSBNK-Keio_Univ-KO000303
InChIKey: MQJKPEGWNLWLTK-UHFFFAOYSA-N
InChI: InChI=1S/C12H12N2O2S/c13-9-1-5-11(6-2-9)17(15,16)12-7-3-10(14)4-8-12/h1-8H,13-14H2
SMILES: Nc(c2)ccc(c2)S(=O)(=O)c(c1)ccc(N)c1
Precursor_type: [M-H]-
Spectrum_type: MS2
PrecursorMZ: 247
Instrument_type: LC-ESI-QQ
Instrument: API3000, Applied Biosystems
Ion_mode: NEGATIVE
Collision_energy: 40 V
Formula: C12H12N2O2S
MW: 248
ExactMass: 248.06195
Comments: Parent=247
Splash: splash10-0a4l-3900000000-a1f636a2e557bc9b69a5
Num Peaks: 23
59.000 37
64.300 12
73.100 11
78.700 5
91.100 512
92.200 12
95.000 20
96.900 6
104.200 5
106.100 6
107.200 999
108.200 9
119.000 28
132.300 5
135.000 19
136.900 8
143.200 6
150.200 264
155.000 87
156.100 50
165.200 95
211.500 11
247.600 16

Name: Sulfamerazine;Sulfamerazine;5325
DB#: MSBNK-BAFG-CSL23111013722
InChIKey: QPPBRPIAZZHUNT-UHFFFAOYSA-N
InChI: InChI=1S/C11H12N4O2S/c1-8-6-7-13-11(14-8)15-18(16,17)10-4-2-9(12)3-5-10/h2-7H,12H2,1H3,(H,13,14,15)
SMILES: CC1=NC(=NC=C1)NS(=O)(=O)C2=CC=C(C=C2)N
Precursor_type: [M-H]-
Spectrum_type: MS2
PrecursorMZ: 263.0608
Instrument_type: LC-ESI-QTOF
Instrument: TripleTOF 5600 SCIEX
Ion_mode: NEGATIVE
Collision_energy: 30
Formula: C11H12N4O2S
MW: 264
ExactMass: 264.0681
Comments: Parent=263.0608
Splash: splash10-03dj-0790000000-b2355d880279e2d8cbed
Num Peaks: 5
92.0237 58
108.0569 164
196.0185 82
199.0995 564
263.0607 999

Name: Brodifacoum;brodifacoum;54680676
Synon: 3-[3-[4-(4-bromophenyl)phenyl]-1,2,3,4-tetrahydronaphthalen-1-yl]-4-hydroxychromen-2-one
DB#: MSBNK-Eawag-EQ01094666
InChIKey: VEUZZDOCACZPRY-UHFFFAOYSA-N
InChI: InChI=1S/C31H23BrO3/c32-24-15-13-20(14-16-24)19-9-11-21(12-10-19)23-17-22-5-1-2-6-25(22)27(18-23)29-30(33)26-7-3-4-8-28(26)35-31(29)34/h1-16,23,27,33H,17-18H2
SMILES: C1C(CC2=CC=CC=C2C1C3=C(C4=CC=CC=C4OC3=O)O)C5=CC=C(C=C5)C6=CC=C(C=C6)Br
Precursor_type: [M-H]-
Spectrum_type: MS2
PrecursorMZ: 521.0758
Instrument_type: LC-ESI-QFT
Instrument: Exploris 240 Orbitrap Thermo Scientific
Ion_mode: NEGATIVE
Collision_energy: 120 % (nominal)
Formula: C31H23BrO3
MW: 522
ExactMass: 522.0831
Comments: Parent=521.0758
Splash: splash10-004i-9000000000-56420e38875f08b7a07c
Num Peaks: 9
59.0139 13
65.0397 17
67.0191 9
78.9189 999
92.0269 4
93.0346 162
115.0553 49
117.0345 14
143.0502 47

Name: Fenhexamid;Fenhexamid;213031
Synon: N-(2,3-dichloro-4-hydroxy-phenyl)-1-methyl-cyclohexanecarboxamide
DB#: MSBNK-Eawag-EQ305755
InChIKey: VDLGAVXLJYLFDH-UHFFFAOYSA-N
InChI: InChI=1S/C14H17Cl2NO2/c1-14(7-3-2-4-8-14)13(19)17-9-5-6-10(18)12(16)11(9)15/h5-6,18H,2-4,7-8H2,1H3,(H,17,19)
SMILES: O=C(Nc1ccc(O)c(Cl)c1Cl)C2(C)CCCCC2
Precursor_type: [M-H]-
Spectrum_type: MS2
PrecursorMZ: 300.0564
Instrument_type: LC-ESI-QFT
Instrument: Q Exactive Orbitrap Thermo Scientific
Ion_mode: NEGATIVE
Collision_energy: 75 (nominal)
Formula: C14H17Cl2NO2
MW: 301
ExactMass: 301.06363
Comments: Parent=300.0564
Splash: splash10-006t-0490000000-08783857e81ca2c49e80
Num Peaks: 42
103.0064 24
120.0091 10
132.0092 15
138.9831 196
154.9778 14
155.9858 101
157.0531 36
159.0325 19
161.0486 4
166.9779 97
167.9857 122
168.0818 7
170.0255 5
172.0402 7
174.9596 63
180.9937 225
182.9728 24
184.0404 35
184.0767 57
185.0482 52
185.0846 115
191.986 24
192.9936 153
194.0014 175
195.0093 154
198.0559 7
200.0719 21
200.1082 27
203.0952 16
206.0012 4
207.0091 41
208.0171 94
212.0717 160
213.0796 115
216.0666 8
220.017 354
221.0248 696
228.1032 21
234.0324 45
248.0484 999
249.0562 691
264.0797 397

Name: Mandipropamid;Mandipropamid;11292824
Synon: 2-(4-Chlorophenyl)-N-{2-[3-methoxy-4-(2-propyn-1-yloxy)phenyl]ethyl}-2-(2-propyn-1-yloxy)acetamide
DB#: MSBNK-Eawag-EQ306151
InChIKey: KWLVWJPJKJMCSH-UHFFFAOYSA-N
InChI: InChI=1S/C23H22ClNO4/c1-4-14-28-20-11-6-17(16-21(20)27-3)12-13-25-23(26)22(29-15-5-2)18-7-9-19(24)10-8-18/h1-2,6-11,16,22H,12-15H2,3H3,(H,25,26)
SMILES: Clc1ccc(cc1)C(OCC#C)C(=O)NCCc2ccc(OCC#C)c(OC)c2
Precursor_type: [M-H]-
Spectrum_type: MS2
PrecursorMZ: 410.1165
Instrument_type: LC-ESI-QFT
Instrument: Q Exactive Orbitrap Thermo Scientific
Ion_mode: NEGATIVE
Collision_energy: 15 (nominal)
Formula: C23H22ClNO4
MW: 411
ExactMass: 411.12374
Comments: Parent=410.1165
Splash: splash10-0udi-0931000000-e6f9571377adf0516d20
Num Peaks: 46
82.03 2
84.0091 13
84.0455 1
110.0248 2
111.0007 5
121.0295 10
123.0089 28
125.0164 5
134.0374 5
136.053 212
138.0323 14
143.0502 49
146.0374 2
147.0452 2
149.0607 43
150.9957 37
153.0113 999
154.9906 6
159.045 1
160.0531 21
161.0609 7
163.0642 1
165.0109 1
168.0428 99
175.0764 40
176.0271 6
177.0112 1
178.0432 1
179.0267 6
181.0061 1
192.0224 6
194.0378 116
197.0011 44
204.0222 23
206.0378 9
217.0301 2
218.0376 1
221.025 28
222.0328 373
234.0334 1
235.0407 12
237.0196 2
242.038 28
250.0276 48
267.0305 123
382.1216 343

Name: Amoxicillin;Amoxycillin;33613
DB#: MSBNK-BAFG-CSL2311092247
InChIKey: LSQZJLSUYDQPKJ-NJBDSQKTSA-N
InChI: InChI=1S/C16H19N3O5S/c1-16(2)11(15(23)24)19-13(22)10(14(19)25-16)18-12(21)9(17)7-3-5-8(20)6-4-7/h3-6,9-11,14,20H,17H2,1-2H3,(H,18,21)(H,23,24)/t9-,10-,11+,14-/m1/s1
SMILES: CC1(S[C@@H]2[C@@H](C(N2[C@H]1C(O)=O)=O)NC([C@@H](c3ccc(O)cc3)N)=O)C
Precursor_type: [M-H]-
Spectrum_type: MS2
PrecursorMZ: 364.0973
Instrument_type: LC-ESI-QTOF
Instrument: TripleTOF 5600 SCIEX
Ion_mode: NEGATIVE
Collision_energy: 40
Formula: C16H19N3O5S
MW: 365
ExactMass: 365.1045
Comments: Parent=364.0973
Splash: splash10-05c6-6960000000-047cf7687d32ffffd3c2
Num Peaks: 16
71.9914 71
74.0095 71
83.0225 142
93.0334 999
93.0482 71
129.0118 784
129.0345 71
132.021 285
133.0239 71
133.0348 214
146.0652 142
172.0408 142
172.0568 142
189.0634 71
206.0268 856
223.0566 428

Name: Gibberellic acid;Gibberellic acid;6466
Synon: Gibberellin A3
DB#: MSBNK-Waters-WA000212
InChIKey: IXORZMNAPKEEDV-OBDJNFEBSA-N
InChI: InChI=1S/C19H22O6/c1-9-7-17-8-18(9,24)5-3-10(17)19-6-4-11(20)16(2,15(23)25-19)13(19)12(17)14(21)22/h4,6,10-13,20,24H,1,3,5,7-8H2,2H3,(H,21,22)/t10-,11+,12-,13-,16-,17+,18+,19-/m1/s1
SMILES: OC(=O)[C@H]([C@@]321)[C@]([H])([C@@](C)54)[C@](C=C[C@H](O)5)(OC(=O)4)[C@]([H])(CC[C@@](O)(C(=C)C3)C2)1
Precursor_type: [M-H]-
Spectrum_type: MS2
PrecursorMZ: 345.1
Instrument_type: LC-ESI-QQ
Instrument: QuattroPremier XE, Waters
Ion_mode: NEGATIVE
Collision_energy: 10 V
Formula: C19H22O6
MW: 346
ExactMass: 346.14164
Comments: Parent=345.1
Splash: splash10-0002-0009000000-4c7b62eb0b49c7a74045
Num Peaks: 6
141 8
239 74
344 20
345 999
346 106
384 8

Name: Albendazole;Albendazole-D3;2082
Synon: methyl N-(6-propylsulfanyl-1H-benzimidazol-2-yl)carbamate
DB#: MSBNK-CASMI_2016-SM853555
InChIKey: HXHWSAZORRCQMX-UHFFFAOYSA-N
InChI: InChI=1S/C12H15N3O2S/c1-3-6-18-8-4-5-9-10(7-8)14-11(13-9)15-12(16)17-2/h4-5,7H,3,6H2,1-2H3,(H2,13,14,15,16)
SMILES: CCCSc1ccc2nc(NC(=O)OC)[nH]c2c1
Precursor_type: [M-H]-
Spectrum_type: MS2
PrecursorMZ: 264.0812
Instrument_type: LC-ESI-QFT
Instrument: Q Exactive Plus Orbitrap Thermo Scientific
Ion_mode: NEGATIVE
Collision_energy: 35  (nominal)
Formula: C12H15N3O2S
MW: 265
ExactMass: 265.08850
Comments: Parent=264.0812
Splash: splash10-001r-0790000000-8ba2b09e2eefe111496f
Num Peaks: 2
188.9999 790
232.0551 999

Name: Epinephrine;Epinephrine;5816
Synon: 4-[(1R)-1-hydroxy-2-(methylamino)ethyl]benzene-1,2-diol
DB#: MSBNK-Eawag-EQ332554
InChIKey: UCTWMZQNUQWSLP-VIFPVBQESA-N
InChI: InChI=1S/C9H13NO3/c1-10-5-9(13)6-2-3-7(11)8(12)4-6/h2-4,9-13H,5H2,1H3/t9-/m0/s1
SMILES: CNC[C@@H](C1=CC(=C(C=C1)O)O)O
Precursor_type: [M-H]-
Spectrum_type: MS2
PrecursorMZ: 182.0823
Instrument_type: LC-ESI-QFT
Instrument: Q Exactive Orbitrap Thermo Scientific
Ion_mode: NEGATIVE
Collision_energy: 60 (nominal)
Formula: C9H13NO3
MW: 183
ExactMass: 183.08954
Comments: Parent=182.0823
Splash: splash10-00di-0900000000-40299b1fe53fcb9eecd0
Num Peaks: 24
93.0346 6
108.0217 10
109.0296 28
121.0296 9
122.0374 999
123.0452 39
124.0165 23
131.0377 3
134.0373 4
135.0452 23
136.0167 5
137.0244 44
139.04 3
144.0454 1
147.0326 11
148.0405 102
149.0481 322
153.0192 3
154.0272 49
160.0404 4
161.0482 12
162.0561 25
163.0639 11
164.0718 312

Name: Mefenamic acid;Mefenamic acid;4044
Synon: 2-(2,3-dimethylanilino)benzoic acid
DB#: MSBNK-LCSB-LU032754
InChIKey: HYYBABOKPJLUIN-UHFFFAOYSA-N
InChI: InChI=1S/C15H15NO2/c1-10-6-5-9-13(11(10)2)16-14-8-4-3-7-12(14)15(17)18/h3-9,16H,1-2H3,(H,17,18)
SMILES: CC1=C(C)C(NC2=C(C=CC=C2)C(O)=O)=CC=C1
Precursor_type: [M-H]-
Spectrum_type: MS2
PrecursorMZ: 240.103
Instrument_type: LC-ESI-QFT
Instrument: Q Exactive Orbitrap (Thermo Scientific)
Ion_mode: NEGATIVE
Collision_energy: 60
Formula: C15H15NO2
MW: 241
ExactMass: 241.1103
Comments: Parent=240.103
Splash: splash10-0002-0900000000-d927555d03bf245dd276
Num Peaks: 19
65.0397 2
91.0427 1
92.0506 18
93.0709 1
116.0507 2
118.0663 13
120.0818 9
130.0662 1
144.0821 4
166.0662 2
179.0743 9
179.0866 107
180.0819 255
181.0897 2
192.082 266
193.0892 2
194.0975 172
196.1131 999
211.0637 1

Name: 3,7,4'-Trihydroxyflavone;Emodin;3220
DB#: MSBNK-Washington_State_Univ-BML80341
InChIKey: OBWHQJYOOCRPST-UHFFFAOYSA-N
InChI: InChI=1S/C15H10O5/c16-9-3-1-8(2-4-9)15-14(19)13(18)11-6-5-10(17)7-12(11)20-15/h1-7,16-17,19H
SMILES: C1=CC(=CC=C1C2=C(C(=O)C3=C(O2)C=C(C=C3)O)O)O
Spectrum_type: MS
Instrument_type: LC-ESI-QTOF
Instrument: Agilent 1200 RRLC; Agilent 6520 QTOF
Ion_mode: NEGATIVE
Formula: C15H10O5
MW: 270
ExactMass: 270.052823
Comments: Parent=-1
Splash: splash10-014i-0090000000-e02e95f10059df5a12c4
Num Peaks: 1
269.0455235 999

Name: Pencycuron;Pencycuron;91692
Synon: 1-(4-chlorobenzyl)-1-cyclopentyl-3-phenyl-urea
DB#: MSBNK-Eawag-EQ306456
InChIKey: OGYFATSSENRIKG-UHFFFAOYSA-N
InChI: InChI=1S/C19H21ClN2O/c20-16-12-10-15(11-13-16)14-22(18-8-4-5-9-18)19(23)21-17-6-2-1-3-7-17/h1-3,6-7,10-13,18H,4-5,8-9,14H2,(H,21,23)
SMILES: Clc1ccc(cc1)CN(C(=O)Nc2ccccc2)C3CCCC3
Precursor_type: [M-H]-
Spectrum_type: MS2
PrecursorMZ: 327.127
Instrument_type: LC-ESI-QFT
Instrument: Q Exactive Orbitrap Thermo Scientific
Ion_mode: NEGATIVE
Collision_energy: 90 (nominal)
Formula: C19H21ClN2O
MW: 328
ExactMass: 328.13424
Comments: Parent=327.127
Splash: splash10-0006-9100000000-ead86eb3cbea7f0e46cc
Num Peaks: 6
81.0346 1
92.0506 999
111.0007 169
126.0118 4
154.9906 9
183.0116 2

Name: Nuarimol;Nuarimol;91683
Synon: (2-chlorophenyl)-(4-fluorophenyl)-pyrimidin-5-ylmethanol
DB#: MSBNK-LCSB-LU124454
InChIKey: SAPGTCDSBGMXCD-UHFFFAOYSA-N
InChI: InChI=1S/C17H12ClFN2O/c18-16-4-2-1-3-15(16)17(22,13-9-20-11-21-10-13)12-5-7-14(19)8-6-12/h1-11,22H
SMILES: OC(C1=CC=C(F)C=C1)(C1=CN=CN=C1)C1=CC=CC=C1Cl
Precursor_type: [M-H]-
Spectrum_type: MS2
PrecursorMZ: 313.0549
Instrument_type: LC-ESI-QFT
Instrument: Q Exactive Orbitrap (Thermo Scientific)
Ion_mode: NEGATIVE
Collision_energy: 60
Formula: C17H12ClFN2O
MW: 314
ExactMass: 314.0622
Comments: Parent=313.0549
Splash: splash10-014i-1900000000-8cbceb61e58edf2b3a89
Num Peaks: 18
57.0346 254
59.0502 74
101.0397 12
117.0346 28
127.0554 23
137.0395 9
139.0554 104
141.0707 25
156.0581 197
165.0346 816
167.0503 44
169.0659 999
171.0452 185
182.0375 25
183.0452 100
184.0528 69
198.0559 18
199.0404 39

Name: Sulfentrazon;Sulfentrazone;86369
Synon: N-(2,4-dichloro-5-(4-(difluoromethyl)-4,5-dihydro-3-methyl-5-oxo-1H-1,2,4-triazol-1-yl)phenyl)methanesulfonamide
Synon: N-[2,4-dichloro-5-[4-(difluoromethyl)-3-methyl-5-oxo-1,2,4-triazol-1-yl]phenyl]methanesulfonamide
DB#: MSBNK-Eawag-EQ320953
InChIKey: OORLZFUTLGXMEF-UHFFFAOYSA-N
InChI: InChI=1S/C11H10Cl2F2N4O3S/c1-5-16-19(11(20)18(5)10(14)15)9-4-8(17-23(2,21)22)6(12)3-7(9)13/h3-4,10,17H,1-2H3
SMILES: O=S(=O)(Nc2c(Cl)cc(Cl)c(N1/N=C(\N(C1=O)C(F)F)C)c2)C
Precursor_type: [M-H]-
Spectrum_type: MS2
PrecursorMZ: 384.9746
Instrument_type: LC-ESI-QFT
Instrument: Q Exactive Plus Orbitrap Thermo Scientific
Ion_mode: NEGATIVE
Collision_energy: 45 (nominal)
Formula: C11H10Cl2F2N4O3S
MW: 386
ExactMass: 385.98187
Comments: Parent=384.9746
Splash: splash10-0a4i-0239000000-d20b937954f74e3f7407
Num Peaks: 67
63.9625 26
65.0083 1
71.0052 2
76.9704 49
78.9859 1
91.0113 7
100.0067 2
106.0349 1
128.0266 2
136.9911 1
140.0253 3
146.016 1
148.0329 16
157.957 1
162.9942 2
164.9861 3
166.9817 14
171.9602 36
177.0097 4
178.0179 2
178.9892 3
179.9972 2
182.9522 1
182.9769 1
184.0393 2
189.9815 16
195.0309 1
196.9554 6
198.9472 237
199.955 81
200.9628 12
201.9507 9
202.9814 2
203.997 7
207.0004 1
208.9798 13
209.9877 8
211.9675 3
212.963 6
213.9946 12
215.9738 1
218.9533 2
219.9613 12
221.0237 22
224.9505 4
225.9582 113
228.9925 1
230.9996 24
238.9658 1
239.9738 167
240.982 2
244.9564 37
255.995 21
257.0003 11
266.9846 17
270.0127 16
271.0204 8
278.9783 19
286.9909 7
299.0013 69
301.0315 1
304.9818 4
305.9894 263
306.9973 999
334.9781 65
364.9688 7
384.9748 122

Name: Ketoprofen;Ketoprofen;3825
Synon: 2-(3-benzoylphenyl)propanoic acid
DB#: MSBNK-Eawag-EA020552
InChIKey: DKYWVDODHFEZIM-UHFFFAOYSA-N
InChI: InChI=1S/C16H14O3/c1-11(16(18)19)13-8-5-9-14(10-13)15(17)12-6-3-2-4-7-12/h2-11H,1H3,(H,18,19)
SMILES: CC(C1=CC=CC(=C1)C(=O)C2=CC=CC=C2)C(=O)O
Precursor_type: [M-H]-
Spectrum_type: MS2
PrecursorMZ: 253.087
Instrument_type: LC-ESI-ITFT
Instrument: LTQ Orbitrap XL Thermo Scientific
Ion_mode: NEGATIVE
Collision_energy: 15 % (nominal)
Formula: C16H14O3
MW: 254
ExactMass: 254.0943
Comments: Parent=253.087
Splash: splash10-0002-0900000000-520a79bdaf7ce3ec476c
Num Peaks: 7
169.0662 7
185.0609 13
197.061 999
209.0971 11
213.0916 8
223.0766 7
241.0869 47

Name: Coumatetralyl;Coumatetralyl;54678504
Synon: 4-hydroxy-3-(1,2,3,4-tetrahydronaphthalen-1-yl)chromen-2-one
DB#: MSBNK-LCSB-LU071055
InChIKey: ULSLJYXHZDTLQK-UHFFFAOYSA-N
InChI: InChI=1S/C19H16O3/c20-18-15-9-3-4-11-16(15)22-19(21)17(18)14-10-5-7-12-6-1-2-8-13(12)14/h1-4,6,8-9,11,14,20H,5,7,10H2
SMILES: OC1=C(C2CCCC3=C2C=CC=C3)C(=O)OC2=C1C=CC=C2
Precursor_type: [M-H]-
Spectrum_type: MS2
PrecursorMZ: 291.1027
Instrument_type: LC-ESI-QFT
Instrument: Q Exactive Orbitrap (Thermo Scientific)
Ion_mode: NEGATIVE
Collision_energy: 75
Formula: C19H16O3
MW: 292
ExactMass: 292.1099
Comments: Parent=291.1027
Splash: splash10-0006-2910000000-f4bcbe7444da77997f4e
Num Peaks: 49
59.0138 28
65.0397 18
67.019 17
91.0553 9
92.0269 2
93.0346 553
95.014 3
106.0424 152
107.0505 1
108.0217 10
115.0553 64
117.0346 99
119.0502 210
121.0295 2
129.071 31
130.0425 1
133.0296 2
135.0452 138
138.0322 32
139.0554 5
141.071 720
143.0502 999
161.0244 2
165.0708 13
167.0503 1
167.0865 20
169.0659 9
171.0818 1
185.0603 1
187.0401 57
191.0866 22
203.0863 2
215.0862 2
217.0659 16
217.1021 5
218.0742 7
218.1101 1
219.0815 105
229.1018 2
230.0736 9
231.0814 13
232.089 3
243.0814 86
244.0896 4
245.0971 277
246.1047 2
247.1126 15
263.0708 1
291.1031 3

Name: Zearalenone;Zearalenone;5281576
Synon: (4S,12E)-16,18-dihydroxy-4-methyl-3-oxabicyclo[12.4.0]octadeca-1(14),12,15,17-tetraene-2,8-dione
DB#: MSBNK-LCSB-LU021155
InChIKey: MBMQEIFVQACCCH-QBODLPLBSA-N
InChI: InChI=1S/C18H22O5/c1-12-6-5-9-14(19)8-4-2-3-7-13-10-15(20)11-16(21)17(13)18(22)23-12/h3,7,10-12,20-21H,2,4-6,8-9H2,1H3/b7-3+/t12-/m0/s1
SMILES: C[C@H]1CCCC(=O)CCC\C=C\C2=C(C(O)=CC(O)=C2)C(=O)O1
Precursor_type: [M-H]-
Spectrum_type: MS2
PrecursorMZ: 317.1394
Instrument_type: LC-ESI-QFT
Instrument: Q Exactive Orbitrap (Thermo Scientific)
Ion_mode: NEGATIVE
Collision_energy: 75
Formula: C18H22O5
MW: 318
ExactMass: 318.1467
Comments: Parent=317.1394
Splash: splash10-001i-2900000000-f71bf22cae6535f6eabc
Num Peaks: 83
57.0346 750
63.024 126
65.0033 149
65.0397 85
67.0189 16
68.9982 15
69.0346 42
71.0503 4
77.0397 5
79.0555 21
81.0346 55
83.0503 24
85.066 24
89.0397 107
91.0191 14
91.0554 81
93.0347 48
95.0503 41
97.0658 4
101.0396 13
102.0476 217
103.0554 262
104.0268 6
105.0346 60
105.071 15
106.0423 3
107.0503 152
109.0659 9
111.0817 16
113.0609 3
115.0554 76
117.0347 53
117.0709 11
119.0503 255
121.0295 13
121.066 20
123.0453 20
123.0819 3
129.0345 6
129.0709 14
129.0921 22
130.0424 999
131.0503 945
132.0217 620
133.0295 148
133.0659 46
135.0452 8
135.0817 7
136.053 4
137.0607 33
141.0347 5
141.071 5
143.0503 179
144.0581 11
145.0296 195
146.0374 101
147.0452 204
147.0816 12
149.0244 10
149.0607 23
151.0766 8
157.0659 30
158.0374 14
159.0452 102
159.0814 32
160.0166 481
161.0246 32
161.0609 19
163.0401 14
164.0478 4
171.0818 3
173.0243 12
173.0608 13
174.0323 53
175.0401 103
175.0765 13
185.0608 11
187.0402 131
188.048 5
193.0867 5
199.0765 9
201.0558 18
203.0723 3

Name: Ampicillin;Ampicillin;6249
DB#: MSBNK-BAFG-CSL2311091655
InChIKey: AVKUERGKIZMTKX-NJBDSQKTSA-N
InChI: InChI=1S/C16H19N3O4S/c1-16(2)11(15(22)23)19-13(21)10(14(19)24-16)18-12(20)9(17)8-6-4-3-5-7-8/h3-7,9-11,14H,17H2,1-2H3,(H,18,20)(H,22,23)/t9-,10-,11+,14-/m1/s1
SMILES: CC1(C)S[C@@H]2[C@H](NC(=O)[C@H](N)c3ccccc3)C(=O)N2[C@H]1C(O)=O
Precursor_type: [M-H]-
Spectrum_type: MS2
PrecursorMZ: 348.1024
Instrument_type: LC-ESI-QTOF
Instrument: TripleTOF 5600 SCIEX
Ion_mode: NEGATIVE
Collision_energy: 90
Formula: C16H19N3O4S
MW: 349
ExactMass: 349.1096
Comments: Parent=348.1024
Splash: splash10-00di-9000000000-f31d3761d7e643b72c5e
Num Peaks: 7
42.003 416
71.9929 499
72.999 416
73.0144 83
73.0252 83
74.0072 999
99.988 333

Name: Bromacil;Bromacil;9411
DB#: MSBNK-BAFG-CSL23111017683
InChIKey: CTSLUCNDVMMDHG-UHFFFAOYSA-N
InChI: InChI=1S/C9H13BrN2O2/c1-4-5(2)12-8(13)7(10)6(3)11-9(12)14/h5H,4H2,1-3H3,(H,11,14)
SMILES: CCC(C)N1C(=O)C(=C(NC1=O)C)Br
Precursor_type: [M-H]-
Spectrum_type: MS2
PrecursorMZ: 259.0087
Instrument_type: LC-ESI-QTOF
Instrument: TripleTOF 6600 SCIEX
Ion_mode: NEGATIVE
Collision_energy: 70
Formula: C9H13BrN2O2
MW: 260
ExactMass: 260.016
Comments: Parent=259.0087
Splash: splash10-004i-9000000000-a957fbe62373a80e98da
Num Peaks: 3
41.9997 36
78.9193 999
116.9223 12

Name: Stachybotrylactam;Stachybotrylactam;45934402
Synon: 3,4`-dihydroxy-4,4,7,8a-tetramethylspiro[2,3,4a,5,6,7-hexahydro-1H-naphthalene-8,2`-7,8-dihydro-3H-furo[2,3-e]isoindole]-6`-one
DB#: MSBNK-HBM4EU-HB003395
InChIKey: ZSVLMDBFFSSVAK-UHFFFAOYSA-N
InChI: InChI=1S/C23H31NO4/c1-12-5-6-17-21(2,3)18(26)7-8-22(17,4)23(12)10-14-16(25)9-13-15(19(14)28-23)11-24-20(13)27/h9,12,17-18,25-26H,5-8,10-11H2,1-4H3,(H,24,27)
SMILES: CC1CCC2C(C(CCC2(C13CC4=C(C=C5C(=C4O3)CNC5=O)O)C)O)(C)C
Precursor_type: [M-H]-
Spectrum_type: MS2
PrecursorMZ: 384.218
Instrument_type: LC-ESI-ITFT
Instrument: LTQ Orbitrap XL Thermo Scientific
Ion_mode: NEGATIVE
Collision_energy: 40 % (nominal)
Formula: C23H31NO4
MW: 385
ExactMass: 385.22531
Comments: Parent=384.218
Splash: splash10-001i-0009000000-4a011472c35aa5310bf5
Num Peaks: 1
384.2184 999

Name: Warfarin;Warfarin;54678486
Synon: 4-Cydroxy-3-(3-oxo-1-phenylbutyl)chromen-2-one
DB#: MSBNK-UFZ-UF404252
InChIKey: PJVWKTKQMONHTI-UHFFFAOYSA-N
InChI: InChI=1S/C19H16O4/c1-12(20)11-15(13-7-3-2-4-8-13)17-18(21)14-9-5-6-10-16(14)23-19(17)22/h2-10,15,21H,11H2,1H3
SMILES: CC(=O)CC(C1=CC=CC=C1)C1=C(O)C2=CC=CC=C2OC1=O
Precursor_type: [M-H]-
Spectrum_type: MS2
PrecursorMZ: 307.0976
Instrument_type: LC-ESI-ITFT
Instrument: LTQ Orbitrap XL Thermo Scientific
Ion_mode: NEGATIVE
Collision_energy: 80 (nominal)
Formula: C19H16O4
MW: 308
ExactMass: 308.1049
Comments: Parent=307.0976
Splash: splash10-0a4i-0429000000-1e818b579dc7a0fade2d
Num Peaks: 3
161.0243 456
250.0636 325
307.0973 999

Name: Mefenamic acid;Mefenamic acid;4044
Synon: 2-(2,3-dimethylanilino)benzoic acid
DB#: MSBNK-Eawag-EA020853
InChIKey: HYYBABOKPJLUIN-UHFFFAOYSA-N
InChI: InChI=1S/C15H15NO2/c1-10-6-5-9-13(11(10)2)16-14-8-4-3-7-12(14)15(17)18/h3-9,16H,1-2H3,(H,17,18)
SMILES: c1(c(cccc1)C(O)=O)Nc1c(c(ccc1)C)C
Precursor_type: [M-H]-
Spectrum_type: MS2
PrecursorMZ: 240.103
Instrument_type: LC-ESI-ITFT
Instrument: LTQ Orbitrap XL Thermo Scientific
Ion_mode: NEGATIVE
Collision_energy: 30 % (nominal)
Formula: C15H15NO2
MW: 241
ExactMass: 241.1103
Comments: Parent=240.103
Splash: splash10-0005-0960000000-902cd19e4e1d6d83389b
Num Peaks: 2
196.1133 999
240.1029 695

Name: 1-octadecanoyl-rac-glycerol;2,3-dihydroxypropyl stearate;24699
Synon: Glyceryl monostearate
Synon: 2,3-dihydroxypropyl octadecanoate
DB#: MSBNK-Antwerp_Univ-METOX_N106432_D0B8
InChIKey: VBICKXHEKHSIBG-UHFFFAOYSA-N
InChI: InChI=1S/C21H42O4/c1-2-3-4-5-6-7-8-9-10-11-12-13-14-15-16-17-21(24)25-19-20(23)18-22/h20,22-23H,2-19H2,1H3
SMILES: CCCCCCCCCCCCCCCCCC(=O)OCC(CO)O
Precursor_type: [M+CH3COO]-
Spectrum_type: MS2
PrecursorMZ: 417.3222
Instrument_type: LC-ESI-QTOF
Instrument: Agilent 6560 QTOF
Ion_mode: NEGATIVE
Collision_energy: 20 eV
Formula: C21H42O4
MW: 358
ExactMass: 358.3083
Comments: Parent=417.3222
Splash: splash10-017l-0943000000-23e4aa6f994b1c1ee571
Num Peaks: 10
92.12 125
117.0362 999
133.0083 875
193.1822 330
256.2981 125
259.9947 138
265.2058 304
273.1502 227
293.1775 267
375.179 840

Name: Metamitron;Metamitron;38854
Synon: 4-amino-3-methyl-6-phenyl-1,2,4-triazin-5-one
DB#: MSBNK-Athens_Univ-AU231658
InChIKey: VHCNQEUWZYOAEV-UHFFFAOYSA-N
InChI: InChI=1S/C10H10N4O/c1-7-12-13-9(10(15)14(7)11)8-5-3-2-4-6-8/h2-6H,11H2,1H3
SMILES: CC1=NN=C(C(=O)N1N)C1=CC=CC=C1
Precursor_type: [M-H]-
Spectrum_type: MS2
PrecursorMZ: 201.0782
Instrument_type: LC-ESI-QTOF
Instrument: Bruker maXis Impact
Ion_mode: NEGATIVE
Collision_energy: 20 eV
Formula: C10H10N4O
MW: 202
ExactMass: 202.0854609
Comments: Parent=201.0782
Splash: splash10-014i-0900000000-819593bbebb64dc4b578
Num Peaks: 3
117.0349 999
158.0708 102
185.0597 78

Name: Beauvericin;Beauvericin;105014
Synon: Cyclo[DL-OVal-DL-N(Me)Phe-DL-OVal-DL-N(Me)Phe-DL-OVal-DL-N(Me)Phe]
Synon: 3,9,15-tribenzyl-4,10,16-trimethyl-6,12,18-tri(propan-2-yl)-1,7,13-trioxa-4,10,16-triazacyclooctadecane-2,5,8,11,14,17-hexone
DB#: MSBNK-HBM4EU-HB003036
InChIKey: GYSCAQFHASJXRS-UHFFFAOYSA-N
InChI: InChI=1S/C45H57N3O9/c1-28(2)37-40(49)46(7)35(26-32-21-15-11-16-22-32)44(53)56-39(30(5)6)42(51)48(9)36(27-33-23-17-12-18-24-33)45(54)57-38(29(3)4)41(50)47(8)34(43(52)55-37)25-31-19-13-10-14-20-31/h10-24,28-30,34-39H,25-27H2,1-9H3
SMILES: CC(C)C1C(=O)N(C(C(=O)OC(C(=O)N(C(C(=O)OC(C(=O)N(C(C(=O)O1)CC2=CC=CC=C2)C)C(C)C)CC3=CC=CC=C3)C)C(C)C)CC4=CC=CC=C4)C
Precursor_type: [M-H]-
Spectrum_type: MS2
PrecursorMZ: 782.4022
Instrument_type: LC-ESI-ITFT
Instrument: LTQ Orbitrap XL Thermo Scientific
Ion_mode: NEGATIVE
Collision_energy: 50 % (nominal)
Formula: C45H57N3O9
MW: 783
ExactMass: 783.4095
Comments: Parent=782.4022
Splash: splash10-03di-0190000000-de3dcb2b0409517b0a9b
Num Peaks: 2
199.3462 206
260.1292 999

Name: 4-Aminophenylsulfone;Dapson;2955
Synon: 4,4'-Sulfonylbisbenzenamine
Synon: Dapsone
Synon: Diaphenylsulfone
DB#: MSBNK-Keio_Univ-KO000304
InChIKey: MQJKPEGWNLWLTK-UHFFFAOYSA-N
InChI: InChI=1S/C12H12N2O2S/c13-9-1-5-11(6-2-9)17(15,16)12-7-3-10(14)4-8-12/h1-8H,13-14H2
SMILES: Nc(c2)ccc(c2)S(=O)(=O)c(c1)ccc(N)c1
Precursor_type: [M-H]-
Spectrum_type: MS2
PrecursorMZ: 247
Instrument_type: LC-ESI-QQ
Instrument: API3000, Applied Biosystems
Ion_mode: NEGATIVE
Collision_energy: 50 V
Formula: C12H12N2O2S
MW: 248
ExactMass: 248.06195
Comments: Parent=247
Splash: splash10-052f-9800000000-3557ad8246dc0a0aa05c
Num Peaks: 11
59.000 39
63.800 17
72.800 10
91.100 999
107.000 616
117.200 39
118.700 47
123.100 7
150.200 223
155.300 12
165.500 25

Name: Ergonovine;Ergometrine;443884
DB#: MSBNK-Washington_State_Univ-BML81198
InChIKey: WVVSZNPYNCNODU-XTQGRXLLSA-N
InChI: InChI=1S/C19H23N3O2/c1-11(10-23)21-19(24)13-6-15-14-4-3-5-16-18(14)12(8-20-16)7-17(15)22(2)9-13/h3-6,8,11,13,17,20,23H,7,9-10H2,1-2H3,(H,21,24)/t11-,13+,17+/m0/s1
SMILES: C[C@@H](CO)NC(=O)[C@H]1CN([C@@H]2CC3=CNC4=CC=CC(=C34)C2=C1)C
Spectrum_type: MS
Instrument_type: LC-APCI-QTOF
Instrument: Agilent 1200 RRLC; Agilent 6520 QTOF
Ion_mode: NEGATIVE
Formula: C19H23N3O2
MW: 325
ExactMass: 325.179027
Comments: Parent=-1
Splash: splash10-00di-0009000000-f3aebe470ae794a913be
Num Peaks: 1
324.1717235 999

Name: Radicicol;Radicicol;5033
Synon: 16-chloro-17,19-dihydroxy-4-methyl-3,7-dioxatricyclo[13.4.0.06,8]nonadeca-1(15),9,11,16,18-pentaene-2,13-dione
DB#: MSBNK-HBM4EU-HB003411
InChIKey: WYZWZEOGROVVHK-UHFFFAOYSA-N
InChI: InChI=1S/C18H17ClO6/c1-9-6-15-14(25-15)5-3-2-4-10(20)7-11-16(18(23)24-9)12(21)8-13(22)17(11)19/h2-5,8-9,14-15,21-22H,6-7H2,1H3
SMILES: CC1CC2C(O2)C=CC=CC(=O)CC3=C(C(=CC(=C3Cl)O)O)C(=O)O1
Precursor_type: [M-H]-
Spectrum_type: MS2
PrecursorMZ: 363.0641
Instrument_type: LC-ESI-ITFT
Instrument: LTQ Orbitrap XL Thermo Scientific
Ion_mode: NEGATIVE
Collision_energy: 50 % (nominal)
Formula: C18H17ClO6
MW: 364
ExactMass: 364.07137
Comments: Parent=363.0641
Splash: splash10-03di-0029000000-f564be9e9b341bd07849
Num Peaks: 71
149.0243 2
157.0064 8
159.0454 2
161.0245 6
161.0615 2
165.0194 2
169.0663 3
171.0452 3
171.0809 1
174.0324 5
175.04 5
179.9986 2
182.9858 30
194.9856 19
195.045 3
195.082 2
195.9935 6
197.0605 2
197.0969 2
199.0405 5
200.0122 6
207.0219 7
207.9936 4
209.0016 5
211.04 11
211.0764 3
212.0475 3
213.0556 6
214.0636 3
215.072 6
223.9885 48
224.9964 20
227.0349 2
233.001 4
233.0384 1
237.0929 3
239.0354 9
239.0721 6
239.1082 3
240.0433 6
241.0509 6
241.0869 5
247.0164 11
248.9971 3
249.0326 3
255.103 10
259.0178 6
260.9966 6
262.0042 3
263.012 2
265.0488 2
265.0878 2
273.0324 4
275.012 40
275.0493 2
276.0203 7
277.0267 8
281.082 3
283.0617 7
283.0981 19
299.0921 8
301.0275 4
304.014 6
309.0775 3
317.0594 2
319.0378 41
319.0757 10
327.088 13
335.07 12
345.0541 54
363.0647 999

Name: Phenylbutazone;Phenylbutazone;4781
Synon: 4-butyl-1,2-diphenylpyrazolidine-3,5-dione
DB#: MSBNK-Eawag-EQ361555
InChIKey: VYMDGNCVAMGZFE-UHFFFAOYSA-N
InChI: InChI=1S/C19H20N2O2/c1-2-3-14-17-18(22)20(15-10-6-4-7-11-15)21(19(17)23)16-12-8-5-9-13-16/h4-13,17H,2-3,14H2,1H3
SMILES: CCCCC1C(=O)N(N(C1=O)C2=CC=CC=C2)C3=CC=CC=C3
Precursor_type: [M-H]-
Spectrum_type: MS2
PrecursorMZ: 307.1452
Instrument_type: LC-ESI-QFT
Instrument: Q Exactive Plus Orbitrap Thermo Scientific
Ion_mode: NEGATIVE
Collision_energy: 75 (nominal)
Formula: C19H20N2O2
MW: 308
ExactMass: 308.15248
Comments: Parent=307.1452
Splash: splash10-0006-9400000000-d5012ae523568dc8e63c
Num Peaks: 30
52.0191 3
65.0397 2
78.035 4
80.0268 4
80.0506 29
82.0662 17
83.0503 1
92.0506 999
93.0345 2
94.0662 2
95.0502 69
116.0506 8
118.0663 10
121.0296 1
131.0376 308
132.0454 7
132.0818 9
142.0663 7
144.0454 26
155.0742 43
156.0818 14
157.0533 22
158.0975 23
160.1133 5
166.0662 9
168.0819 39
170.0976 32
176.1082 1
187.0513 10
188.1084 4

Name: Avermectin B1a;Avermectin B1a;6434889
DB#: MSBNK-MSSJ-MSJ02304
InChIKey: RRZXIRBKKLTSOM-XPNPUAGNSA-N
InChI: InChI=1S/C48H72O14/c1-11-25(2)43-28(5)17-18-47(62-43)23-34-20-33(61-47)16-15-27(4)42(26(3)13-12-14-32-24-55-45-40(49)29(6)19-35(46(51)58-34)48(32,45)52)59-39-22-37(54-10)44(31(8)57-39)60-38-21-36(53-9)41(50)30(7)56-38/h12-15,17-19,25-26,28,30-31,33-45,49-50,52H,11,16,20-24H2,1-10H3/b13-12+,27-15+,32-14+/t25-,26-,28-,30-,31-,33+,34-,35-,36-,37-,38-,39-,40+,41-,42-,43+,44-,45+,47+,48+/m0/s1
SMILES: CC[C@H](C)[C@H]1O[C@]2(C=C[C@@H]1C)C[C@@H]1C[C@@H](C/C=C(\C)[C@@H](O[C@H]3C[C@H](OC)[C@@H](O[C@H]4C[C@H](OC)[C@@H](O)[C@H](C)O4)[C@H](C)O3)[C@@H](C)/C=C/C=C3\CO[C@@H]4[C@H](O)C(C)=C[C@@H](C(=O)O1)[C@]34O)O2
Precursor_type: [M-H]-
Spectrum_type: MS2
PrecursorMZ: 871.48493
Instrument_type: LC-ESI-QTOF
Instrument: ExionLC AD, AB Sciex LLC, USA; X500R QTOF, AB Sciex LLC, USA.
Ion_mode: NEGATIVE
Collision_energy: 40 V
Formula: C48H72O14
MW: 872
ExactMass: 872.49221
Comments: Parent=871.48493
Splash: splash10-0gk9-0020050090-ed39394195b5481a15d7
Num Peaks: 31
83.0495 10
84.0212 10
85.0293 24
97.0655 33
109.0291 154
111.0448 12
135.0451 10
153.055 12
229.1075 723
230.1119 53
271.1338 36
345.1498 25
351.1965 21
443.2231 136
444.2261 27
455.2795 74
511.2852 35
529.2965 148
530.3004 43
547.3074 29
565.3168 928
566.321 263
761.4497 102
789.4439 98
827.4946 116
828.4996 50
835.4645 332
836.4657 146
853.4747 557
854.4769 238
871.4856 999

Name: Imazethapyr;Imazethapyr;54740
Synon: 5-ethyl-2-(4-methyl-5-oxo-4-propan-2-yl-1H-imidazol-2-yl)pyridine-3-carboxylic acid
DB#: MSBNK-LCSB-LU027455
InChIKey: XVOKUMIPKHGGTN-UHFFFAOYSA-N
InChI: InChI=1S/C15H19N3O3/c1-5-9-6-10(13(19)20)11(16-7-9)12-17-14(21)15(4,18-12)8(2)3/h6-8H,5H2,1-4H3,(H,19,20)(H,17,18,21)
SMILES: CCC1=CN=C(C2=NC(C)(C(C)C)C(=O)N2)C(=C1)C(O)=O
Precursor_type: [M-H]-
Spectrum_type: MS2
PrecursorMZ: 288.1354
Instrument_type: LC-ESI-QFT
Instrument: Q Exactive Orbitrap (Thermo Scientific)
Ion_mode: NEGATIVE
Collision_energy: 75
Formula: C15H19N3O3
MW: 289
ExactMass: 289.1426
Comments: Parent=288.1354
Splash: splash10-0f79-0960000000-aef013ca2b1bc48ae784
Num Peaks: 8
117.0459 175
131.0619 4
161.0722 11
186.0673 999
199.0749 9
200.0831 401
201.0908 349
214.0988 122

Name: Bromacil;Bromacil;9411
Synon: Bromazil
Synon: 5-bromanyl-3-butan-2-yl-6-methyl-1H-pyrimidine-2,4-dione
DB#: MSBNK-Eawag-EA026662
InChIKey: CTSLUCNDVMMDHG-UHFFFAOYSA-N
InChI: InChI=1S/C9H13BrN2O2/c1-4-5(2)12-8(13)7(10)6(3)11-9(12)14/h5H,4H2,1-3H3,(H,11,14)
SMILES: O=C1C(\Br)=C(/NC(=O)N1C(CC)C)C
Precursor_type: [M-H]-
Spectrum_type: MS2
PrecursorMZ: 259.0088
Instrument_type: LC-ESI-ITFT
Instrument: LTQ Orbitrap XL Thermo Scientific
Ion_mode: NEGATIVE
Collision_energy: 75 % (nominal)
Formula: C9H13BrN2O2
MW: 260
ExactMass: 260.0155
Comments: Parent=259.0088
Splash: splash10-004i-9000000000-d061cef4e4c640de7dbe
Num Peaks: 2
78.9189 999
202.9458 63

Name: Asterric acid;Asterric acid;3080568
Synon: 2-hydroxy-6-(4-hydroxy-2-methoxy-6-methoxycarbonylphenoxy)-4-methylbenzoic acid
DB#: MSBNK-HBM4EU-HB003269
InChIKey: XOKVHFNTYHPEHN-UHFFFAOYSA-N
InChI: InChI=1S/C17H16O8/c1-8-4-11(19)14(16(20)21)12(5-8)25-15-10(17(22)24-3)6-9(18)7-13(15)23-2/h4-7,18-19H,1-3H3,(H,20,21)
SMILES: CC1=CC(=C(C(=C1)OC2=C(C=C(C=C2OC)O)C(=O)OC)C(=O)O)O
Precursor_type: [M-H]-
Spectrum_type: MS2
PrecursorMZ: 347.0772
Instrument_type: LC-ESI-ITFT
Instrument: LTQ Orbitrap XL Thermo Scientific
Ion_mode: NEGATIVE
Collision_energy: 15 % (nominal)
Formula: C17H16O8
MW: 348
ExactMass: 348.08452
Comments: Parent=347.0772
Splash: splash10-0002-0609000000-9a45caaef9111d026fc0
Num Peaks: 9
105.0348 41
122.0379 2
149.0247 695
166.0272 8
271.0622 12
303.0874 17
315.0518 3
329.0668 8
347.0776 999

Name: Diflufenican;Diflufenican;91735
Synon: N-(2,4-difluorophenyl)-2-[3-(trifluoromethyl)phenoxy]pyridine-3-carboxamide
DB#: MSBNK-LCSB-LU059453
InChIKey: WYEHFWKAOXOVJD-UHFFFAOYSA-N
InChI: InChI=1S/C19H11F5N2O2/c20-12-6-7-16(15(21)10-12)26-17(27)14-5-2-8-25-18(14)28-13-4-1-3-11(9-13)19(22,23)24/h1-10H,(H,26,27)
SMILES: FC1=CC=C(NC(=O)C2=C(OC3=CC(=CC=C3)C(F)(F)F)N=CC=C2)C(F)=C1
Precursor_type: [M-H]-
Spectrum_type: MS2
PrecursorMZ: 393.0668
Instrument_type: LC-ESI-QFT
Instrument: Q Exactive Orbitrap (Thermo Scientific)
Ion_mode: NEGATIVE
Collision_energy: 45
Formula: C19H11F5N2O2
MW: 394
ExactMass: 394.0741
Comments: Parent=393.0668
Splash: splash10-0fki-0292000000-60e57c6e767876c3b4d7
Num Peaks: 76
65.0033 73
66.0349 4
68.9958 38
76.0194 3
85.0095 4
89.0032 4
94.0299 5
96.0255 73
109.0094 3
140.0155 2
143.0113 17
152.0154 7
160.0385 3
161.0219 72
166.0299 10
176.0151 4
183.0368 2
185.052 461
186.036 48
198.0366 2
200.0393 10
201.0471 8
209.0348 4
211.0317 10
212.0316 26
228.0339 9
229.0418 65
232.0377 36
235.0488 14
238.0488 17
250.0275 2
252.0442 783
257.0518 9
259.0675 5
263.0199 5
263.0443 18
264.0502 3
267.0314 9
268.0447 6
269.0521 53
270.0351 30
271.031 3
272.0505 999
276.0282 13
277.0581 6
284.0341 7
285.0471 31
288.0512 4
289.0583 124
293.0531 12
296.0563 6
297.0643 27
301.0414 4
302.0597 22
305.0533 21
307.0487 8
308.0563 2
309.0646 119
313.0414 14
321.0474 2
324.0515 32
325.0594 120
326.0422 4
327.055 6
327.0754 2
328.0631 44
329.0707 112
333.0486 20
335.0439 34
336.0354 6
345.0651 28
346.0495 6
352.0463 7
353.0543 108
355.05 5
373.0602 23

Name: Chloramphenicol;Chloramphenicol;5959
Synon: 2,2-dichloro-N-[(1R,2R)-1,3-dihydroxy-1-(4-nitrophenyl)propan-2-yl]acetamide
DB#: MSBNK-LCSB-LU066254
InChIKey: WIIZWVCIJKGZOK-RKDXNWHRSA-N
InChI: InChI=1S/C11H12Cl2N2O5/c12-10(13)11(18)14-8(5-16)9(17)6-1-3-7(4-2-6)15(19)20/h1-4,8-10,16-17H,5H2,(H,14,18)/t8-,9-/m1/s1
SMILES: OC[C@@H](NC(=O)C(Cl)Cl)[C@H](O)C1=CC=C(C=C1)[N+]([O-])=O
Precursor_type: [M-H]-
Spectrum_type: MS2
PrecursorMZ: 321.0051
Instrument_type: LC-ESI-QFT
Instrument: Q Exactive Orbitrap (Thermo Scientific)
Ion_mode: NEGATIVE
Collision_energy: 60
Formula: C11H12Cl2N2O5
MW: 322
ExactMass: 322.0123
Comments: Parent=321.0051
Splash: splash10-0fk9-1900000000-054debce2e9c19f2422e
Num Peaks: 40
50.0037 2
65.9985 3
70.946 3
71.0139 5
78.0349 109
79.019 10
82.9461 137
84.009 24
91.0189 2
92.0266 2
93.0346 9
98.0247 3
105.022 12
105.0346 3
106.0298 22
108.0216 7
117.0346 22
121.0295 999
122.0247 48
123.0327 5
124.0404 12
126.9359 9
131.0377 4
133.0297 2
134.0375 2
135.0325 21
136.0402 6
145.0293 4
146.0375 3
148.0404 28
150.0199 7
151.0274 403
152.0353 142
159.0326 32
161.0357 15
162.0198 19
166.0147 5
175.0276 3
176.0352 4
179.0462 6

Name: Phenylbutazone;Phenylbutazone;4781
DB#: MSBNK-BAFG-CSL23111011242
InChIKey: VYMDGNCVAMGZFE-UHFFFAOYSA-N
InChI: InChI=1S/C19H20N2O2/c1-2-3-14-17-18(22)20(15-10-6-4-7-11-15)21(19(17)23)16-12-8-5-9-13-16/h4-13,17H,2-3,14H2,1H3
SMILES: CCCCC1C(=O)N(N(C1=O)C2=CC=CC=C2)C3=CC=CC=C3
Precursor_type: [M-H]-
Spectrum_type: MS2
PrecursorMZ: 307.1452
Instrument_type: LC-ESI-QTOF
Instrument: TripleTOF 5600 SCIEX
Ion_mode: NEGATIVE
Collision_energy: 20
Formula: C19H20N2O2
MW: 308
ExactMass: 308.1525
Comments: Parent=307.1452
Splash: splash10-0a4i-0009000000-12c61199270c18032b2b
Num Peaks: 2
279.1524 107
307.1459 999

Name: Febantel;Febantel;135449328
DB#: MSBNK-BAFG-CSL2311092499
InChIKey: HMCCXLBXIJMERM-UHFFFAOYSA-N
InChI: InChI=1S/C20H22N4O6S/c1-28-12-17(25)21-16-11-14(31-13-7-5-4-6-8-13)9-10-15(16)22-18(23-19(26)29-2)24-20(27)30-3/h4-11H,12H2,1-3H3,(H,21,25)(H2,22,23,24,26,27)
SMILES: COCC(=O)Nc1cc(Sc2ccccc2)ccc1NC(NC(=O)OC)=NC(=O)OC
Precursor_type: [M-H]-
Spectrum_type: MS2
PrecursorMZ: 445.1187
Instrument_type: LC-ESI-QTOF
Instrument: TripleTOF 5600 SCIEX
Ion_mode: NEGATIVE
Collision_energy: 110
Formula: C20H22N4O6S
MW: 446
ExactMass: 446.126
Comments: Parent=445.1187
Splash: splash10-0a4r-0900000000-20f4e369d3bde6fc7df2
Num Peaks: 7
57.9778 195
81.9771 82
108.9876 75
133.9962 353
159.9974 901
161.0058 503
189.0007 999

Name: Mefenamic acid;Mefenamic acid;4044
Synon: 2-(2,3-dimethylanilino)benzoic acid
DB#: MSBNK-Eawag-EA020863
InChIKey: HYYBABOKPJLUIN-UHFFFAOYSA-N
InChI: InChI=1S/C15H15NO2/c1-10-6-5-9-13(11(10)2)16-14-8-4-3-7-12(14)15(17)18/h3-9,16H,1-2H3,(H,17,18)
SMILES: c1(c(cccc1)C(O)=O)Nc1c(c(ccc1)C)C
Precursor_type: [M-H]-
Spectrum_type: MS2
PrecursorMZ: 240.103
Instrument_type: LC-ESI-ITFT
Instrument: LTQ Orbitrap XL Thermo Scientific
Ion_mode: NEGATIVE
Collision_energy: 90 % (nominal)
Formula: C15H15NO2
MW: 241
ExactMass: 241.1103
Comments: Parent=240.103
Splash: splash10-0006-1900000000-e53da7b0c2cd925ff45f
Num Peaks: 6
92.0504 724
179.0865 482
180.0816 978
192.081 820
194.0978 999
196.1128 945

Name: Physcion;Physcion;10639
Synon: 1,8-dihydroxy-3-methoxy-6-methylanthracene-9,10-dione
DB#: MSBNK-HBM4EU-HB003324
InChIKey: FFWOKTFYGVYKIR-UHFFFAOYSA-N
InChI: InChI=1S/C16H12O5/c1-7-3-9-13(11(17)4-7)16(20)14-10(15(9)19)5-8(21-2)6-12(14)18/h3-6,17-18H,1-2H3
SMILES: CC1=CC2=C(C(=C1)O)C(=O)C3=C(C2=O)C=C(C=C3O)OC
Precursor_type: [M-H]-
Spectrum_type: MS2
PrecursorMZ: 283.0612
Instrument_type: LC-ESI-ITFT
Instrument: LTQ Orbitrap XL Thermo Scientific
Ion_mode: NEGATIVE
Collision_energy: 20 % (nominal)
Formula: C16H12O5
MW: 284
ExactMass: 284.06847
Comments: Parent=283.0612
Splash: splash10-001i-0090000000-2d385b3ea68cc50fa9fd
Num Peaks: 1
283.0616 999

Name: Chloroxuron;Chloroxuron;16115
Synon: 3-[4-(4-chlorophenoxy)phenyl]-1,1-dimethylurea
DB#: MSBNK-LCSB-LU091351
InChIKey: IVUXTESCPZUGJC-UHFFFAOYSA-N
InChI: InChI=1S/C15H15ClN2O2/c1-18(2)15(19)17-12-5-9-14(10-6-12)20-13-7-3-11(16)4-8-13/h3-10H,1-2H3,(H,17,19)
SMILES: CN(C)C(=O)NC1=CC=C(OC2=CC=C(Cl)C=C2)C=C1
Precursor_type: [M-H]-
Spectrum_type: MS2
PrecursorMZ: 289.0749
Instrument_type: LC-ESI-QFT
Instrument: Q Exactive Orbitrap (Thermo Scientific)
Ion_mode: NEGATIVE
Collision_energy: 15
Formula: C15H15ClN2O2
MW: 290
ExactMass: 290.0822
Comments: Parent=289.0749
Splash: splash10-000i-0090000000-e806cd97d2f4169e06db
Num Peaks: 6
126.9957 1
178.0748 17
217.0302 1
244.017 44
273.0446 1
289.0749 999

Name: Radicicol;Radicicol;5033
Synon: 16-chloro-17,19-dihydroxy-4-methyl-3,7-dioxatricyclo[13.4.0.06,8]nonadeca-1(15),9,11,16,18-pentaene-2,13-dione
DB#: MSBNK-HBM4EU-HB003409
InChIKey: WYZWZEOGROVVHK-UHFFFAOYSA-N
InChI: InChI=1S/C18H17ClO6/c1-9-6-15-14(25-15)5-3-2-4-10(20)7-11-16(18(23)24-9)12(21)8-13(22)17(11)19/h2-5,8-9,14-15,21-22H,6-7H2,1H3
SMILES: CC1CC2C(O2)C=CC=CC(=O)CC3=C(C(=CC(=C3Cl)O)O)C(=O)O1
Precursor_type: [M-H]-
Spectrum_type: MS2
PrecursorMZ: 363.0641
Instrument_type: LC-ESI-ITFT
Instrument: LTQ Orbitrap XL Thermo Scientific
Ion_mode: NEGATIVE
Collision_energy: 30 % (nominal)
Formula: C18H17ClO6
MW: 364
ExactMass: 364.07137
Comments: Parent=363.0641
Splash: splash10-03di-0009000000-b6de925cda65c3ff3c45
Num Peaks: 1
363.0643 999

Name: Phenylbutazone;Phenylbutazone;4781
DB#: MSBNK-BAFG-CSL23111011249
InChIKey: VYMDGNCVAMGZFE-UHFFFAOYSA-N
InChI: InChI=1S/C19H20N2O2/c1-2-3-14-17-18(22)20(15-10-6-4-7-11-15)21(19(17)23)16-12-8-5-9-13-16/h4-13,17H,2-3,14H2,1H3
SMILES: CCCCC1C(=O)N(N(C1=O)C2=CC=CC=C2)C3=CC=CC=C3
Precursor_type: [M-H]-
Spectrum_type: MS2
PrecursorMZ: 307.1452
Instrument_type: LC-ESI-QTOF
Instrument: TripleTOF 5600 SCIEX
Ion_mode: NEGATIVE
Collision_energy: 10
Formula: C19H20N2O2
MW: 308
ExactMass: 308.1525
Comments: Parent=307.1452
Splash: splash10-0a4i-0009000000-a3fc17a2f7961dcf6ebe
Num Peaks: 1
307.1459 999

Name: Cyclopeptin;Cyclopeptine;15649435
Synon: Cyclopeptine
Synon: 3-benzyl-4-methyl-1,3-dihydro-1,4-benzodiazepine-2,5-dione
DB#: MSBNK-HBM4EU-HB003196
InChIKey: KSQNKZMAMGACTL-UHFFFAOYSA-N
InChI: InChI=1S/C17H16N2O2/c1-19-15(11-12-7-3-2-4-8-12)16(20)18-14-10-6-5-9-13(14)17(19)21/h2-10,15H,11H2,1H3,(H,18,20)
SMILES: CN1C(C(=O)NC2=CC=CC=C2C1=O)CC3=CC=CC=C3
Precursor_type: [M-H]-
Spectrum_type: MS2
PrecursorMZ: 279.1139
Instrument_type: LC-ESI-ITFT
Instrument: LTQ Orbitrap XL Thermo Scientific
Ion_mode: NEGATIVE
Collision_energy: 30 % (nominal)
Formula: C17H16N2O2
MW: 280
ExactMass: 280.1212
Comments: Parent=279.1139
Splash: splash10-03fr-0090000000-fa3449ddc64f14d3c11d
Num Peaks: 2
261.1031 999
279.1136 957

Name: Mycophenolic acid;Mycophenolic acid;446541
Synon: (E)-6-(4-hydroxy-3-keto-6-methoxy-7-methyl-phthalan-5-yl)-4-methyl-hex-4-enoic acid
DB#: MSBNK-Eawag-EA280858
InChIKey: HPNSFSBZBAHARI-RUDMXATFSA-N
InChI: InChI=1S/C17H20O6/c1-9(5-7-13(18)19)4-6-11-15(20)14-12(8-23-17(14)21)10(2)16(11)22-3/h4,20H,5-8H2,1-3H3,(H,18,19)/b9-4+
SMILES: c12c(c(c(C\C=C(\CCC(O)=O)C)c(c1C)OC)O)C(=O)OC2
Precursor_type: [M-H]-
Spectrum_type: MS2
PrecursorMZ: 319.1187
Instrument_type: LC-ESI-ITFT
Instrument: LTQ Orbitrap XL Thermo Scientific
Ion_mode: NEGATIVE
Collision_energy: 15 % (nominal)
Formula: C17H20O6
MW: 320
ExactMass: 320.1260
Comments: Parent=319.1187
Splash: splash10-014i-0009000000-4aba5ee4ba77899b36fb
Num Peaks: 2
275.1286 12
319.1186 999

Name: Fenarimol;Fenarimol;43226
Synon: (2-chlorophenyl)-(4-chlorophenyl)-pyrimidin-5-ylmethanol
DB#: MSBNK-LCSB-LU108752
InChIKey: NHOWDZOIZKMVAI-UHFFFAOYSA-N
InChI: InChI=1S/C17H12Cl2N2O/c18-14-7-5-12(6-8-14)17(22,13-9-20-11-21-10-13)15-3-1-2-4-16(15)19/h1-11,22H
SMILES: OC(C1=CC=C(Cl)C=C1)(C1=CN=CN=C1)C1=CC=CC=C1Cl
Precursor_type: [M-H]-
Spectrum_type: MS2
PrecursorMZ: 329.0254
Instrument_type: LC-ESI-QFT
Instrument: Q Exactive Orbitrap (Thermo Scientific)
Ion_mode: NEGATIVE
Collision_energy: 30
Formula: C17H12Cl2N2O
MW: 330
ExactMass: 330.0327
Comments: Parent=329.0254
Splash: splash10-014i-1092000000-9d3f2ad46da11f078977
Num Peaks: 6
79.0301 274
111.0006 99
216.0095 716
217.0173 999
293.0495 79
329.0257 465

Name: Fenhexamid;Fenhexamid;213031
DB#: MSBNK-BAFG-CSL23111018325
InChIKey: VDLGAVXLJYLFDH-UHFFFAOYSA-N
InChI: InChI=1S/C14H17Cl2NO2/c1-14(7-3-2-4-8-14)13(19)17-9-5-6-10(18)12(16)11(9)15/h5-6,18H,2-4,7-8H2,1H3,(H,17,19)
SMILES: CC1(CCCCC1)C(=O)Nc2ccc(c(c2Cl)Cl)O
Precursor_type: [M-H]-
Spectrum_type: MS2
PrecursorMZ: 300.0563
Instrument_type: LC-ESI-QTOF
Instrument: TripleTOF 6600 SCIEX
Ion_mode: NEGATIVE
Collision_energy: 50
Formula: C14H17Cl2NO2
MW: 301
ExactMass: 301.0636
Comments: Parent=300.0563
Splash: splash10-006t-1390000000-4e45bdbc1eadb0b132aa
Num Peaks: 30
34.9702 351
120.0095 25
138.984 105
155.9861 71
157.0531 38
166.978 46
167.9845 80
174.9606 59
180.9925 198
184.0383 42
184.0775 71
185.0522 46
185.0839 139
191.9864 55
192.9941 169
194.0038 139
195.0103 105
200.1054 29
206.0077 33
207.0102 55
208.0145 84
212.0714 131
213.0799 105
220.0176 342
221.0257 440
228.1 33
234.0299 55
248.0485 999
249.0558 465
264.0774 376

Name: Warfarin;Warfarin;54678486
DB#: MSBNK-BAFG-CSL23111018716
InChIKey: PJVWKTKQMONHTI-UHFFFAOYSA-N
InChI: InChI=1S/C19H16O4/c1-12(20)11-15(13-7-3-2-4-8-13)17-18(21)14-9-5-6-10-16(14)23-19(17)22/h2-10,15,21H,11H2,1H3
SMILES: CC(=O)CC(C1=CC=CC=C1)C2=C(C3=CC=CC=C3OC2=O)O
Precursor_type: [M-H]-
Spectrum_type: MS2
PrecursorMZ: 307.0976
Instrument_type: LC-ESI-QTOF
Instrument: TripleTOF 6600 SCIEX
Ion_mode: NEGATIVE
Collision_energy: 10
Formula: C19H16O4
MW: 308
ExactMass: 308.1049
Comments: Parent=307.0976
Splash: splash10-0a4i-0009000000-e15a8eb81cfa9efb7f57
Num Peaks: 1
307.1002 999

Name: Gibberellic acid;Gibberellic acid;6466
Synon: (1R,2R,5S,8S,9S,10R,11S,12S)-5,12-dihydroxy-11-methyl-6-methylidene-16-oxo-15-oxapentacyclo[9.3.2.15,8.01,10.02,8]heptadec-13-ene-9-carboxylic acid
DB#: MSBNK-LCSB-LU044951
InChIKey: IXORZMNAPKEEDV-OBDJNFEBSA-N
InChI: InChI=1S/C19H22O6/c1-9-7-17-8-18(9,24)5-3-10(17)19-6-4-11(20)16(2,15(23)25-19)13(19)12(17)14(21)22/h4,6,10-13,20,24H,1,3,5,7-8H2,2H3,(H,21,22)/t10-,11+,12-,13-,16-,17+,18+,19-/m1/s1
SMILES: C[C@@]12[C@H]3[C@H](C(O)=O)[C@@]45CC(=C)[C@@](O)(C4)CC[C@H]5[C@]3(OC1=O)C=C[C@@H]2O
Precursor_type: [M-H]-
Spectrum_type: MS2
PrecursorMZ: 345.1344
Instrument_type: LC-ESI-QFT
Instrument: Q Exactive Orbitrap (Thermo Scientific)
Ion_mode: NEGATIVE
Collision_energy: 15
Formula: C19H22O6
MW: 346
ExactMass: 346.1416
Comments: Parent=345.1344
Splash: splash10-0002-0159000000-d78c40d7b88a86d5c882
Num Peaks: 47
57.0346 2
60.9931 2
71.0503 36
73.0295 3
83.0503 49
107.0502 1
143.0866 160
145.0659 1
147.0816 4
155.0865 1
157.066 9
159.0813 1
161.0972 7
169.0662 1
169.1025 1
171.0814 4
175.0763 6
183.0815 1
185.0971 1
187.0768 1
197.0972 3
197.1337 1
199.113 2
201.1286 1
209.0978 1
211.1128 2
213.0919 1
213.1286 12
215.1078 1
221.1336 74
223.1129 4
225.092 11
227.1078 17
235.1131 10
237.1287 16
239.1442 254
241.1233 3
243.1397 3
251.1077 10
253.1235 71
257.1547 36
269.1182 5
271.0979 10
283.1339 48
301.1445 37
327.123 6
345.1342 999

Name: Neoxaline;Neoxaline;156068
Synon: 11-hydroxy-14-(1H-imidazol-5-ylmethylidene)-2-methoxy-9-(2-methylbut-3-en-2-yl)-2,13,16-triazatetracyclo[7.7.0.01,13.03,8]hexadeca-3,5,7-triene-12,15-dione
DB#: MSBNK-HBM4EU-HB003318
InChIKey: HHLNXXASUKFCCX-UHFFFAOYSA-N
InChI: InChI=1S/C23H25N5O4/c1-5-21(2,3)22-11-18(29)20(31)27-17(10-14-12-24-13-25-14)19(30)26-23(22,27)28(32-4)16-9-7-6-8-15(16)22/h5-10,12-13,18,29H,1,11H2,2-4H3,(H,24,25)(H,26,30)
SMILES: CC(C)(C=C)C12CC(C(=O)N3C1(NC(=O)C3=CC4=CN=CN4)N(C5=CC=CC=C25)OC)O
Precursor_type: [M-H]-
Spectrum_type: MS2
PrecursorMZ: 434.1834
Instrument_type: LC-ESI-ITFT
Instrument: LTQ Orbitrap XL Thermo Scientific
Ion_mode: NEGATIVE
Collision_energy: 20 % (nominal)
Formula: C23H25N5O4
MW: 435
ExactMass: 435.19065
Comments: Parent=434.1834
Splash: splash10-001i-0000900000-6db55663150e89d2d9bd
Num Peaks: 2
403.1647 45
434.1821 999

Name: Penicillic acid;Penicillic acid;7025
Synon: 3-methoxy-5-methyl-4-oxohexa-2,5-dienoic acid
DB#: MSBNK-HBM4EU-HB003376
InChIKey: VOUGEZYPVGAPBB-UHFFFAOYSA-N
InChI: InChI=1S/C8H10O4/c1-5(2)8(11)6(12-3)4-7(9)10/h4H,1H2,2-3H3,(H,9,10)
SMILES: CC(=C)C(=O)C(=CC(=O)O)OC
Precursor_type: [M-H]-
Spectrum_type: MS2
PrecursorMZ: 169.0506
Instrument_type: LC-ESI-ITFT
Instrument: LTQ Orbitrap XL Thermo Scientific
Ion_mode: NEGATIVE
Collision_energy: 20 % (nominal)
Formula: C8H10O4
MW: 170
ExactMass: 170.0579
Comments: Parent=169.0506
Splash: splash10-03di-0900000000-8010939b67422d95adce
Num Peaks: 7
93.0347 19
97.0658 6
110.0373 999
124.0169 7
125.0609 46
139.0401 29
169.0507 267

Name: Chloramphenicol;Chloramphenicol;5959
Synon: CLM
Synon: 2,2-bis(chloranyl)-N-[(1R,2R)-1-(4-nitrophenyl)-1,3-bis(oxidanyl)propan-2-yl]ethanamide
DB#: MSBNK-Eawag-EQ307051
InChIKey: WIIZWVCIJKGZOK-RKDXNWHRSA-N
InChI: InChI=1S/C11H12Cl2N2O5/c12-10(13)11(18)14-8(5-16)9(17)6-1-3-7(4-2-6)15(19)20/h1-4,8-10,16-17H,5H2,(H,14,18)/t8-,9-/m1/s1
SMILES: c1cc(ccc1[C@H]([C@@H](CO)NC(=O)C(Cl)Cl)O)[N+](=O)[O-]
Precursor_type: [M-H]-
Spectrum_type: MS2
PrecursorMZ: 321.0051
Instrument_type: LC-ESI-QFT
Instrument: Q Exactive Orbitrap Thermo Scientific
Ion_mode: NEGATIVE
Collision_energy: 15 (nominal)
Formula: C11H12Cl2N2O5
MW: 322
ExactMass: 322.01233
Comments: Parent=321.0051
Splash: splash10-0kmi-0945000000-40a09f3f9528bd669823
Num Peaks: 30
61.9884 1
70.9461 7
82.9461 4
84.0092 13
86.0248 2
98.0249 1
121.0296 42
122.0245 9
125.9519 39
126.936 39
134.0015 9
148.0405 11
150.0196 9
151.0275 125
152.0353 837
159.0324 2
160.0405 5
164.0356 2
166.0147 1
175.0515 1
176.0353 175
179.0461 1
191.0468 1
194.0458 382
207.0411 15
219.041 22
237.0517 43
249.0517 112
257.0335 654
321.0051 999

Name: Nuarimol;Nuarimol;91683
Synon: (2-chlorophenyl)-(4-fluorophenyl)-pyrimidin-5-ylmethanol
DB#: MSBNK-LCSB-LU124455
InChIKey: SAPGTCDSBGMXCD-UHFFFAOYSA-N
InChI: InChI=1S/C17H12ClFN2O/c18-16-4-2-1-3-15(16)17(22,13-9-20-11-21-10-13)12-5-7-14(19)8-6-12/h1-11,22H
SMILES: OC(C1=CC=C(F)C=C1)(C1=CN=CN=C1)C1=CC=CC=C1Cl
Precursor_type: [M-H]-
Spectrum_type: MS2
PrecursorMZ: 313.0549
Instrument_type: LC-ESI-QFT
Instrument: Q Exactive Orbitrap (Thermo Scientific)
Ion_mode: NEGATIVE
Collision_energy: 75
Formula: C17H12ClFN2O
MW: 314
ExactMass: 314.0622
Comments: Parent=313.0549
Splash: splash10-014i-1900000000-f6d41c22210c9962a1fd
Num Peaks: 20
57.0346 243
59.0502 33
93.0345 25
101.0396 47
113.0396 20
115.0555 19
117.0346 34
121.0295 8
137.0396 26
139.0555 83
141.0711 69
153.0346 14
156.0582 62
165.0346 544
167.0502 19
169.0659 999
171.0453 71
183.0453 87
184.053 18
199.0405 11

Name: Mandipropamid;Mandipropamid;11292824
Synon: 2-(4-Chlorophenyl)-N-{2-[3-methoxy-4-(2-propyn-1-yloxy)phenyl]ethyl}-2-(2-propyn-1-yloxy)acetamide
DB#: MSBNK-Eawag-EQ306153
InChIKey: KWLVWJPJKJMCSH-UHFFFAOYSA-N
InChI: InChI=1S/C23H22ClNO4/c1-4-14-28-20-11-6-17(16-21(20)27-3)12-13-25-23(26)22(29-15-5-2)18-7-9-19(24)10-8-18/h1-2,6-11,16,22H,12-15H2,3H3,(H,25,26)
SMILES: Clc1ccc(cc1)C(OCC#C)C(=O)NCCc2ccc(OCC#C)c(OC)c2
Precursor_type: [M-H]-
Spectrum_type: MS2
PrecursorMZ: 410.1165
Instrument_type: LC-ESI-QFT
Instrument: Q Exactive Orbitrap Thermo Scientific
Ion_mode: NEGATIVE
Collision_energy: 45 (nominal)
Formula: C23H22ClNO4
MW: 411
ExactMass: 411.12374
Comments: Parent=410.1165
Splash: splash10-0udi-0900000000-c634c5cb20d1b2e0e7f9
Num Peaks: 41
70.0298 2
82.0298 4
84.009 14
84.0455 6
93.0347 9
110.0248 15
111.0007 50
121.0296 215
122.0375 1
123.0089 6
125.0163 11
134.0374 86
136.053 49
138.0323 2
143.0503 7
145.0295 2
146.0373 10
147.045 1
149.0607 45
150.9956 83
153.0112 999
154.0066 6
154.9907 6
159.0451 10
160.053 24
161.0478 1
167.0271 1
168.0427 25
175.0759 1
176.0269 4
177.0114 1
179.0269 2
192.0223 2
194.0377 26
204.022 31
217.0299 19
221.0247 1
222.0327 24
242.0377 1
259.0167 2
338.0597 2

Name: Norlichexanthone;Alternariol;5359485
Synon: 1,3,6-trihydroxy-8-methylxanthen-9-one
DB#: MSBNK-HBM4EU-HB003101
InChIKey: AQZHBCDRWFMXIN-UHFFFAOYSA-N
InChI: InChI=1S/C14H10O5/c1-6-2-7(15)4-10-12(6)14(18)13-9(17)3-8(16)5-11(13)19-10/h2-5,15-17H,1H3
SMILES: CC1=CC(=CC2=C1C(=O)C3=C(C=C(C=C3O2)O)O)O
Precursor_type: [M-H]-
Spectrum_type: MS2
PrecursorMZ: 257.0455
Instrument_type: LC-ESI-ITFT
Instrument: LTQ Orbitrap XL Thermo Scientific
Ion_mode: NEGATIVE
Collision_energy: 20 % (nominal)
Formula: C14H10O5
MW: 258
ExactMass: 258.0528
Comments: Parent=257.0455
Splash: splash10-0a4i-0090000000-4abab642877e52810a5a
Num Peaks: 1
257.0457 999

Name: Equisetin;Equisetin;57347512
Synon: 3-[(1,6-dimethyl-2-prop-1-enyl-4a,5,6,7,8,8a-hexahydro-2H-naphthalen-1-yl)-hydroxymethylidene]-5-(hydroxymethyl)-1-methylpyrrolidine-2,4-dione
DB#: MSBNK-HBM4EU-HB003048
InChIKey: QNQBPPQLRODXET-UHFFFAOYSA-N
InChI: InChI=1S/C22H31NO4/c1-5-6-15-9-8-14-11-13(2)7-10-16(14)22(15,3)20(26)18-19(25)17(12-24)23(4)21(18)27/h5-6,8-9,13-17,24,26H,7,10-12H2,1-4H3
SMILES: CC=CC1C=CC2CC(CCC2C1(C)C(=C3C(=O)C(N(C3=O)C)CO)O)C
Precursor_type: [M-H]-
Spectrum_type: MS2
PrecursorMZ: 372.218
Instrument_type: LC-ESI-ITFT
Instrument: LTQ Orbitrap XL Thermo Scientific
Ion_mode: NEGATIVE
Collision_energy: 40 % (nominal)
Formula: C22H31NO4
MW: 373
ExactMass: 373.22531
Comments: Parent=372.218
Splash: splash10-00di-0009000000-6f36e6a079d8498e497c
Num Peaks: 3
298.2189 5
342.2079 89
372.2186 999

Name: Deoxynivalenol-3-glucoside;Deoxynivalenol-3-glucoside;71312510
Synon: (3alpha,7beta,12epsilon)-7,15-Dihydroxy-8-oxo-12,13-epoxytrichothec-9-en-3-yl beta-D-glucopyranoside
DB#: MSBNK-AAFC-AC000370
InChIKey: PUMXWMGECQIOGB-SMSDQXDJSA-N
InChI: InChI=1S/C21H30O11/c1-8-3-11-20(6-23,16(28)12(8)24)19(2)4-9(17(32-11)21(19)7-29-21)30-18-15(27)14(26)13(25)10(5-22)31-18/h3,9-11,13-18,22-23,25-28H,4-7H2,1-2H3/t9-,10-,11-,13-,14+,15-,16-,17-,18-,19-,20-,21+/m1/s1
SMILES: CC1=C[C@@H]2[C@]([C@@H](C1=O)O)([C@]3(C[C@H]([C@H]([C@@]34CO4)O2)O[C@H]5[C@@H]([C@H]([C@@H]([C@H](O5)CO)O)O)O)C)CO
Precursor_type: [M+HCOO]-
Spectrum_type: MS2
PrecursorMZ: 503.177
Instrument_type: LC-APCI-ITFT
Instrument: Q-Exactive Orbitrap Thermo Scientific
Ion_mode: NEGATIVE
Collision_energy: 40(NCE)
Formula: C21H30O11
MW: 458
ExactMass: 458.17879
Comments: Parent=503.177
Splash: splash10-056r-6790100000-33091f830b63b09c13a7
Num Peaks: 43
59.0121 999
71.0119 622
72.9911 41
83.0122 49
85.0273 129
89.023 686
95.0123 55
101.0226 483
111.043 37
113.0224 284
119.0332 195
123.0437 166
149.0587 51
150.0297 73
151.0401 49
152.0457 53
153.0537 76
161.0588 55
163.0746 99
168.0428 60
173.0608 160
173.0949 56
175.0765 427
177.0893 79
187.0765 204
189.0538 71
189.0921 130
190.061 62
191.0683 68
199.0744 179
201.0921 164
203.0714 108
205.087 383
214.0635 63
217.087 773
219.1027 190
229.087 704
235.0976 48
247.0976 779
259.0976 66
265.1081 323
277.1081 60
427.1609 505

Name: Mycophenolic acid;Mycophenolic acid;446541
Synon: Mycophenolate
Synon: Myfortic
Synon: Melbex
Synon: (E)-6-(4-hydroxy-6-methoxy-7-methyl-3-oxo-1H-2-benzofuran-5-yl)-4-methylhex-4-enoic acid
DB#: MSBNK-AAFC-AC000677
InChIKey: HPNSFSBZBAHARI-RUDMXATFSA-N
InChI: InChI=1S/C17H20O6/c1-9(5-7-13(18)19)4-6-11-15(20)14-12(8-23-17(14)21)10(2)16(11)22-3/h4,20H,5-8H2,1-3H3,(H,18,19)/b9-4+
SMILES: CC1=C(C(=C(C2=C1COC2=O)O)C/C=C(\C)/CCC(=O)O)OC
Precursor_type: [M-H]-
Spectrum_type: MS2
PrecursorMZ: 319.1192
Instrument_type: LC-ESI-ITFT
Instrument: Q-Exactive Orbitrap Thermo Scientific
Ion_mode: NEGATIVE
Collision_energy: 20(NCE)
Formula: C17H20O6
MW: 320
ExactMass: 320.12598
Comments: Parent=319.1192
Splash: splash10-014i-0019000000-22a7cf99234d2e4a24a2
Num Peaks: 5
179.0327 37
191.0329 43
275.1272 71
287.0925 98
319.1167 999

Name: Inabenfide;Inabenfide;92401
DB#: MSBNK-BAFG-CSL23111014290
InChIKey: PFDCOZXELJAUTR-UHFFFAOYSA-N
InChI: InChI=1S/C19H15ClN2O2/c20-15-6-7-17(22-19(24)14-8-10-21-11-9-14)16(12-15)18(23)13-4-2-1-3-5-13/h1-12,18,23H,(H,22,24)
SMILES: C1=CC=C(C=C1)C(C2=C(C=CC(=C2)Cl)NC(=O)C3=CC=NC=C3)O
Precursor_type: [M-H]-
Spectrum_type: MS2
PrecursorMZ: 337.0749
Instrument_type: LC-ESI-QTOF
Instrument: TripleTOF 6600 SCIEX
Ion_mode: NEGATIVE
Collision_energy: 40
Formula: C19H15ClN2O2
MW: 338
ExactMass: 338.0822
Comments: Parent=337.0749
Splash: splash10-004i-9520000000-4ec5b68a7b874c7fda52
Num Peaks: 10
34.9678 12
41.9965 13
78.0326 999
116.011 12
122.0222 417
151.9879 153
203.0349 69
229.0128 16
231.0297 146
335.0532 17

Name: Albendazole;Albendazole-D3;2082
Synon: Methyl N-(6-propylsulfanyl-1H-benzimidazol-2-yl)carbamate
DB#: MSBNK-Eawag-EQ358058
InChIKey: HXHWSAZORRCQMX-UHFFFAOYSA-N
InChI: InChI=1S/C12H15N3O2S/c1-3-6-18-8-4-5-9-10(7-8)14-11(13-9)15-12(16)17-2/h4-5,7H,3,6H2,1-2H3,(H2,13,14,15,16)
SMILES: CCCSC1=CC2=C(C=C1)N=C(N2)NC(=O)OC
Precursor_type: [M-H]-
Spectrum_type: MS2
PrecursorMZ: 264.0812
Instrument_type: LC-ESI-QFT
Instrument: Q Exactive Plus Orbitrap Thermo Scientific
Ion_mode: NEGATIVE
Collision_energy: 150 (nominal)
Formula: C12H15N3O2S
MW: 265
ExactMass: 265.08850
Comments: Parent=264.0812
Splash: splash10-0a4i-9200000000-109010056dd851a50ae4
Num Peaks: 38
50.0036 17
56.9805 31
57.9758 999
64.0068 4
64.0193 2
65.0146 160
71.9678 2
74.0038 75
76.0194 28
77.0147 1
79.9728 12
80.9806 6
81.9758 225
83.9789 1
83.9914 1
89.0147 44
90.0099 15
90.0223 2
91.0302 4
94.9836 5
101.0146 25
102.0225 2
105.9758 50
106.9836 2
107.9791 1
107.9915 6
108.9867 24
116.0255 5
120.9994 1
126.0101 1
127.0177 7
129.0334 8
132.9867 42
135.0025 23
156.0206 14
159.9977 197
161.0057 1
189 1

Name: Pyroxsulam;Pyroxsulam;11571555
DB#: MSBNK-BAFG-CSL23111019159
InChIKey: GLBLPMUBLHYFCW-UHFFFAOYSA-N
InChI: InChI=1S/C14H13F3N6O5S/c1-26-8-6-9(27-2)23-13(19-8)20-12(21-23)22-29(24,25)10-7(14(15,16)17)4-5-18-11(10)28-3/h4-6H,1-3H3,(H,21,22)
SMILES: COC1=CC(=NC2=NC(=NN12)NS(=O)(=O)C3=C(C=CN=C3OC)C(F)(F)F)OC
Precursor_type: [M-H]-
Spectrum_type: MS2
PrecursorMZ: 433.0547
Instrument_type: LC-ESI-QTOF
Instrument: TripleTOF 6600 SCIEX
Ion_mode: NEGATIVE
Collision_energy: 150
Formula: C14H13F3N6O5S
MW: 434
ExactMass: 434.062
Comments: Parent=433.0547
Splash: splash10-014i-9000000000-a9847e608a9b5139f846
Num Peaks: 11
40.0054 111
41.9986 45
50.0028 39
61.0083 26
64.0058 45
65.0133 58
66.0081 999
68.9946 78
73.9991 32
89.0128 45
90.0086 45

Name: Tenuazonic acid;Tenuazonic acid;54678599
Synon: 3-Acetyl-5-(butan-2-yl)-4-hydroxy-2,5-dihydro-1H-pyrrol-2-one
Synon: 4-acetyl-2-butan-2-yl-3-hydroxy-1,2-dihydropyrrol-5-one
DB#: MSBNK-HBM4EU-HB003110
InChIKey: CEIZFXOZIQNICU-UHFFFAOYSA-N
InChI: InChI=1S/C10H15NO3/c1-4-5(2)8-9(13)7(6(3)12)10(14)11-8/h5,8,13H,4H2,1-3H3,(H,11,14)
SMILES: CCC(C)C1C(=C(C(=O)N1)C(=O)C)O
Precursor_type: [M-H]-
Spectrum_type: MS2
PrecursorMZ: 196.0979
Instrument_type: LC-ESI-ITFT
Instrument: LTQ Orbitrap XL Thermo Scientific
Ion_mode: NEGATIVE
Collision_energy: 60 % (nominal)
Formula: C10H15NO3
MW: 197
ExactMass: 197.1052
Comments: Parent=196.0979
Splash: splash10-0002-0900000000-9f8b9ce23f21df429427
Num Peaks: 2
139.0274 5
196.0981 999

Name: Mitomycin C;Mitomycin C;5746
DB#: MSBNK-BAFG-CSL2311091136
InChIKey: NWIBSHFKIJFRCO-WUDYKRTCSA-N
InChI: InChI=1S/C15H18N4O5/c1-5-9(16)12(21)8-6(4-24-14(17)22)15(23-2)13-7(18-13)3-19(15)10(8)11(5)20/h6-7,13,18H,3-4,16H2,1-2H3,(H2,17,22)/t6-,7+,13+,15-/m1/s1
SMILES: CO[C@@]12[C@H](COC(N)=O)C3=C(N1C[C@@H]4N[C@H]24)C(=O)C(=C(N)C3=O)C
Precursor_type: [M-H]-
Spectrum_type: MS2
PrecursorMZ: 333.1204
Instrument_type: LC-ESI-QTOF
Instrument: TripleTOF 5600 SCIEX
Ion_mode: NEGATIVE
Collision_energy: 60
Formula: C15H18N4O5
MW: 334
ExactMass: 334.1277
Comments: Parent=333.1204
Splash: splash10-0w29-5190000000-10c448832daf3eed1951
Num Peaks: 7
42.005 666
60.0116 666
175.0544 333
201.0642 666
203.0518 999
212.0518 333
228.0515 333

Name: Metamitron;Metamitron;38854
Synon: 4-Amino-4,5-dihydro-3-methyl-6-phenyl-1,2,4-triazin-5-one
Synon: 4-amino-3-methyl-6-phenyl-1,2,4-triazin-5-one
DB#: MSBNK-Eawag-EA005857
InChIKey: VHCNQEUWZYOAEV-UHFFFAOYSA-N
InChI: InChI=1S/C10H10N4O/c1-7-12-13-9(10(15)14(7)11)8-5-3-2-4-6-8/h2-6H,11H2,1H3
SMILES: c(ccc1C(=NN=C2C)C(=O)N2N)cc1
Precursor_type: [M-H]-
Spectrum_type: MS2
PrecursorMZ: 201.0782
Instrument_type: LC-ESI-ITFT
Instrument: LTQ Orbitrap XL Thermo Scientific
Ion_mode: NEGATIVE
Collision_energy: 90 % (nominal)
Formula: C10H10N4O
MW: 202
ExactMass: 202.0860
Comments: Parent=201.0782
Splash: splash10-014i-0900000000-65eec74b93e245378edf
Num Peaks: 1
117.0346 999

Name: Nivalenol;Nivalenol;430146
Synon: Trichothec-9-en-8-one, 12,13-epoxy-3alpha,4beta,7alpha,15-tetrahydroxy-
Synon: 3,10,11-trihydroxy-2-(hydroxymethyl)-1,5-dimethylspiro[8-oxatricyclo[7.2.1.02,7]dodec-5-ene-12,2`-oxirane]-4-one
DB#: MSBNK-HBM4EU-HB002968
InChIKey: UKOTXHQERFPCBU-UHFFFAOYSA-N
InChI: InChI=1S/C15H20O7/c1-6-3-7-14(4-16,11(20)8(6)17)13(2)10(19)9(18)12(22-7)15(13)5-21-15/h3,7,9-12,16,18-20H,4-5H2,1-2H3
SMILES: CC1=CC2C(C(C1=O)O)(C3(C(C(C(C34CO4)O2)O)O)C)CO
Precursor_type: [M-H]-
Spectrum_type: MS2
PrecursorMZ: 311.1136
Instrument_type: LC-ESI-ITFT
Instrument: LTQ Orbitrap XL Thermo Scientific
Ion_mode: NEGATIVE
Collision_energy: 30 % (nominal)
Formula: C15H20O7
MW: 312
ExactMass: 312.1209
Comments: Parent=311.1136
Splash: splash10-001i-0090000000-e871485e052390fa6982
Num Peaks: 1
281.1025 999

Name: Fenhexamid;Fenhexamid;213031
DB#: MSBNK-BAFG-CSL23111018330
InChIKey: VDLGAVXLJYLFDH-UHFFFAOYSA-N
InChI: InChI=1S/C14H17Cl2NO2/c1-14(7-3-2-4-8-14)13(19)17-9-5-6-10(18)12(16)11(9)15/h5-6,18H,2-4,7-8H2,1H3,(H,17,19)
SMILES: CC1(CCCCC1)C(=O)Nc2ccc(c(c2Cl)Cl)O
Precursor_type: [M-H]-
Spectrum_type: MS2
PrecursorMZ: 300.0563
Instrument_type: LC-ESI-QTOF
Instrument: TripleTOF 6600 SCIEX
Ion_mode: NEGATIVE
Collision_energy: 40
Formula: C14H17Cl2NO2
MW: 301
ExactMass: 301.0636
Comments: Parent=300.0563
Splash: splash10-03dj-0190000000-956b91395cee36d2fecc
Num Peaks: 28
34.97 111
138.9847 42
155.9859 23
157.0544 12
166.9771 42
167.9852 58
174.9594 29
180.996 52
184.0437 12
184.0754 14
185.0468 18
185.0857 98
192.9934 32
194.0013 38
195.0115 62
200.1054 16
207.0112 23
208.0188 38
212.0764 42
213.0802 69
220.019 100
221.0246 222
228.1033 20
234.0304 16
248.0479 284
249.0554 664
264.0794 999
300.0566 12

Name: Patulin;Patulin;4696
Synon: 4-hydroxy-4,6-dihydrofuro[3,2-c]pyran-2-one
DB#: MSBNK-HBM4EU-HB003370
InChIKey: ZRWPUFFVAOMMNM-UHFFFAOYSA-N
InChI: InChI=1S/C7H6O4/c8-6-3-4-5(11-6)1-2-10-7(4)9/h1,3,7,9H,2H2
SMILES: C1C=C2C(=CC(=O)O2)C(O1)O
Precursor_type: [M-H]-
Spectrum_type: MS2
PrecursorMZ: 153.0193
Instrument_type: LC-ESI-ITFT
Instrument: LTQ Orbitrap XL Thermo Scientific
Ion_mode: NEGATIVE
Collision_energy: 20 % (nominal)
Formula: C7H6O4
MW: 154
ExactMass: 154.0266
Comments: Parent=153.0193
Splash: splash10-0zfr-0900000000-8ca1afee246cad95026a
Num Peaks: 5
81.0346 168
109.0295 721
125.0247 63
135.0091 111
153.0195 999

Name: Oxfendazole;Oxfendazole;40854
DB#: MSBNK-BAFG-CSL2311091705
InChIKey: BEZZFPOZAYTVHN-UHFFFAOYSA-N
InChI: InChI=1S/C15H13N3O3S/c1-21-15(19)18-14-16-12-8-7-11(9-13(12)17-14)22(20)10-5-3-2-4-6-10/h2-9H,1H3,(H2,16,17,18,19)
SMILES: COC(=O)Nc1[nH]c2cc(ccc2n1)[S](=O)c3ccccc3
Precursor_type: [M-H]-
Spectrum_type: MS2
PrecursorMZ: 314.0605
Instrument_type: LC-ESI-QTOF
Instrument: TripleTOF 5600 SCIEX
Ion_mode: NEGATIVE
Collision_energy: 80
Formula: C15H13N3O3S
MW: 315
ExactMass: 315.0678
Comments: Parent=314.0605
Splash: splash10-0a4i-1900000000-8eb001935ef9e701d14c
Num Peaks: 9
42.0016 127
65.0172 54
89.0118 54
115.0279 181
129.0314 217
144.0198 236
145.0288 145
157.0286 999
173.0213 181

Name: Mefenamic acid;Mefenamic acid;4044
Synon: 2-(2,3-dimethylanilino)benzoic acid
DB#: MSBNK-Eawag-EA020855
InChIKey: HYYBABOKPJLUIN-UHFFFAOYSA-N
InChI: InChI=1S/C15H15NO2/c1-10-6-5-9-13(11(10)2)16-14-8-4-3-7-12(14)15(17)18/h3-9,16H,1-2H3,(H,17,18)
SMILES: c1(c(cccc1)C(O)=O)Nc1c(c(ccc1)C)C
Precursor_type: [M-H]-
Spectrum_type: MS2
PrecursorMZ: 240.103
Instrument_type: LC-ESI-ITFT
Instrument: LTQ Orbitrap XL Thermo Scientific
Ion_mode: NEGATIVE
Collision_energy: 60 % (nominal)
Formula: C15H15NO2
MW: 241
ExactMass: 241.1103
Comments: Parent=240.103
Splash: splash10-0002-0900000000-0aaa97d98cb6e792e5da
Num Peaks: 5
179.0865 29
180.082 71
192.082 89
194.0976 56
196.1133 999

Name: Diflufenican;Diflufenican;91735
Synon: N-(2,4-difluorophenyl)-2-[3-(trifluoromethyl)phenoxy]pyridine-3-carboxamide
DB#: MSBNK-LCSB-LU059456
InChIKey: WYEHFWKAOXOVJD-UHFFFAOYSA-N
InChI: InChI=1S/C19H11F5N2O2/c20-12-6-7-16(15(21)10-12)26-17(27)14-5-2-8-25-18(14)28-13-4-1-3-11(9-13)19(22,23)24/h1-10H,(H,26,27)
SMILES: FC1=CC=C(NC(=O)C2=C(OC3=CC(=CC=C3)C(F)(F)F)N=CC=C2)C(F)=C1
Precursor_type: [M-H]-
Spectrum_type: MS2
PrecursorMZ: 393.0668
Instrument_type: LC-ESI-QFT
Instrument: Q Exactive Orbitrap (Thermo Scientific)
Ion_mode: NEGATIVE
Collision_energy: 90
Formula: C19H11F5N2O2
MW: 394
ExactMass: 394.0741
Comments: Parent=393.0668
Splash: splash10-03dl-2960000000-35c9c85aef5bea12b4b3
Num Peaks: 73
50.0035 25
65.0033 80
65.9986 12
66.0349 6
68.9958 34
73.0084 77
74.0036 18
76.0193 26
88.0193 19
89.0035 22
92.0142 10
92.9958 5
93.0145 11
94.0298 34
96.0255 154
98.0035 26
108.0255 38
114.035 9
121.0095 33
128.0316 18
135.0365 46
136.0201 5
138.0351 34
140.0153 6
141.0158 16
143.0111 6
152.0155 22
153.046 14
159.0364 77
160.0381 31
161.0219 77
165.0458 417
172.0194 128
180.0333 11
181.0408 16
182.0412 20
183.012 9
183.0368 15
185.0334 13
185.052 242
186.0359 7
188.0315 5
192.0256 949
195.0365 45
202.0475 12
209.0344 9
210.0162 21
212.0318 999
213.047 11
218.0406 5
220.0376 5
222.0352 5
223.0318 5
229.042 9
230.0222 107
230.0418 7
232.0379 80
235.0253 6
235.0482 10
237.046 41
242.0421 5
243.014 7
249.0458 16
250.0289 19
252.044 106
257.0524 19
263.02 20
263.044 11
265.0406 20
267.036 15
268.0442 15
270.0346 71
288.0512 4

Name: Fumagillin;Fumagillin;3430
Synon: 10-[[5-methoxy-4-[2-methyl-3-(3-methylbut-2-enyl)oxiran-2-yl]-1-oxaspiro[2.5]octan-6-yl]oxy]-10-oxodeca-2,4,6,8-tetraenoic acid
DB#: MSBNK-HBM4EU-HB003303
InChIKey: NGGMYCMLYOUNGM-UHFFFAOYSA-N
InChI: InChI=1S/C26H34O7/c1-18(2)13-14-20-25(3,33-20)24-23(30-4)19(15-16-26(24)17-31-26)32-22(29)12-10-8-6-5-7-9-11-21(27)28/h5-13,19-20,23-24H,14-17H2,1-4H3,(H,27,28)
SMILES: CC(=CCC1C(O1)(C)C2C(C(CCC23CO3)OC(=O)C=CC=CC=CC=CC(=O)O)OC)C
Precursor_type: [M-H]-
Spectrum_type: MS2
PrecursorMZ: 457.2232
Instrument_type: LC-ESI-ITFT
Instrument: LTQ Orbitrap XL Thermo Scientific
Ion_mode: NEGATIVE
Collision_energy: 50 % (nominal)
Formula: C26H34O7
MW: 458
ExactMass: 458.23045
Comments: Parent=457.2232
Splash: splash10-001i-0900000000-d7a0bf2a057988288466
Num Peaks: 15
97.0656 33
103.055 197
105.0709 26
121.0661 27
123.0814 86
130.042 87
131.0499 999
133.0657 23
147.0447 29
149.0601 54
161.0605 21
175.0394 138
199.004 25
219.138 21
457.2231 24

Name: Lateropyrone;Avenacein Y;54692970
Synon: methyl 5,9-dihydroxy-2-methyl-4,6-dioxopyrano[3,4-g]chromene-8-carboxylate
DB#: MSBNK-HBM4EU-HB003352
InChIKey: JSQAILNRMPHAGO-UHFFFAOYSA-N
InChI: InChI=1S/C15H10O8/c1-5-3-7(16)10-8(22-5)4-6-9(12(10)18)14(19)23-13(11(6)17)15(20)21-2/h3-4,17-18H,1-2H3
SMILES: CC1=CC(=O)C2=C(O1)C=C3C(=C2O)C(=O)OC(=C3O)C(=O)OC
Precursor_type: [M-H]-
Spectrum_type: MS2
PrecursorMZ: 317.0303
Instrument_type: LC-ESI-ITFT
Instrument: LTQ Orbitrap XL Thermo Scientific
Ion_mode: NEGATIVE
Collision_energy: 30 % (nominal)
Formula: C15H10O8
MW: 318
ExactMass: 318.03757
Comments: Parent=317.0303
Splash: splash10-014i-0009000000-acf1cb291bafc7cf3c6d
Num Peaks: 4
258.0177 11
273.0415 8
285.0046 71
317.031 999

Name: Warfarin;Warfarin;54678486
DB#: MSBNK-BAFG-CSL23111018715
InChIKey: PJVWKTKQMONHTI-UHFFFAOYSA-N
InChI: InChI=1S/C19H16O4/c1-12(20)11-15(13-7-3-2-4-8-13)17-18(21)14-9-5-6-10-16(14)23-19(17)22/h2-10,15,21H,11H2,1H3
SMILES: CC(=O)CC(C1=CC=CC=C1)C2=C(C3=CC=CC=C3OC2=O)O
Precursor_type: [M-H]-
Spectrum_type: MS2
PrecursorMZ: 307.0976
Instrument_type: LC-ESI-QTOF
Instrument: TripleTOF 6600 SCIEX
Ion_mode: NEGATIVE
Collision_energy: 150
Formula: C19H16O4
MW: 308
ExactMass: 308.1049
Comments: Parent=307.0976
Splash: splash10-0006-9000000000-d109336c8ecd994d3ee6
Num Peaks: 1
41.0023 999

Name: Skyrin;Skyrin;73071
Synon: 2,4,5-trihydroxy-7-methyl-1-(2,4,5-trihydroxy-7-methyl-9,10-dioxoanthracen-1-yl)anthracene-9,10-dione
DB#: MSBNK-HBM4EU-HB003414
InChIKey: MQSXZQXHIJMNAF-UHFFFAOYSA-N
InChI: InChI=1S/C30H18O10/c1-9-3-11-19(13(31)5-9)29(39)23-17(35)7-15(33)21(25(23)27(11)37)22-16(34)8-18(36)24-26(22)28(38)12-4-10(2)6-14(32)20(12)30(24)40/h3-8,31-36H,1-2H3
SMILES: CC1=CC2=C(C(=C1)O)C(=O)C3=C(C=C(C(=C3C2=O)C4=C5C(=C(C=C4O)O)C(=O)C6=C(C5=O)C=C(C=C6O)C)O)O
Precursor_type: [M-H]-
Spectrum_type: MS2
PrecursorMZ: 537.0827
Instrument_type: LC-ESI-ITFT
Instrument: LTQ Orbitrap XL Thermo Scientific
Ion_mode: NEGATIVE
Collision_energy: 20 % (nominal)
Formula: C30H18O10
MW: 538
ExactMass: 538.09000
Comments: Parent=537.0827
Splash: splash10-000i-0000090000-5facfaaa6b2ce7cc0834
Num Peaks: 2
201.0837 56
537.0819 999

Name: Mycophenolic acid;Mycophenolic acid;446541
Synon: (E)-6-(4-hydroxy-6-methoxy-7-methyl-3-oxo-1H-2-benzofuran-5-yl)-4-methylhex-4-enoic acid
DB#: MSBNK-CASMI_2016-SM857754
InChIKey: HPNSFSBZBAHARI-RUDMXATFSA-N
InChI: InChI=1S/C17H20O6/c1-9(5-7-13(18)19)4-6-11-15(20)14-12(8-23-17(14)21)10(2)16(11)22-3/h4,20H,5-8H2,1-3H3,(H,18,19)/b9-4+
SMILES: COc1c(C)c2COC(=O)c2c(O)c1C\C=C(/C)CCC(O)=O
Precursor_type: [M-H]-
Spectrum_type: MS2
PrecursorMZ: 319.1187
Instrument_type: LC-ESI-QFT
Instrument: Q Exactive Plus Orbitrap Thermo Scientific
Ion_mode: NEGATIVE
Collision_energy: 35  (nominal)
Formula: C17H20O6
MW: 320
ExactMass: 320.12599
Comments: Parent=319.1187
Splash: splash10-014i-0659000000-ba96d820001d9e786c8d
Num Peaks: 64
133.0658 5
135.045 12
137.0246 1
137.0607 5
147.0451 8
148.053 8
149.0609 7
160.0529 4
161.0608 15
161.0973 7
163.0401 6
163.0766 1
164.048 7
171.0815 1
171.1183 1
173.0609 15
173.0972 3
174.0686 2
177.0194 5
177.0555 1
178.0272 5
179.035 96
183.0817 4
186.0682 1
187.0764 11
188.0847 2
189.0919 4
191.035 318
192.0428 88
193.0508 2
199.1129 16
200.0845 1
201.0923 13
203.0351 26
204.0427 3
205.0507 131
206.0587 1
207.0663 35
210.0695 1
215.0714 1
215.108 19
217.0504 1
217.0871 1
224.0328 17
225.0921 4
227.0712 1
228.08 1
230.0587 1
231.0664 17
231.1032 1
232.0745 4
233.0823 13
241.0872 3
243.0666 8
243.1028 33
245.082 34
258.1266 1
259.098 4
269.0819 19
275.1291 174
285.0771 5
287.0925 75
301.1087 4
319.1187 999

Name: Citromycetin;Citromycetin;65029
Synon: 8,9-dihydroxy-2-methyl-4-oxo-5H-pyrano[3,2-c]chromene-10-carboxylic acid
DB#: MSBNK-HBM4EU-HB003119
InChIKey: PKEPGKZPVDAVKI-UHFFFAOYSA-N
InChI: InChI=1S/C14H10O7/c1-5-2-7(15)6-4-20-9-3-8(16)12(17)11(14(18)19)10(9)13(6)21-5/h2-3,16-17H,4H2,1H3,(H,18,19)
SMILES: CC1=CC(=O)C2=C(O1)C3=C(C=C(C(=C3C(=O)O)O)O)OC2
Precursor_type: [M-H]-
Spectrum_type: MS2
PrecursorMZ: 289.0354
Instrument_type: LC-ESI-ITFT
Instrument: LTQ Orbitrap XL Thermo Scientific
Ion_mode: NEGATIVE
Collision_energy: 30 % (nominal)
Formula: C14H10O7
MW: 290
ExactMass: 290.04265
Comments: Parent=289.0354
Splash: splash10-000i-0090000000-97bb2844279e36bc584c
Num Peaks: 3
201.0548 7
245.0453 294
289.035 999

Name: Warfarin;Warfarin;54678486
DB#: MSBNK-BAFG-CSL23111018709
InChIKey: PJVWKTKQMONHTI-UHFFFAOYSA-N
InChI: InChI=1S/C19H16O4/c1-12(20)11-15(13-7-3-2-4-8-13)17-18(21)14-9-5-6-10-16(14)23-19(17)22/h2-10,15,21H,11H2,1H3
SMILES: CC(=O)CC(C1=CC=CC=C1)C2=C(C3=CC=CC=C3OC2=O)O
Precursor_type: [M-H]-
Spectrum_type: MS2
PrecursorMZ: 307.0976
Instrument_type: LC-ESI-QTOF
Instrument: TripleTOF 6600 SCIEX
Ion_mode: NEGATIVE
Collision_energy: 60
Formula: C19H16O4
MW: 308
ExactMass: 308.1049
Comments: Parent=307.0976
Splash: splash10-014i-3910000000-7304911e5f96a960c1f7
Num Peaks: 20
41.0024 123
57.0333 304
92.0251 51
93.0334 45
101.0386 33
115.0535 18
117.0339 999
119.0493 11
130.0413 67
141.0707 10
143.049 12
161.0247 83
193.0643 41
195.0834 11
205.0651 21
206.0737 19
219.0854 26
221.0607 16
249.0548 36
250.0626 31

Name: Epinephrine;Epinephrine;5816
Synon: (R)-(-)-Adrenaline
Synon: (R)-(-)-Epinephrine
Synon: (R)-(-)-Adnephrine
Synon: L-Adrenaline
Synon: 4-[(1R)-1-Hydroxy-2-(methylamino)ethyl]-1,2-benzenediol
Synon: (R)-(-)-Epirenamine
Synon: (-)-Epinephrine
DB#: MSBNK-Keio_Univ-KO000735
InChIKey: UCTWMZQNUQWSLP-VIFPVBQESA-N
InChI: InChI=1S/C9H13NO3/c1-10-5-9(13)6-2-3-7(11)8(12)4-6/h2-4,9-13H,5H2,1H3/t9-/m0/s1
SMILES: CNC[C@H](O)c(c1)cc(O)c(O)c1
Precursor_type: [M-H]-
Spectrum_type: MS2
PrecursorMZ: 182
Instrument_type: LC-ESI-QQ
Instrument: API3000, Applied Biosystems
Ion_mode: NEGATIVE
Collision_energy: 20 V
Formula: C9H13NO3
MW: 183
ExactMass: 183.08954
Comments: Parent=182
Splash: splash10-03di-0900000000-12dd42d00be1feb2ea6f
Num Peaks: 25
45.200 1
58.900 1
59.300 1
87.100 5
87.700 1
92.900 1
97.400 1
108.200 6
109.000 6
110.100 1
121.300 2
121.900 173
123.000 7
134.800 12
136.900 2
138.200 33
146.400 1
147.700 3
148.900 94
162.100 14
164.200 999
182.200 60
200.500 1
273.000 3
314.900 4

Name: Tryptophol;Tryptophol;10685
Synon: 2-(1H-indol-3-yl)ethanol
DB#: MSBNK-HBM4EU-HB003422
InChIKey: MBBOMCVGYCRMEA-UHFFFAOYSA-N
InChI: InChI=1S/C10H11NO/c12-6-5-8-7-11-10-4-2-1-3-9(8)10/h1-4,7,11-12H,5-6H2
SMILES: C1=CC=C2C(=C1)C(=CN2)CCO
Precursor_type: [M-H]-
Spectrum_type: MS2
PrecursorMZ: 160.0768
Instrument_type: LC-ESI-ITFT
Instrument: LTQ Orbitrap XL Thermo Scientific
Ion_mode: NEGATIVE
Collision_energy: 50 % (nominal)
Formula: C10H11NO
MW: 161
ExactMass: 161.0841
Comments: Parent=160.0768
Splash: splash10-03di-0900000000-2aaa4d0f7105a34b3a20
Num Peaks: 3
116.0506 2
130.0664 23
160.0768 999

Name: Sulfamerazine;Sulfamerazine;5325
DB#: MSBNK-BAFG-CSL23111013720
InChIKey: QPPBRPIAZZHUNT-UHFFFAOYSA-N
InChI: InChI=1S/C11H12N4O2S/c1-8-6-7-13-11(14-8)15-18(16,17)10-4-2-9(12)3-5-10/h2-7H,12H2,1H3,(H,13,14,15)
SMILES: CC1=NC(=NC=C1)NS(=O)(=O)C2=CC=C(C=C2)N
Precursor_type: [M-H]-
Spectrum_type: MS2
PrecursorMZ: 263.0608
Instrument_type: LC-ESI-QTOF
Instrument: TripleTOF 5600 SCIEX
Ion_mode: NEGATIVE
Collision_energy: 40
Formula: C11H12N4O2S
MW: 264
ExactMass: 264.0681
Comments: Parent=263.0608
Splash: splash10-0a4i-2900000000-3d9c7852ba485840e937
Num Peaks: 3
92.0238 304
108.0563 999
196.0192 260

Name: Mycophenolic acid;Mycophenolic acid;446541
Synon: (E)-6-(4-hydroxy-3-keto-6-methoxy-7-methyl-phthalan-5-yl)-4-methyl-hex-4-enoic acid
DB#: MSBNK-Eawag-EA280856
InChIKey: HPNSFSBZBAHARI-RUDMXATFSA-N
InChI: InChI=1S/C17H20O6/c1-9(5-7-13(18)19)4-6-11-15(20)14-12(8-23-17(14)21)10(2)16(11)22-3/h4,20H,5-8H2,1-3H3,(H,18,19)/b9-4+
SMILES: c12c(c(c(C\C=C(\CCC(O)=O)C)c(c1C)OC)O)C(=O)OC2
Precursor_type: [M-H]-
Spectrum_type: MS2
PrecursorMZ: 319.1187
Instrument_type: LC-ESI-ITFT
Instrument: LTQ Orbitrap XL Thermo Scientific
Ion_mode: NEGATIVE
Collision_energy: 75 % (nominal)
Formula: C17H20O6
MW: 320
ExactMass: 320.1260
Comments: Parent=319.1187
Splash: splash10-0006-0930000000-e7a74fbe76e7141ec5f3
Num Peaks: 8
133.0659 148
161.0609 200
173.0607 418
187.0762 284
191.0352 999
203.0354 376
205.0508 256
245.0826 127

Name: Equisetin;Equisetin;57347512
Synon: 3-[(1,6-dimethyl-2-prop-1-enyl-4a,5,6,7,8,8a-hexahydro-2H-naphthalen-1-yl)-hydroxymethylidene]-5-(hydroxymethyl)-1-methylpyrrolidine-2,4-dione
DB#: MSBNK-HBM4EU-HB003049
InChIKey: QNQBPPQLRODXET-UHFFFAOYSA-N
InChI: InChI=1S/C22H31NO4/c1-5-6-15-9-8-14-11-13(2)7-10-16(14)22(15,3)20(26)18-19(25)17(12-24)23(4)21(18)27/h5-6,8-9,13-17,24,26H,7,10-12H2,1-4H3
SMILES: CC=CC1C=CC2CC(CCC2C1(C)C(=C3C(=O)C(N(C3=O)C)CO)O)C
Precursor_type: [M-H]-
Spectrum_type: MS2
PrecursorMZ: 372.218
Instrument_type: LC-ESI-ITFT
Instrument: LTQ Orbitrap XL Thermo Scientific
Ion_mode: NEGATIVE
Collision_energy: 50 % (nominal)
Formula: C22H31NO4
MW: 373
ExactMass: 373.22531
Comments: Parent=372.218
Splash: splash10-00di-0009000000-59bbf020cbd610589f91
Num Peaks: 3
298.2179 46
342.2079 432
372.2187 999

Name: Patulin;Patulin;4696
Synon: Clavacin
Synon: Expansin
DB#: MSBNK-AAFC-AC000652
InChIKey: ZRWPUFFVAOMMNM-UHFFFAOYSA-N
InChI: InChI=1S/C7H6O4/c8-6-3-4-5(11-6)1-2-10-7(4)9/h1,3,7,9H,2H2
SMILES: C1C=C2C(=CC(=O)O2)C(O1)O
Precursor_type: [M-H]-
Spectrum_type: MS2
PrecursorMZ: 153.0199
Instrument_type: LC-ESI-ITFT
Instrument: Q-Exactive Orbitrap Thermo Scientific
Ion_mode: NEGATIVE
Collision_energy: 30(NCE)
Formula: C7H6O4
MW: 154
ExactMass: 154.0266
Comments: Parent=153.0199
Splash: splash10-0560-5900000000-c47e3ac6ad787783db9a
Num Peaks: 7
81.0327 274
97.0274 78
109.0277 269
111.0429 38
125.0222 217
125.0588 33
151.0014 35

Name: Bromacil;Bromacil;9411
Synon: 5-bromo-3-butan-2-yl-6-methyl-1H-pyrimidine-2,4-dione
DB#: MSBNK-LCSB-LU126552
InChIKey: CTSLUCNDVMMDHG-UHFFFAOYSA-N
InChI: InChI=1S/C9H13BrN2O2/c1-4-5(2)12-8(13)7(10)6(3)11-9(12)14/h5H,4H2,1-3H3,(H,11,14)
SMILES: CCC(C)N1C(=O)NC(C)=C(Br)C1=O
Precursor_type: [M-H]-
Spectrum_type: MS2
PrecursorMZ: 259.0088
Instrument_type: LC-ESI-QFT
Instrument: Q Exactive Orbitrap (Thermo Scientific)
Ion_mode: NEGATIVE
Collision_energy: 30
Formula: C9H13BrN2O2
MW: 260
ExactMass: 260.0160
Comments: Parent=259.0088
Splash: splash10-0pb9-1090000000-3021b90f2099c0b2290a
Num Peaks: 7
78.9189 285
118.9138 1
159.9404 43
173.9925 3
202.9463 552
208.927 1
259.0087 999

Name: Gibberellic acid;Gibberellic acid;6466
Synon: Gibberellin A3
DB#: MSBNK-Waters-WA000215
InChIKey: IXORZMNAPKEEDV-OBDJNFEBSA-N
InChI: InChI=1S/C19H22O6/c1-9-7-17-8-18(9,24)5-3-10(17)19-6-4-11(20)16(2,15(23)25-19)13(19)12(17)14(21)22/h4,6,10-13,20,24H,1,3,5,7-8H2,2H3,(H,21,22)/t10-,11+,12-,13-,16-,17+,18+,19-/m1/s1
SMILES: OC(=O)[C@H]([C@@]321)[C@]([H])([C@@](C)54)[C@](C=C[C@H](O)5)(OC(=O)4)[C@]([H])(CC[C@@](O)(C(=C)C3)C2)1
Precursor_type: [M-H]-
Spectrum_type: MS2
PrecursorMZ: 345.1
Instrument_type: LC-ESI-QQ
Instrument: QuattroPremier XE, Waters
Ion_mode: NEGATIVE
Collision_energy: 40 V
Formula: C19H22O6
MW: 346
ExactMass: 346.14164
Comments: Parent=345.1
Splash: splash10-0006-0942000000-a201d9e5dee89f021bd6
Num Peaks: 128
101 8
103 8
104 39
106 16
109 12
111 12
114 12
116 8
119 12
121 8
123 8
127 8
130 43
132 8
134 8
138 12
141 8
142 999
144 8
146 39
149 47
152 12
155 12
159 51
162 12
164 8
166 12
168 8
169 20
171 8
173 8
175 12
177 12
179 67
180 8
182 8
184 24
186 20
190 12
193 71
195 12
197 12
199 16
201 8
204 55
206 39
208 12
210 16
214 8
216 12
219 35
220 168
222 43
224 12
227 31
230 16
232 12
235 8
237 8
239 27
241 8
243 12
245 12
247 20
250 12
252 8
255 12
257 12
258 8
261 12
263 8
264 8
266 12
268 12
271 12
274 16
278 8
280 8
282 16
283 8
285 16
287 8
289 16
291 8
293 12
297 12
300 16
302 8
306 8
308 8
309 8
311 12
313 8
316 8
319 8
321 12
323 8
326 16
328 8
330 12
334 8
336 8
337 8
341 12
344 16
346 8
348 8
351 12
354 8
355 12
358 12
361 12
363 8
365 12
368 16
370 8
374 16
375 8
377 12
379 8
382 12
384 8
386 8
388 12
392 12
393 8
395 12
398 12

Name: Asterric acid;Asterric acid;3080568
Synon: 2-hydroxy-6-(4-hydroxy-2-methoxy-6-methoxycarbonylphenoxy)-4-methylbenzoic acid
DB#: MSBNK-HBM4EU-HB003270
InChIKey: XOKVHFNTYHPEHN-UHFFFAOYSA-N
InChI: InChI=1S/C17H16O8/c1-8-4-11(19)14(16(20)21)12(5-8)25-15-10(17(22)24-3)6-9(18)7-13(15)23-2/h4-7,18-19H,1-3H3,(H,20,21)
SMILES: CC1=CC(=C(C(=C1)OC2=C(C=C(C=C2OC)O)C(=O)OC)C(=O)O)O
Precursor_type: [M-H]-
Spectrum_type: MS2
PrecursorMZ: 347.0772
Instrument_type: LC-ESI-ITFT
Instrument: LTQ Orbitrap XL Thermo Scientific
Ion_mode: NEGATIVE
Collision_energy: 20 % (nominal)
Formula: C17H16O8
MW: 348
ExactMass: 348.08452
Comments: Parent=347.0772
Splash: splash10-0002-0906000000-73ee11831458ea60bb8b
Num Peaks: 10
105.0348 75
122.0376 7
149.0246 999
166.0272 20
167.0354 2
271.0614 27
303.0875 28
315.0516 5
329.0675 12
347.0774 810

Name: Topramezone;Topramezone;11302979
DB#: MSBNK-BAFG-CSL23111019203
InChIKey: BPPVUXSMLBXYGG-UHFFFAOYSA-N
InChI: InChI=1S/C16H17N3O5S/c1-9-10(15(20)11-8-17-19(2)16(11)21)4-5-13(25(3,22)23)14(9)12-6-7-24-18-12/h4-5,8,17H,6-7H2,1-3H3
SMILES: CC1=C(C=CC(=C1C2=NOCC2)S(=O)(=O)C)C(=O)C3=CNN(C3=O)C
Precursor_type: [M-H]-
Spectrum_type: MS2
PrecursorMZ: 362.0816
Instrument_type: LC-ESI-QTOF
Instrument: TripleTOF 6600 SCIEX
Ion_mode: NEGATIVE
Collision_energy: 110
Formula: C16H17N3O5S
MW: 363
ExactMass: 363.0889
Comments: Parent=362.0816
Splash: splash10-03di-9200000000-90daa8f7defc074a83ee
Num Peaks: 14
41.9974 161
63.9607 999
65.9962 148
78.9818 67
82.0155 317
97.0374 40
114.0333 114
115.0396 40
115.056 47
116.0448 33
130.0666 33
138.0328 60
139.0391 67
140.0539 27

Name: Metamitron;Metamitron;38854
Synon: 4-amino-3-methyl-6-phenyl-1,2,4-triazin-5-one
DB#: MSBNK-LCSB-LU091953
InChIKey: VHCNQEUWZYOAEV-UHFFFAOYSA-N
InChI: InChI=1S/C10H10N4O/c1-7-12-13-9(10(15)14(7)11)8-5-3-2-4-6-8/h2-6H,11H2,1H3
SMILES: CC1=NN=C(C(=O)N1N)C1=CC=CC=C1
Precursor_type: [M-H]-
Spectrum_type: MS2
PrecursorMZ: 201.0782
Instrument_type: LC-ESI-QFT
Instrument: Q Exactive Orbitrap (Thermo Scientific)
Ion_mode: NEGATIVE
Collision_energy: 45
Formula: C10H10N4O
MW: 202
ExactMass: 202.0855
Comments: Parent=201.0782
Splash: splash10-014i-0900000000-393dcfeb3a0f187a0c35
Num Peaks: 4
117.0346 999
158.0723 22
185.0596 33
201.0784 22

Name: Mandipropamid;Mandipropamid;11292824
Synon: 2-(4-Chlorophenyl)-N-{2-[3-methoxy-4-(2-propyn-1-yloxy)phenyl]ethyl}-2-(2-propyn-1-yloxy)acetamide
DB#: MSBNK-Eawag-EQ306155
InChIKey: KWLVWJPJKJMCSH-UHFFFAOYSA-N
InChI: InChI=1S/C23H22ClNO4/c1-4-14-28-20-11-6-17(16-21(20)27-3)12-13-25-23(26)22(29-15-5-2)18-7-9-19(24)10-8-18/h1-2,6-11,16,22H,12-15H2,3H3,(H,25,26)
SMILES: Clc1ccc(cc1)C(OCC#C)C(=O)NCCc2ccc(OCC#C)c(OC)c2
Precursor_type: [M-H]-
Spectrum_type: MS2
PrecursorMZ: 410.1165
Instrument_type: LC-ESI-QFT
Instrument: Q Exactive Orbitrap Thermo Scientific
Ion_mode: NEGATIVE
Collision_energy: 75 (nominal)
Formula: C23H22ClNO4
MW: 411
ExactMass: 411.12374
Comments: Parent=410.1165
Splash: splash10-0fk9-0900000000-9163d8a3eb4048ec9dbb
Num Peaks: 23
68.0142 3
70.03 3
82.0298 19
84.0092 7
93.0346 185
110.0248 41
111.0007 250
121.0295 999
125.0162 4
134.0374 293
135.0007 3
136.0528 3
145.0292 3
146.0374 7
148.0403 3
149.0608 12
150.9956 142
153.0112 589
154.9906 33
159.0449 5
160.0532 4
194.0376 3
204.022 40

Name: Flubendazole;Flubendazole;35802
Synon: Methyl N-[6-(4-fluorobenzoyl)-1H-benzimidazol-2-yl]carbamate
DB#: MSBNK-Eawag-EQ365956
InChIKey: CPEUVMUXAHMANV-UHFFFAOYSA-N
InChI: InChI=1S/C16H12FN3O3/c1-23-16(22)20-15-18-12-7-4-10(8-13(12)19-15)14(21)9-2-5-11(17)6-3-9/h2-8H,1H3,(H2,18,19,20,22)
SMILES: COC(=O)NC1=NC2=C(N1)C=C(C=C2)C(=O)C3=CC=C(C=C3)F
Precursor_type: [M-H]-
Spectrum_type: MS2
PrecursorMZ: 312.079
Instrument_type: LC-ESI-QFT
Instrument: Q Exactive Plus Orbitrap Thermo Scientific
Ion_mode: NEGATIVE
Collision_energy: 90 (nominal)
Formula: C16H12FN3O3
MW: 313
ExactMass: 313.08627
Comments: Parent=312.079
Splash: splash10-0a59-0910000000-0a53860f33fe45815482
Num Peaks: 69
50.0036 2
64.0068 5
65.0146 30
65.9986 22
68.0017 5
68.0143 1
78.0224 1
87.0115 5
89.0146 8
90.0225 24
91.0065 4
92.0143 4
92.0256 19
93.0095 6
93.0222 2
95.0252 33
101.0147 1
102.0225 24
103.0178 2
105.0333 10
106.0174 131
113.0147 2
114.0225 15
115.0304 68
116.0259 2
117.0094 1
118.0175 4
120.0093 10
128.0255 1
129.0335 379
130.0174 5
132.0205 14
133.0283 398
134.0125 7
136.0155 12
145.0282 15
147.0203 23
149.0232 57
156.0207 71
157.0284 999
158.0362 35
160.0155 203
161.0233 4
163.031 1
173.0232 81
186.0303 3
188.0101 5
207.036 1
209.0522 6
210.0367 19
212.0519 1
223.0554 4
224.0395 17
225.0471 1
231.0442 2
232.052 6
233.0358 1
234.0474 4
235.0312 7
237.0473 24
242.0359 1
251.0504 16
252.0345 3
252.058 3
253.0423 7
260.0471 5
262.0427 2
278.0374 43
280.0531 193

Name: Coumatetralyl;Coumatetralyl;54678504
Synon: 4-hydroxy-3-(1,2,3,4-tetrahydronaphthalen-1-yl)chromen-2-one
DB#: MSBNK-Eawag-EQ01094556
InChIKey: ULSLJYXHZDTLQK-UHFFFAOYSA-N
InChI: InChI=1S/C19H16O3/c20-18-15-9-3-4-11-16(15)22-19(21)17(18)14-10-5-7-12-6-1-2-8-13(12)14/h1-4,6,8-9,11,14,20H,5,7,10H2
SMILES: C1CC(C2=CC=CC=C2C1)C3=C(C4=CC=CC=C4OC3=O)O
Precursor_type: [M-H]-
Spectrum_type: MS2
PrecursorMZ: 291.1027
Instrument_type: LC-ESI-QFT
Instrument: Exploris 240 Orbitrap Thermo Scientific
Ion_mode: NEGATIVE
Collision_energy: 90 % (nominal)
Formula: C19H16O3
MW: 292
ExactMass: 292.1099
Comments: Parent=291.1027
Splash: splash10-0006-2910000000-60c232427ae0ac496505
Num Peaks: 16
59.014 23
67.019 18
92.0268 68
93.0346 468
106.0423 74
115.0556 64
117.0345 97
119.0501 173
129.0715 21
135.0451 73
141.0709 487
143.0503 999
187.0402 26
219.0814 66
243.0816 85
245.0971 240

Name: Phenylbutazone;Phenylbutazone;4781
DB#: MSBNK-BAFG-CSL23111011241
InChIKey: VYMDGNCVAMGZFE-UHFFFAOYSA-N
InChI: InChI=1S/C19H20N2O2/c1-2-3-14-17-18(22)20(15-10-6-4-7-11-15)21(19(17)23)16-12-8-5-9-13-16/h4-13,17H,2-3,14H2,1H3
SMILES: CCCCC1C(=O)N(N(C1=O)C2=CC=CC=C2)C3=CC=CC=C3
Precursor_type: [M-H]-
Spectrum_type: MS2
PrecursorMZ: 307.1452
Instrument_type: LC-ESI-QTOF
Instrument: TripleTOF 5600 SCIEX
Ion_mode: NEGATIVE
Collision_energy: 40
Formula: C19H20N2O2
MW: 308
ExactMass: 308.1525
Comments: Parent=307.1452
Splash: splash10-0a7l-4934000000-0f653918b0128f750aa7
Num Peaks: 14
77.0387 189
82.0655 49
92.05 710
95.0496 65
131.038 940
155.0744 88
157.0547 127
158.098 134
160.1138 265
168.0836 140
170.0984 284
188.1082 160
279.1508 795
307.1453 999

Name: Topramezone;Topramezone;11302979
DB#: MSBNK-BAFG-CSL23111019208
InChIKey: BPPVUXSMLBXYGG-UHFFFAOYSA-N
InChI: InChI=1S/C16H17N3O5S/c1-9-10(15(20)11-8-17-19(2)16(11)21)4-5-13(25(3,22)23)14(9)12-6-7-24-18-12/h4-5,8,17H,6-7H2,1-3H3
SMILES: CC1=C(C=CC(=C1C2=NOCC2)S(=O)(=O)C)C(=O)C3=CNN(C3=O)C
Precursor_type: [M-H]-
Spectrum_type: MS2
PrecursorMZ: 362.0816
Instrument_type: LC-ESI-QTOF
Instrument: TripleTOF 6600 SCIEX
Ion_mode: NEGATIVE
Collision_energy: 40
Formula: C16H17N3O5S
MW: 363
ExactMass: 363.0889
Comments: Parent=362.0816
Splash: splash10-001i-0449000000-322154c093102ac4036f
Num Peaks: 36
41.9971 10
63.9617 27
78.9829 54
82.0162 12
97.0385 83
115.0412 89
116.0495 22
116.06 21
129.0579 19
130.0643 174
131.0357 72
158.0618 14
163.021 17
179.0123 130
180.0224 89
194.0258 306
194.9971 15
195.0523 11
210.0218 56
214.0744 12
226.0646 16
238.0574 61
239.0677 344
240.0762 53
253.0818 38
254.0583 101
254.0849 20
255.0628 142
282.0856 29
289.0279 14
317.0361 11
317.0602 12
318.052 481
332.0711 26
334.0492 999
362.0768 357

Name: Phenylbutazone;Phenylbutazone;4781
Synon: 4-butyl-1,2-diphenylpyrazolidine-3,5-dione
DB#: MSBNK-Eawag-EQ361557
InChIKey: VYMDGNCVAMGZFE-UHFFFAOYSA-N
InChI: InChI=1S/C19H20N2O2/c1-2-3-14-17-18(22)20(15-10-6-4-7-11-15)21(19(17)23)16-12-8-5-9-13-16/h4-13,17H,2-3,14H2,1H3
SMILES: CCCCC1C(=O)N(N(C1=O)C2=CC=CC=C2)C3=CC=CC=C3
Precursor_type: [M-H]-
Spectrum_type: MS2
PrecursorMZ: 307.1452
Instrument_type: LC-ESI-QFT
Instrument: Q Exactive Plus Orbitrap Thermo Scientific
Ion_mode: NEGATIVE
Collision_energy: 120 (nominal)
Formula: C19H20N2O2
MW: 308
ExactMass: 308.15248
Comments: Parent=307.1452
Splash: splash10-0006-9000000000-1b11164dde00c44d0ffe
Num Peaks: 17
50.0035 1
52.0192 4
65.0397 32
66.0348 1
78.0349 9
80.0268 1
80.0506 5
90.0348 2
92.0506 999
95.0502 7
116.0506 14
117.0459 1
118.0662 1
131.0376 17
144.0455 18
166.0661 8
168.0815 1

Name: Physcion;Physcion;10639
Synon: 1,8-dihydroxy-3-methoxy-6-methylanthracene-9,10-dione
DB#: MSBNK-HBM4EU-HB003328
InChIKey: FFWOKTFYGVYKIR-UHFFFAOYSA-N
InChI: InChI=1S/C16H12O5/c1-7-3-9-13(11(17)4-7)16(20)14-10(15(9)19)5-8(21-2)6-12(14)18/h3-6,17-18H,1-2H3
SMILES: CC1=CC2=C(C(=C1)O)C(=O)C3=C(C2=O)C=C(C=C3O)OC
Precursor_type: [M-H]-
Spectrum_type: MS2
PrecursorMZ: 283.0612
Instrument_type: LC-ESI-ITFT
Instrument: LTQ Orbitrap XL Thermo Scientific
Ion_mode: NEGATIVE
Collision_energy: 60 % (nominal)
Formula: C16H12O5
MW: 284
ExactMass: 284.06847
Comments: Parent=283.0612
Splash: splash10-001i-0090000000-8917a08904f9327cc3a4
Num Peaks: 3
240.043 168
268.0381 25
283.0616 999

Name: Brodifacoum;brodifacoum;54680676
Synon: 3-[3-[4-(4-bromophenyl)phenyl]-1,2,3,4-tetrahydronaphthalen-1-yl]-4-hydroxychromen-2-one
DB#: MSBNK-Eawag-EQ01094664
InChIKey: VEUZZDOCACZPRY-UHFFFAOYSA-N
InChI: InChI=1S/C31H23BrO3/c32-24-15-13-20(14-16-24)19-9-11-21(12-10-19)23-17-22-5-1-2-6-25(22)27(18-23)29-30(33)26-7-3-4-8-28(26)35-31(29)34/h1-16,23,27,33H,17-18H2
SMILES: C1C(CC2=CC=CC=C2C1C3=C(C4=CC=CC=C4OC3=O)O)C5=CC=C(C=C5)C6=CC=C(C=C6)Br
Precursor_type: [M-H]-
Spectrum_type: MS2
PrecursorMZ: 521.0758
Instrument_type: LC-ESI-QFT
Instrument: Exploris 240 Orbitrap Thermo Scientific
Ion_mode: NEGATIVE
Collision_energy: 75 % (nominal)
Formula: C31H23BrO3
MW: 522
ExactMass: 522.0831
Comments: Parent=521.0758
Splash: splash10-004i-9100000000-4a6de8665d16428d87bb
Num Peaks: 13
59.0139 16
78.9189 999
92.0269 5
93.0346 203
115.0553 11
117.0346 28
119.0499 8
135.0452 68
143.0503 116
161.0246 5
187.0397 14
217.0663 5
219.0817 22

Name: Oxacillin;Oxacillin;6196
Synon: (2S,5R,6R)-3,3-dimethyl-6-[(5-methyl-3-phenyl-1,2-oxazole-4-carbonyl)amino]-7-oxo-4-thia-1-azabicyclo[3.2.0]heptane-2-carboxylic acid
DB#: MSBNK-Eawag-EQ320756
InChIKey: UWYHMGVUTGAWSP-JKIFEVAISA-N
InChI: InChI=1S/C19H19N3O5S/c1-9-11(12(21-27-9)10-7-5-4-6-8-10)15(23)20-13-16(24)22-14(18(25)26)19(2,3)28-17(13)22/h4-8,13-14,17H,1-3H3,(H,20,23)(H,25,26)/t13-,14+,17-/m1/s1
SMILES: CC1=C(C(=O)N[C@H]2[C@H]3SC(C)(C)[C@@H](N3C2=O)C(O)=O)C(=NO1)C1=CC=CC=C1
Precursor_type: [M-H]-
Spectrum_type: MS2
PrecursorMZ: 400.0973
Instrument_type: LC-ESI-QFT
Instrument: Q Exactive Plus Orbitrap Thermo Scientific
Ion_mode: NEGATIVE
Collision_energy: 90 (nominal)
Formula: C19H19N3O5S
MW: 401
ExactMass: 401.10454
Comments: Parent=400.0973
Splash: splash10-00e9-9200000000-4bfc7a848a77bc668c0a
Num Peaks: 53
50.0035 18
55.0188 41
56.9805 86
57.9757 365
58.0299 86
58.9961 242
60.9753 17
64.0192 56
65.0146 72
65.9986 999
69.9757 10
70.9836 789
71.9915 248
72.9993 778
74.0071 14
74.9911 915
82.0299 789
83.0139 982
83.9914 18
92.0505 11
94.0297 40
99.9864 165
101.0397 104
102.035 77
106.0173 16
107.0251 44
112.9942 40
115.0554 40
116.0508 107
133.0117 18
140.0507 153
141.0346 19
141.0457 19
142.0661 69
143.0616 81
144.0455 94
146.0194 15
158.061 22
169.0409 87
171.0566 62
172.023 126
173.0308 114
174.0382 20
182.0481 49
182.0611 224
183.0563 85
184.0406 189
184.0638 43
185.072 43
199.0514 21
201.0672 15
215.0286 12
225.0672 213

Name: Metsulfuron-methyl;Metsulfuron-methyl;52999
Synon: 2-[(4-methoxy-6-methyl-s-triazin-2-yl)carbamoylsulfamoyl]benzoic acid methyl ester
DB#: MSBNK-Eawag-EA012861
InChIKey: RSMUVYRMZCOLBH-UHFFFAOYSA-N
InChI: InChI=1S/C14H15N5O6S/c1-8-15-12(18-14(16-8)25-3)17-13(21)19-26(22,23)10-7-5-4-6-9(10)11(20)24-2/h4-7H,1-3H3,(H2,15,16,17,18,19,21)
SMILES: c1(c(cccc1)C(OC)=O)S(NC(Nc1nc(nc(n1)C)OC)=O)(=O)=O
Precursor_type: [M-H]-
Spectrum_type: MS2
PrecursorMZ: 380.067
Instrument_type: LC-ESI-ITFT
Instrument: LTQ Orbitrap XL Thermo Scientific
Ion_mode: NEGATIVE
Collision_energy: 60 % (nominal)
Formula: C14H15N5O6S
MW: 381
ExactMass: 381.0743
Comments: Parent=380.067
Splash: splash10-000i-0900000000-70ace4df698df2a1df8c
Num Peaks: 8
65.0146 5
66.0099 14
82.0413 22
107.0365 54
109.0516 8
124.0392 7
139.0628 999
181.9921 21

Name: 4-Aminophenylsulfone;Dapson;2955
Synon: 4,4'-Sulfonylbisbenzenamine
Synon: Dapsone
Synon: Diaphenylsulfone
DB#: MSBNK-Keio_Univ-KO000301
InChIKey: MQJKPEGWNLWLTK-UHFFFAOYSA-N
InChI: InChI=1S/C12H12N2O2S/c13-9-1-5-11(6-2-9)17(15,16)12-7-3-10(14)4-8-12/h1-8H,13-14H2
SMILES: Nc(c2)ccc(c2)S(=O)(=O)c(c1)ccc(N)c1
Precursor_type: [M-H]-
Spectrum_type: MS2
PrecursorMZ: 247
Instrument_type: LC-ESI-QQ
Instrument: API3000, Applied Biosystems
Ion_mode: NEGATIVE
Collision_energy: 20 V
Formula: C12H12N2O2S
MW: 248
ExactMass: 248.06195
Comments: Parent=247
Splash: splash10-0002-0290000000-f1e61c46f1720875a177
Num Peaks: 25
58.900 7
89.000 2
95.000 27
97.000 4
107.000 11
110.500 3
117.000 5
124.900 2
135.200 11
141.000 2
143.300 3
149.100 2
154.900 40
158.600 2
165.000 191
166.800 2
184.900 2
186.900 9
209.100 4
211.400 18
214.300 1
247.300 999
248.200 1
254.100 2
269.300 6

Name: Chloramphenicol;Chloramphenicol;5959
DB#: MSBNK-Washington_State_Univ-BML00987
InChIKey: WIIZWVCIJKGZOK-RKDXNWHRSA-N
InChI: InChI=1S/C11H12Cl2N2O5/c12-10(13)11(18)14-8(5-16)9(17)6-1-3-7(4-2-6)15(19)20/h1-4,8-10,16-17H,5H2,(H,14,18)/t8-,9-/m1/s1
SMILES: C1=CC(=CC=C1[C@H]([C@@H](CO)NC(=O)C(Cl)Cl)O)[N+](=O)[O-]
Precursor_type: [M-H]-
Spectrum_type: MS2
PrecursorMZ: 321.0050
Instrument_type: LC-ESI-QTOF
Instrument: Agilent 1200 RRLC; Agilent 6520 QTOF
Ion_mode: NEGATIVE
Collision_energy: 10 ev
Formula: C11H12Cl2N2O5
MW: 322
ExactMass: 322.012327
Comments: Parent=321.0050
Splash: splash10-0zml-0933000000-4ae209b29cb52d4e3844
Num Peaks: 20
105.4466 59
120.4525 83
121.0247 45
122.0053 47
126.9352 88
151.0283 210
152.0347 834
175.05 38
176.0322 314
185.0711 43
194.0447 747
194.0765 66
205.0225 101
237.0484 38
237.0621 49
249.0473 122
257.0335 685
260.8936 45
310.7127 57
321.0026 999

Name: Flurtamone;Flurtamone;91755
Synon: 5-(methylamino)-2-phenyl-4-[3-(trifluoromethyl)phenyl]furan-3-one
DB#: MSBNK-Eawag-EQ360054
InChIKey: NYRMIJKDBAQCHC-UHFFFAOYSA-N
InChI: InChI=1S/C18H14F3NO2/c1-22-17-14(12-8-5-9-13(10-12)18(19,20)21)15(23)16(24-17)11-6-3-2-4-7-11/h2-10,16,22H,1H3
SMILES: CNC1=C(C(=O)C(O1)C2=CC=CC=C2)C3=CC(=CC=C3)C(F)(F)F
Precursor_type: [M-H]-
Spectrum_type: MS2
PrecursorMZ: 332.0904
Instrument_type: LC-ESI-QFT
Instrument: Q Exactive Plus Orbitrap Thermo Scientific
Ion_mode: NEGATIVE
Collision_energy: 60 (nominal)
Formula: C18H14F3NO2
MW: 333
ExactMass: 333.09766
Comments: Parent=332.0904
Splash: splash10-001s-0921000000-935ebbe6214f67bfc081
Num Peaks: 92
68.9957 15
77.0397 2
101.0397 143
102.0348 2
116.0505 2
117.0347 8
118.0664 2
121.0293 5
129.0347 5
131.0377 10
132.0455 2
134.0611 143
142.066 6
144.0455 1
145.0271 540
146.0251 1
146.0611 7
147.0455 5
151.0236 2
156.0193 20
158.0413 5
159.0427 26
160.0141 13
161.022 60
162.0561 1
165.0158 15
169.0271 221
170.0224 6
171.0328 4
171.0428 49
172.0405 2
178.0473 13
182.0221 13
183.0301 748
184.0378 16
185.022 999
186.0559 7
187.0377 2
187.0556 2
187.0639 1
189.0169 45
196.0379 6
198.0536 202
199.025 2
207.0615 40
210.0538 14
212.0329 1
214.0125 17
214.0247 7
215.0327 1
215.0507 1
217.0662 1
222.0486 2
226.0484 8
226.0671 1
227.0202 7
227.0677 49
228.082 7
235.0564 13
237.0726 2
239.0196 12
240.0279 148
242.0436 2
242.0549 6
245.0581 13
247.074 335
248.0462 1
254.0431 25
255.0511 5
255.0629 19
259.0743 14
263.069 7
272.0724 1
273.0774 7
274.0609 29
275.0691 27
277.0846 17
284.0692 6
286.085 56
287.0689 3
288.0643 35
291.0638 11
292.0784 2
302.0566 8
303.0639 4
304.0957 26
314.0797 40
316.059 180
317.0668 26
330.0748 6
331.0823 1
332.0904 276

Name: Mefenamic acid;Mefenamic acid;4044
Synon: 2-(2,3-dimethylanilino)benzoic acid
DB#: MSBNK-Athens_Univ-AU235158
InChIKey: HYYBABOKPJLUIN-UHFFFAOYSA-N
InChI: InChI=1S/C15H15NO2/c1-10-6-5-9-13(11(10)2)16-14-8-4-3-7-12(14)15(17)18/h3-9,16H,1-2H3,(H,17,18)
SMILES: CC1=C(C)C(NC2=CC=CC=C2C(O)=O)=CC=C1
Precursor_type: [M-H]-
Spectrum_type: MS2
PrecursorMZ: 240.103
Instrument_type: LC-ESI-QTOF
Instrument: Bruker maXis Impact
Ion_mode: NEGATIVE
Collision_energy: 20 eV
Formula: C15H15NO2
MW: 241
ExactMass: 241.1102787
Comments: Parent=240.103
Splash: splash10-0002-0900000000-f498beabb47a2a9e4b21
Num Peaks: 11
179.0869 15
180.0826 39
181.0876 6
192.0818 32
194.0986 24
195.0994 5
196.1135 999
197.1158 191
198.1215 9
240.101 31
241.1042 7

Name: Fenhexamid;Fenhexamid;213031
DB#: MSBNK-BAFG-CSL23111018334
InChIKey: VDLGAVXLJYLFDH-UHFFFAOYSA-N
InChI: InChI=1S/C14H17Cl2NO2/c1-14(7-3-2-4-8-14)13(19)17-9-5-6-10(18)12(16)11(9)15/h5-6,18H,2-4,7-8H2,1H3,(H,17,19)
SMILES: CC1(CCCCC1)C(=O)Nc2ccc(c(c2Cl)Cl)O
Precursor_type: [M-H]-
Spectrum_type: MS2
PrecursorMZ: 300.0563
Instrument_type: LC-ESI-QTOF
Instrument: TripleTOF 6600 SCIEX
Ion_mode: NEGATIVE
Collision_energy: 90
Formula: C14H17Cl2NO2
MW: 301
ExactMass: 301.0636
Comments: Parent=300.0563
Splash: splash10-001i-9200000000-8df7bed078b23d0701a0
Num Peaks: 3
34.9702 999
191.9851 152
191.9979 69

Name: Metamitron;Metamitron;38854
DB#: MSBNK-BAFG-CSL2311091418
InChIKey: VHCNQEUWZYOAEV-UHFFFAOYSA-N
InChI: InChI=1S/C10H10N4O/c1-7-12-13-9(10(15)14(7)11)8-5-3-2-4-6-8/h2-6H,11H2,1H3
SMILES: CC1=NN=C(c2ccccc2)C(=O)N1N
Precursor_type: [M-H]-
Spectrum_type: MS2
PrecursorMZ: 201.0782
Instrument_type: LC-ESI-QTOF
Instrument: TripleTOF 5600 SCIEX
Ion_mode: NEGATIVE
Collision_energy: 20
Formula: C10H10N4O
MW: 202
ExactMass: 202.0855
Comments: Parent=201.0782
Splash: splash10-0fri-0930000000-7d09529137072ba907ea
Num Peaks: 3
117.0345 890
185.0596 999
201.0789 744

Name: Albendazole;Albendazole-D3;2082
DB#: MSBNK-BAFG-CSL2311092650
InChIKey: HXHWSAZORRCQMX-UHFFFAOYSA-N
InChI: InChI=1S/C12H15N3O2S/c1-3-6-18-8-4-5-9-10(7-8)14-11(13-9)15-12(16)17-2/h4-5,7H,3,6H2,1-2H3,(H2,13,14,15,16)
SMILES: CCCSc1ccc2nc(NC(=O)OC)[nH]c2c1
Precursor_type: [M-H]-
Spectrum_type: MS2
PrecursorMZ: 264.0812
Instrument_type: LC-ESI-QTOF
Instrument: TripleTOF 5600 SCIEX
Ion_mode: NEGATIVE
Collision_energy: 60
Formula: C12H15N3O2S
MW: 265
ExactMass: 265.0885
Comments: Parent=264.0812
Splash: splash10-0a4r-1900000000-75c695c5ea62e9c030b7
Num Peaks: 10
57.9768 399
65.0145 49
81.9741 74
132.9838 74
133.995 312
135.0038 99
159.9976 999
161.0044 474
188.9995 836
190.0006 49

Name: Gibberellin A3;Gibberellic acid;6466
Synon: Gibberellic acid
Synon: Gibberellin
DB#: MSBNK-RIKEN-PR020138
InChIKey: IXORZMNAPKEEDV-OBDJNFEBSA-N
InChI: InChI=1S/C19H22O6/c1-9-7-17-8-18(9,24)5-3-10(17)19-6-4-11(20)16(2,15(23)25-19)13(19)12(17)14(21)22/h4,6,10-13,20,24H,1,3,5,7-8H2,2H3,(H,21,22)/t10-,11+,12-,13-,16-,17+,18+,19-/m1/s1
SMILES: OC(=O)[C@H]([C@@]321)[C@]([H])([C@@](C)54)[C@](C=C[C@H](O)5)(OC(=O)4)[C@]([H])(CC[C@@](O)(C(=C)C3)C2)1
Precursor_type: [M-H]-
Spectrum_type: MS2
PrecursorMZ: 345
Instrument_type: LC-ESI-QQ
Instrument: UPLC Waters, Quattro Ultima Pt Micromass
Ion_mode: NEGATIVE
Collision_energy: 10.0 eV
Formula: C19H22O6
MW: 346
ExactMass: 346.14164
Comments: Parent=345
Splash: splash10-0005-0039000000-50b6ebc557b9ada50d23
Num Peaks: 12
82.870 21
142.966 100
221.154 56
226.810 18
238.381 30
239.128 432
239.686 13
276.213 12
283.237 30
301.339 14
344.623 691
345.382 999

Name: Flurtamone;Flurtamone;91755
Synon: 5-(methylamino)-2-phenyl-4-[3-(trifluoromethyl)phenyl]furan-3-one
DB#: MSBNK-Eawag-EQ360055
InChIKey: NYRMIJKDBAQCHC-UHFFFAOYSA-N
InChI: InChI=1S/C18H14F3NO2/c1-22-17-14(12-8-5-9-13(10-12)18(19,20)21)15(23)16(24-17)11-6-3-2-4-7-11/h2-10,16,22H,1H3
SMILES: CNC1=C(C(=O)C(O1)C2=CC=CC=C2)C3=CC(=CC=C3)C(F)(F)F
Precursor_type: [M-H]-
Spectrum_type: MS2
PrecursorMZ: 332.0904
Instrument_type: LC-ESI-QFT
Instrument: Q Exactive Plus Orbitrap Thermo Scientific
Ion_mode: NEGATIVE
Collision_energy: 75 (nominal)
Formula: C18H14F3NO2
MW: 333
ExactMass: 333.09766
Comments: Parent=332.0904
Splash: splash10-0019-0910000000-f3b39e5453122b58d992
Num Peaks: 79
50.0035 2
68.9957 10
77.0397 1
97.0083 6
101.0396 136
102.0349 4
116.0505 5
117.0144 1
117.0346 7
119.0175 1
121.0295 2
126.0349 1
129.0347 1
131.0375 5
134.0611 27
137.0207 2
142.0662 4
143.0178 2
144.0456 1
145.0096 26
145.0271 307
146.0246 5
146.0609 1
149.0207 5
151.0241 1
156.0193 109
158.0414 7
159.0428 8
160.0141 9
161.022 64
163.0243 18
165.0157 92
169.0271 231
170.0224 7
171.0428 14
172.0402 2
178.0477 3
182.0223 90
183.0301 683
184.0378 13
185.022 999
187.0374 2
187.0552 5
189.0168 30
196.0378 1
198.0536 25
199.0248 4
207.0614 20
208.0379 5
210.0538 10
212.033 2
214.0121 16
215.0502 1
217.0656 2
222.0488 1
226.0489 1
226.0664 2
227.0201 11
227.0678 13
228.0818 4
235.0562 2
239.0195 1
240.0278 135
245.0583 5
247.074 16
255.0623 1
259.0742 5
263.0694 1
274.0607 2
275.0696 1
284.069 3
286.0849 14
287.0694 1
288.0643 44
292.0777 2
302.0552 1
314.0798 10
316.0589 79
332.0905 8

Name: Ampicillin;Ampicillin;6249
DB#: MSBNK-BAFG-CSL2311091661
InChIKey: AVKUERGKIZMTKX-NJBDSQKTSA-N
InChI: InChI=1S/C16H19N3O4S/c1-16(2)11(15(22)23)19-13(21)10(14(19)24-16)18-12(20)9(17)8-6-4-3-5-7-8/h3-7,9-11,14H,17H2,1-2H3,(H,18,20)(H,22,23)/t9-,10-,11+,14-/m1/s1
SMILES: CC1(C)S[C@@H]2[C@H](NC(=O)[C@H](N)c3ccccc3)C(=O)N2[C@H]1C(O)=O
Precursor_type: [M-H]-
Spectrum_type: MS2
PrecursorMZ: 348.1024
Instrument_type: LC-ESI-QTOF
Instrument: TripleTOF 5600 SCIEX
Ion_mode: NEGATIVE
Collision_energy: 10
Formula: C16H19N3O4S
MW: 349
ExactMass: 349.1096
Comments: Parent=348.1024
Splash: splash10-0a4i-0093000000-a2d5e972ad69f8db31d1
Num Peaks: 2
207.0589 999
304.1115 424

Name: Xanthomegnin;Xanthomegnin;15519
Synon: 10-hydroxy-8-(10-hydroxy-7-methoxy-3-methyl-1,6,9-trioxo-3,4-dihydrobenzo[g]isochromen-8-yl)-7-methoxy-3-methyl-3,4-dihydrobenzo[g]isochromene-1,6,9-trione
DB#: MSBNK-HBM4EU-HB003262
InChIKey: WICHONPZVIYWIJ-UHFFFAOYSA-N
InChI: InChI=1S/C30H22O12/c1-9-5-11-7-13-17(23(33)15(11)29(37)41-9)25(35)19(27(39-3)21(13)31)20-26(36)18-14(22(32)28(20)40-4)8-12-6-10(2)42-30(38)16(12)24(18)34/h7-10,33-34H,5-6H2,1-4H3
SMILES: CC1CC2=CC3=C(C(=C2C(=O)O1)O)C(=O)C(=C(C3=O)OC)C4=C(C(=O)C5=C(C4=O)C(=C6C(=C5)CC(OC6=O)C)O)OC
Precursor_type: [M-H]-
Spectrum_type: MS2
PrecursorMZ: 573.1038
Instrument_type: LC-ESI-ITFT
Instrument: LTQ Orbitrap XL Thermo Scientific
Ion_mode: NEGATIVE
Collision_energy: 60 % (nominal)
Formula: C30H22O12
MW: 574
ExactMass: 574.11113
Comments: Parent=573.1038
Splash: splash10-0udi-0090000000-612fca08901e5441b46a
Num Peaks: 1
201.0091 999

Name: Metoxuron;Metoxuron;29863
Synon: 3-(3-chloro-4-methoxyphenyl)-1,1-dimethylurea
DB#: MSBNK-Eawag-EQ320455
InChIKey: DSRNRYQBBJQVCW-UHFFFAOYSA-N
InChI: InChI=1S/C10H13ClN2O2/c1-13(2)10(14)12-7-4-5-9(15-3)8(11)6-7/h4-6H,1-3H3,(H,12,14)
SMILES: Clc1cc(ccc1OC)NC(=O)N(C)C
Precursor_type: [M-H]-
Spectrum_type: MS2
PrecursorMZ: 227.0593
Instrument_type: LC-ESI-QFT
Instrument: Q Exactive Plus Orbitrap Thermo Scientific
Ion_mode: NEGATIVE
Collision_energy: 75 (nominal)
Formula: C10H13ClN2O2
MW: 228
ExactMass: 228.06656
Comments: Parent=227.0593
Splash: splash10-0gb9-0900000000-841d1e77649d196a63ea
Num Peaks: 16
65.9986 1
89.0033 14
118.0298 12
132.0091 102
132.0454 6
139.9908 7
140.9988 6
151.9908 35
152.9989 2
154.0065 999
155.0098 1
167.9858 839
168.0221 391
197.0123 32
211.028 2
212.0354 1

Name: Ampicillin;Ampicillin;6249
DB#: MSBNK-BAFG-CSL2311091664
InChIKey: AVKUERGKIZMTKX-NJBDSQKTSA-N
InChI: InChI=1S/C16H19N3O4S/c1-16(2)11(15(22)23)19-13(21)10(14(19)24-16)18-12(20)9(17)8-6-4-3-5-7-8/h3-7,9-11,14H,17H2,1-2H3,(H,18,20)(H,22,23)/t9-,10-,11+,14-/m1/s1
SMILES: CC1(C)S[C@@H]2[C@H](NC(=O)[C@H](N)c3ccccc3)C(=O)N2[C@H]1C(O)=O
Precursor_type: [M-H]-
Spectrum_type: MS2
PrecursorMZ: 348.1024
Instrument_type: LC-ESI-QTOF
Instrument: TripleTOF 5600 SCIEX
Ion_mode: NEGATIVE
Collision_energy: 60
Formula: C16H19N3O4S
MW: 349
ExactMass: 349.1096
Comments: Parent=348.1024
Splash: splash10-00di-9000000000-10b022fc49bf4ed8f3aa
Num Peaks: 5
42.0035 135
71.9925 186
73.0013 67
74.0072 999
99.9853 84

Name: Pencycuron;Pencycuron;91692
Synon: 1-(4-chlorobenzyl)-1-cyclopentyl-3-phenyl-urea
DB#: MSBNK-Eawag-EQ306453
InChIKey: OGYFATSSENRIKG-UHFFFAOYSA-N
InChI: InChI=1S/C19H21ClN2O/c20-16-12-10-15(11-13-16)14-22(18-8-4-5-9-18)19(23)21-17-6-2-1-3-7-17/h1-3,6-7,10-13,18H,4-5,8-9,14H2,(H,21,23)
SMILES: Clc1ccc(cc1)CN(C(=O)Nc2ccccc2)C3CCCC3
Precursor_type: [M-H]-
Spectrum_type: MS2
PrecursorMZ: 327.127
Instrument_type: LC-ESI-QFT
Instrument: Q Exactive Orbitrap Thermo Scientific
Ion_mode: NEGATIVE
Collision_energy: 45 (nominal)
Formula: C19H21ClN2O
MW: 328
ExactMass: 328.13424
Comments: Parent=327.127
Splash: splash10-03dl-6900000000-85f0fd4a467f124c9b73
Num Peaks: 16
83.0503 2
92.0506 791
98.0612 2
102.0349 1
111.0007 999
118.03 29
126.0116 39
135.9958 12
151.9909 10
154.9906 52
166.0065 5
170.0977 1
172.113 2
206.0745 6
208.0898 5
220.0541 1

Name: Mitomycin C;Mitomycin C;5746
DB#: MSBNK-BAFG-CSL2311091139
InChIKey: NWIBSHFKIJFRCO-WUDYKRTCSA-N
InChI: InChI=1S/C15H18N4O5/c1-5-9(16)12(21)8-6(4-24-14(17)22)15(23-2)13-7(18-13)3-19(15)10(8)11(5)20/h6-7,13,18H,3-4,16H2,1-2H3,(H2,17,22)/t6-,7+,13+,15-/m1/s1
SMILES: CO[C@@]12[C@H](COC(N)=O)C3=C(N1C[C@@H]4N[C@H]24)C(=O)C(=C(N)C3=O)C
Precursor_type: [M-H]-
Spectrum_type: MS2
PrecursorMZ: 333.1204
Instrument_type: LC-ESI-QTOF
Instrument: TripleTOF 5600 SCIEX
Ion_mode: NEGATIVE
Collision_energy: 20
Formula: C15H18N4O5
MW: 334
ExactMass: 334.1277
Comments: Parent=333.1204
Splash: splash10-0006-0091000000-d6484f6d40f9573b5a51
Num Peaks: 6
60.0123 56
227.0731 78
228.0776 202
272.1016 202
290.1152 999
333.1201 213

Name: Albendazole;Albendazole-D3;2082
DB#: MSBNK-BAFG-CSL2311092652
InChIKey: HXHWSAZORRCQMX-UHFFFAOYSA-N
InChI: InChI=1S/C12H15N3O2S/c1-3-6-18-8-4-5-9-10(7-8)14-11(13-9)15-12(16)17-2/h4-5,7H,3,6H2,1-2H3,(H2,13,14,15,16)
SMILES: CCCSc1ccc2nc(NC(=O)OC)[nH]c2c1
Precursor_type: [M-H]-
Spectrum_type: MS2
PrecursorMZ: 264.0812
Instrument_type: LC-ESI-QTOF
Instrument: TripleTOF 5600 SCIEX
Ion_mode: NEGATIVE
Collision_energy: 110
Formula: C12H15N3O2S
MW: 265
ExactMass: 265.0885
Comments: Parent=264.0812
Splash: splash10-0a4i-9100000000-b12f34ea4e47d1f4974f
Num Peaks: 9
42.0054 76
50.0043 76
57.9769 999
65.014 153
65.0172 76
74.0038 76
81.9766 307
105.9782 230
159.9938 76

Name: Chloroxuron;Chloroxuron;16115
DB#: MSBNK-BAFG-CSL231109980
InChIKey: IVUXTESCPZUGJC-UHFFFAOYSA-N
InChI: InChI=1S/C15H15ClN2O2/c1-18(2)15(19)17-12-5-9-14(10-6-12)20-13-7-3-11(16)4-8-13/h3-10H,1-2H3,(H,17,19)
SMILES: CN(C)C(=O)Nc1ccc(Oc2ccc(Cl)cc2)cc1
Precursor_type: [M-H]-
Spectrum_type: MS2
PrecursorMZ: 289.0749
Instrument_type: LC-ESI-QTOF
Instrument: TripleTOF 5600 SCIEX
Ion_mode: NEGATIVE
Collision_energy: 40
Formula: C15H15ClN2O2
MW: 290
ExactMass: 290.0822
Comments: Parent=289.0749
Splash: splash10-0089-0910000000-ebc58c278c0c59107112
Num Peaks: 9
59.0189 285
118.0291 142
120.0477 856
134.0262 999
134.0598 570
163.0538 142
178.0761 285
179.0836 285
244.0175 428

Name: Sulfamerazine;Sulfamerazine;5325
DB#: MSBNK-BAFG-CSL23111013723
InChIKey: QPPBRPIAZZHUNT-UHFFFAOYSA-N
InChI: InChI=1S/C11H12N4O2S/c1-8-6-7-13-11(14-8)15-18(16,17)10-4-2-9(12)3-5-10/h2-7H,12H2,1H3,(H,13,14,15)
SMILES: CC1=NC(=NC=C1)NS(=O)(=O)C2=CC=C(C=C2)N
Precursor_type: [M-H]-
Spectrum_type: MS2
PrecursorMZ: 263.0608
Instrument_type: LC-ESI-QTOF
Instrument: TripleTOF 5600 SCIEX
Ion_mode: NEGATIVE
Collision_energy: 20
Formula: C11H12N4O2S
MW: 264
ExactMass: 264.0681
Comments: Parent=263.0608
Splash: splash10-03di-0190000000-427b1c6c600c0493c774
Num Peaks: 2
199.1002 155
263.0628 999

Name: Fusaric acid;Fusaric acid;3442
Synon: 5-butylpyridine-2-carboxylic acid
DB#: MSBNK-HBM4EU-HB003066
InChIKey: DGMPVYSXXIOGJY-UHFFFAOYSA-N
InChI: InChI=1S/C10H13NO2/c1-2-3-4-8-5-6-9(10(12)13)11-7-8/h5-7H,2-4H2,1H3,(H,12,13)
SMILES: CCCCC1=CN=C(C=C1)C(=O)O
Precursor_type: [M-H]-
Spectrum_type: MS2
PrecursorMZ: 178.0874
Instrument_type: LC-ESI-ITFT
Instrument: LTQ Orbitrap XL Thermo Scientific
Ion_mode: NEGATIVE
Collision_energy: 40 % (nominal)
Formula: C10H13NO2
MW: 179
ExactMass: 179.09463
Comments: Parent=178.0874
Splash: splash10-004i-0900000000-64d7f7854f00ef970118
Num Peaks: 3
134.0613 11
134.0979 88
178.0876 999

Name: Tetracycline;Tetracycline;54675776
Synon: (4S,4aS,5aS,6S,12aS)-4-(Dimethylamino)-3,6,10,12,12a-pentahydroxy-6-methyl-1,11-dioxo-1,4,4a,5,5a,6,11,12a-octahydro-2-tetracenecarboxamide
Synon: tetrex
DB#: MSBNK-Eawag-EQ323552
InChIKey: OFVLGDICTFRJMM-WESIUVDSSA-N
InChI: InChI=1S/C22H24N2O8/c1-21(31)8-5-4-6-11(25)12(8)16(26)13-9(21)7-10-15(24(2)3)17(27)14(20(23)30)19(29)22(10,32)18(13)28/h4-6,9-10,15,25,27-28,31-32H,7H2,1-3H3,(H2,23,30)/t9-,10-,15-,21+,22-/m0/s1
SMILES: C[C@]1(c2cccc(c2C(=O)C3=C([C@]4([C@@H](C[C@@H]31)[C@@H](C(=C(C4=O)C(=O)N)O)N(C)C)O)O)O)O
Precursor_type: [M-H]-
Spectrum_type: MS2
PrecursorMZ: 443.146
Instrument_type: LC-ESI-QFT
Instrument: Q Exactive Orbitrap Thermo Scientific
Ion_mode: NEGATIVE
Collision_energy: 30 (nominal)
Formula: C22H24N2O8
MW: 444
ExactMass: 444.15327
Comments: Parent=443.146
Splash: splash10-01sc-1900000000-7b792268aeb0a63c32c5
Num Peaks: 36
65.9986 56
68.9981 34
84.009 343
86.0248 62
96.0092 29
96.9931 61
99.0088 211
100.0768 200
109.0295 68
111.045 61
124.0039 33
124.0164 51
125.072 687
126.0196 35
126.0561 353
129.067 43
133.0295 58
135.0089 120
135.0452 482
136.0403 55
137.0244 44
142.0145 883
142.9984 140
149.0241 38
152.0351 79
161.0243 999
161.0607 111
162.0196 60
163.0398 231
168.0662 48
169.0257 34
169.0615 420
173.0602 45
175.0395 35
180.0301 530
187.0763 861

Name: Flurtamone;Flurtamone;91755
Synon: 5-(methylamino)-2-phenyl-4-[3-(trifluoromethyl)phenyl]furan-3-one
DB#: MSBNK-Eawag-EQ360059
InChIKey: NYRMIJKDBAQCHC-UHFFFAOYSA-N
InChI: InChI=1S/C18H14F3NO2/c1-22-17-14(12-8-5-9-13(10-12)18(19,20)21)15(23)16(24-17)11-6-3-2-4-7-11/h2-10,16,22H,1H3
SMILES: CNC1=C(C(=O)C(O1)C2=CC=CC=C2)C3=CC(=CC=C3)C(F)(F)F
Precursor_type: [M-H]-
Spectrum_type: MS2
PrecursorMZ: 332.0904
Instrument_type: LC-ESI-QFT
Instrument: Q Exactive Plus Orbitrap Thermo Scientific
Ion_mode: NEGATIVE
Collision_energy: 180 (nominal)
Formula: C18H14F3NO2
MW: 333
ExactMass: 333.09766
Comments: Parent=332.0904
Splash: splash10-006t-9400000000-f5fc285510a6b5b71c2f
Num Peaks: 29
50.0035 289
65.0033 8
65.9986 5
66.9989 75
68.9958 51
70.9939 8
73.0084 105
74.0037 43
75.0242 5
85.0083 19
90.9989 8
96.0006 142
97.0083 999
98.0036 31
99.024 10
108.0006 22
109.0084 75
109.9974 37
113.0272 3
114.0348 5
117.0147 51
122.0036 512
129.0145 19
135.0051 28
136.0131 8
137.0204 4
142.0098 30
145.0093 9
162.016 5

Name: Myriocin;Myriocin;6438394
DB#: MSBNK-Fiocruz-FIO00780
InChIKey: ZZIKIHCNFWXKDY-GNTQXERDSA-N
InChI: InChI=1S/C21H39NO6/c1-2-3-4-10-13-17(24)14-11-8-6-5-7-9-12-15-18(25)19(26)21(22,16-23)20(27)28/h9,12,18-19,23,25-26H,2-8,10-11,13-16,22H2,1H3,(H,27,28)/b12-9+/t18-,19+,21+/m1/s1
SMILES: CCCCCCC(=O)CCCCCCC=CCC(O)C(O)C(N)(CO)C(O)=O
Precursor_type: [M-H]-
Spectrum_type: MS2
Instrument_type: LC-ESI-QTOF
Instrument: maXis (Bruker Daltonics)
Ion_mode: NEGATIVE
Collision_energy: 30 eV
Formula: C21H39NO6
MW: 401
ExactMass: 401.27774
Comments: Parent=-1
Splash: splash10-0uea-2669200000-04398c3e43e94eb6031f
Num Peaks: 10
86.025300 291
104.035500 895
105.038200 58
265.217700 113
295.227800 693
296.230500 125
334.239000 999
335.243000 180
352.248600 122
400.270600 302

Name: Topramezone;Topramezone;11302979
DB#: MSBNK-LCSB-LU046054
InChIKey: IYMLUHWAJFXAQP-UHFFFAOYSA-N
InChI: InChI=1S/C16H17N3O5S/c1-9-10(15(20)11-8-17-19(2)16(11)21)4-5-13(25(3,22)23)14(9)12-6-7-24-18-12/h4-5,8,21H,6-7H2,1-3H3
SMILES: CN1N=CC(C(=O)C2=C(C)C(C3=NOCC3)=C(C=C2)S(C)(=O)=O)=C1O
Precursor_type: [M-H]-
Spectrum_type: MS2
PrecursorMZ: 362.0816
Instrument_type: LC-ESI-QFT
Instrument: Q Exactive Orbitrap (Thermo Scientific)
Ion_mode: NEGATIVE
Collision_energy: 60
Formula: C16H17N3O5S
MW: 363
ExactMass: 363.0889
Comments: Parent=362.0816
Splash: splash10-01rw-6920000000-560c1578863afeec6141
Num Peaks: 24
63.9624 627
65.9985 141
78.9859 753
82.0173 66
97.0408 999
115.0551 95
116.0505 235
130.0662 983
131.0377 199
132.0453 58
133.0293 138
147.0327 294
158.0612 92
168.0452 72
179.0047 212
179.0169 490
181.0405 158
194.028 693
210.023 225
238.062 192
240.078 175
254.0572 380
256.0734 103
334.0503 164

Name: Rubrofusarin;Rubrofusarin;72537
Synon: 5,6-dihydroxy-8-methoxy-2-methylbenzo[g]chromen-4-one
DB#: MSBNK-HBM4EU-HB003077
InChIKey: FPNKCZKRICBAKG-UHFFFAOYSA-N
InChI: InChI=1S/C15H12O5/c1-7-3-10(16)14-12(20-7)5-8-4-9(19-2)6-11(17)13(8)15(14)18/h3-6,17-18H,1-2H3
SMILES: CC1=CC(=O)C2=C(C3=C(C=C(C=C3C=C2O1)OC)O)O
Precursor_type: [M-H]-
Spectrum_type: MS2
PrecursorMZ: 271.0612
Instrument_type: LC-ESI-ITFT
Instrument: LTQ Orbitrap XL Thermo Scientific
Ion_mode: NEGATIVE
Collision_energy: 30 % (nominal)
Formula: C15H12O5
MW: 272
ExactMass: 272.06847
Comments: Parent=271.0612
Splash: splash10-00di-0090000000-ec3e43ce5d49452cbd7a
Num Peaks: 2
256.038 3
271.0618 999

Name: Niflumic acid;Niflumic acid;4488
Synon: 2-[3-(trifluoromethyl)anilino]pyridine-3-carboxylic acid
DB#: MSBNK-Eawag-EQ369154
InChIKey: JZFPYUNJRRFVQU-UHFFFAOYSA-N
InChI: InChI=1S/C13H9F3N2O2/c14-13(15,16)8-3-1-4-9(7-8)18-11-10(12(19)20)5-2-6-17-11/h1-7H,(H,17,18)(H,19,20)
SMILES: C1=CC(=CC(=C1)NC2=C(C=CC=N2)C(=O)O)C(F)(F)F
Precursor_type: [M-H]-
Spectrum_type: MS2
PrecursorMZ: 281.0543
Instrument_type: LC-ESI-QFT
Instrument: Q Exactive Plus Orbitrap Thermo Scientific
Ion_mode: NEGATIVE
Collision_energy: 60 (nominal)
Formula: C13H9F3N2O2
MW: 282
ExactMass: 282.06161
Comments: Parent=281.0543
Splash: splash10-000i-0490000000-b0e41ea5dbccc5a0b0f6
Num Peaks: 44
62.9888 14
66.0349 1
68.9958 39
76.0193 1
91.0302 9
93.0458 20
145.0274 1
150.035 4
155.0375 3
159.0429 1
160.0379 13
167.0614 36
170.0411 11
176.0381 1
177.0459 811
180.033 15
181.0411 1
182.0484 42
184.0377 5
184.0446 3
185.0334 1
189.0398 5
190.0474 48
195.0362 15
196.0444 3
197.052 314
200.0391 66
201.047 11
208.0281 22
208.0379 4
208.0578 3
209.0332 11
210.0536 129
213.047 1
215.0429 8
216.0504 251
217.0583 205
222.0412 5
223.0488 2
228.0341 97
235.049 810
237.0646 999
249.0482 2
253.0593 4

Name: Mitomycin C;Mitomycin C;5746
DB#: MSBNK-BAFG-CSL2311091140
InChIKey: NWIBSHFKIJFRCO-WUDYKRTCSA-N
InChI: InChI=1S/C15H18N4O5/c1-5-9(16)12(21)8-6(4-24-14(17)22)15(23-2)13-7(18-13)3-19(15)10(8)11(5)20/h6-7,13,18H,3-4,16H2,1-2H3,(H2,17,22)/t6-,7+,13+,15-/m1/s1
SMILES: CO[C@@]12[C@H](COC(N)=O)C3=C(N1C[C@@H]4N[C@H]24)C(=O)C(=C(N)C3=O)C
Precursor_type: [M-H]-
Spectrum_type: MS2
PrecursorMZ: 333.1204
Instrument_type: LC-ESI-QTOF
Instrument: TripleTOF 5600 SCIEX
Ion_mode: NEGATIVE
Collision_energy: 10
Formula: C15H18N4O5
MW: 334
ExactMass: 334.1277
Comments: Parent=333.1204
Splash: splash10-001i-0029000000-8485ea564b494e43b32b
Num Peaks: 2
290.1147 258
333.1202 999

Name: Metsulfuron-methyl;Metsulfuron-methyl;52999
Synon: 2-[(4-methoxy-6-methyl-s-triazin-2-yl)carbamoylsulfamoyl]benzoic acid methyl ester
DB#: MSBNK-Eawag-EA012860
InChIKey: RSMUVYRMZCOLBH-UHFFFAOYSA-N
InChI: InChI=1S/C14H15N5O6S/c1-8-15-12(18-14(16-8)25-3)17-13(21)19-26(22,23)10-7-5-4-6-9(10)11(20)24-2/h4-7H,1-3H3,(H2,15,16,17,18,19,21)
SMILES: c1(c(cccc1)C(OC)=O)S(NC(Nc1nc(nc(n1)C)OC)=O)(=O)=O
Precursor_type: [M-H]-
Spectrum_type: MS2
PrecursorMZ: 380.067
Instrument_type: LC-ESI-ITFT
Instrument: LTQ Orbitrap XL Thermo Scientific
Ion_mode: NEGATIVE
Collision_energy: 45 % (nominal)
Formula: C14H15N5O6S
MW: 381
ExactMass: 381.0743
Comments: Parent=380.067
Splash: splash10-000i-0900000000-7f042edb21c604dcfbf2
Num Peaks: 5
82.0412 5
107.0364 7
109.0523 2
139.0628 999
181.9917 17

Name: Mandipropamid;Mandipropamid;11292824
Synon: 2-(4-Chlorophenyl)-N-{2-[3-methoxy-4-(2-propyn-1-yloxy)phenyl]ethyl}-2-(2-propyn-1-yloxy)acetamide
DB#: MSBNK-Eawag-EQ306154
InChIKey: KWLVWJPJKJMCSH-UHFFFAOYSA-N
InChI: InChI=1S/C23H22ClNO4/c1-4-14-28-20-11-6-17(16-21(20)27-3)12-13-25-23(26)22(29-15-5-2)18-7-9-19(24)10-8-18/h1-2,6-11,16,22H,12-15H2,3H3,(H,25,26)
SMILES: Clc1ccc(cc1)C(OCC#C)C(=O)NCCc2ccc(OCC#C)c(OC)c2
Precursor_type: [M-H]-
Spectrum_type: MS2
PrecursorMZ: 410.1165
Instrument_type: LC-ESI-QFT
Instrument: Q Exactive Orbitrap Thermo Scientific
Ion_mode: NEGATIVE
Collision_energy: 60 (nominal)
Formula: C23H22ClNO4
MW: 411
ExactMass: 411.12374
Comments: Parent=410.1165
Splash: splash10-0udi-0900000000-d106bc255b9f2a24748d
Num Peaks: 34
68.0143 1
70.0299 3
82.0299 9
84.009 13
93.0346 40
110.0248 24
111.0008 129
121.0296 540
122.0373 2
123.009 3
125.0162 9
134.0374 176
136.0529 28
143.0503 9
145.0294 2
146.0373 9
148.0407 1
149.0607 24
150.9956 117
153.0112 999
154.9906 16
159.0452 11
160.053 18
161.0488 1
167.0268 2
168.0427 15
176.028 2
177.0114 2
192.022 2
194.0379 16
204.0223 41
217.0302 11
218.0381 2
222.0329 9

Name: Thiophanate;Thiophanate;3032792
Synon: CID 31991
Synon: N`-ethoxycarbonyl-N-[2-[(N-ethoxycarbonyl-C-sulfanylcarbonimidoyl)amino]phenyl]carbamimidothioic acid
DB#: MSBNK-Eawag-EQ01131651
InChIKey: YFNCATAIYKQPOO-UHFFFAOYSA-N
InChI: InChI=1S/C14H18N4O4S2/c1-3-21-13(19)17-11(23)15-9-7-5-6-8-10(9)16-12(24)18-14(20)22-4-2/h5-8H,3-4H2,1-2H3,(H2,15,17,19,23)(H2,16,18,20,24)
SMILES: CCOC(=O)NC(=S)NC1=CC=CC=C1NC(=S)NC(=O)OCC
Precursor_type: [M-H]-
Spectrum_type: MS2
PrecursorMZ: 369.0697
Instrument_type: LC-ESI-QFT
Instrument: Exploris 240 Orbitrap Thermo Scientific
Ion_mode: NEGATIVE
Collision_energy: 15 % (nominal)
Formula: C14H18N4O4S2
MW: 370
ExactMass: 370.0769
Comments: Parent=369.0697
Splash: splash10-0f6t-0950000000-8a77000a430698332938
Num Peaks: 7
57.9757 17
132.0568 73
149.0179 999
158.036 376
174.0128 10
204.0778 771
238.0656 100

Name: Flubendazole;Flubendazole;35802
DB#: MSBNK-BAFG-CSL2311091039
InChIKey: CPEUVMUXAHMANV-UHFFFAOYSA-N
InChI: InChI=1S/C16H12FN3O3/c1-23-16(22)20-15-18-12-7-4-10(8-13(12)19-15)14(21)9-2-5-11(17)6-3-9/h2-8H,1H3,(H2,18,19,20,22)
SMILES: COC(=O)Nc1[nH]c2cc(ccc2n1)C(=O)c3ccc(F)cc3
Precursor_type: [M-H]-
Spectrum_type: MS2
PrecursorMZ: 312.079
Instrument_type: LC-ESI-QTOF
Instrument: TripleTOF 5600 SCIEX
Ion_mode: NEGATIVE
Collision_energy: 90
Formula: C16H12FN3O3
MW: 313
ExactMass: 313.0863
Comments: Parent=312.079
Splash: splash10-0a6r-1900000000-f19c737723f93ba1a012
Num Peaks: 7
42.002 343
102.0223 90
115.0308 515
129.033 696
156.0199 171
157.0285 999
158.0338 49

Name: Asterric acid;Asterric acid;3080568
Synon: 2-hydroxy-6-(4-hydroxy-2-methoxy-6-methoxycarbonylphenoxy)-4-methylbenzoic acid
DB#: MSBNK-HBM4EU-HB003274
InChIKey: XOKVHFNTYHPEHN-UHFFFAOYSA-N
InChI: InChI=1S/C17H16O8/c1-8-4-11(19)14(16(20)21)12(5-8)25-15-10(17(22)24-3)6-9(18)7-13(15)23-2/h4-7,18-19H,1-3H3,(H,20,21)
SMILES: CC1=CC(=C(C(=C1)OC2=C(C=C(C=C2OC)O)C(=O)OC)C(=O)O)O
Precursor_type: [M-H]-
Spectrum_type: MS2
PrecursorMZ: 347.0772
Instrument_type: LC-ESI-ITFT
Instrument: LTQ Orbitrap XL Thermo Scientific
Ion_mode: NEGATIVE
Collision_energy: 60 % (nominal)
Formula: C17H16O8
MW: 348
ExactMass: 348.08452
Comments: Parent=347.0772
Splash: splash10-006t-0950000000-790ab9471d6877ef838e
Num Peaks: 24
105.0347 109
122.0376 186
149.0246 999
166.0273 202
167.0343 4
197.0464 2
201.0717 2
212.048 19
217.0877 3
227.0716 5
229.051 37
244.0751 4
256.0377 246
261.0766 10
270.054 18
271.0613 491
285.0761 8
288.0649 6
297.0404 25
303.0875 48
314.043 4
315.05 2
329.0671 33
347.0776 23

Name: Kojic acid;Kojic Acid;3840
Synon: 5-hydroxy-2-(hydroxymethyl)pyran-4-one
DB#: MSBNK-HBM4EU-HB003314
InChIKey: BEJNERDRQOWKJM-UHFFFAOYSA-N
InChI: InChI=1S/C6H6O4/c7-2-4-1-5(8)6(9)3-10-4/h1,3,7,9H,2H2
SMILES: C1=C(OC=C(C1=O)O)CO
Precursor_type: [M-H]-
Spectrum_type: MS2
PrecursorMZ: 141.0193
Instrument_type: LC-ESI-ITFT
Instrument: LTQ Orbitrap XL Thermo Scientific
Ion_mode: NEGATIVE
Collision_energy: 50 % (nominal)
Formula: C6H6O4
MW: 142
ExactMass: 142.0266
Comments: Parent=141.0193
Splash: splash10-0006-0900000000-d18c0d44bc53dadd829f
Num Peaks: 1
141.0193 999

Name: Cyclopenin;Cyclopenin;271117
Synon: 4-methyl-3`-phenylspiro[1H-1,4-benzodiazepine-3,2`-oxirane]-2,5-dione
DB#: MSBNK-HBM4EU-HB003191
InChIKey: APLKWZASYUZSBL-UHFFFAOYSA-N
InChI: InChI=1S/C17H14N2O3/c1-19-15(20)12-9-5-6-10-13(12)18-16(21)17(19)14(22-17)11-7-3-2-4-8-11/h2-10,14H,1H3,(H,18,21)
SMILES: CN1C(=O)C2=CC=CC=C2NC(=O)C13C(O3)C4=CC=CC=C4
Precursor_type: [M-H]-
Spectrum_type: MS2
PrecursorMZ: 293.0932
Instrument_type: LC-ESI-ITFT
Instrument: LTQ Orbitrap XL Thermo Scientific
Ion_mode: NEGATIVE
Collision_energy: 60 % (nominal)
Formula: C17H14N2O3
MW: 294
ExactMass: 294.10044
Comments: Parent=293.0932
Splash: splash10-0a4i-0910000000-888d5620b406ae2b38f5
Num Peaks: 25
77.0398 2
92.0507 7
102.035 140
104.0505 1
121.0297 41
131.0617 13
132.0459 3
146.061 2
149.0722 20
159.0565 999
175.0514 66
177.0671 22
187.0515 28
188.0592 1
192.0823 3
207.0691 23
208.0768 101
215.0458 1
222.0924 27
234.08 9
235.0638 29
236.0719 32
249.1029 2
250.0875 38
293.0929 6

Name: Warfarin;Warfarin;54678486
Synon: 4-Cydroxy-3-(3-oxo-1-phenylbutyl)chromen-2-one
DB#: MSBNK-UFZ-UF404251
InChIKey: PJVWKTKQMONHTI-UHFFFAOYSA-N
InChI: InChI=1S/C19H16O4/c1-12(20)11-15(13-7-3-2-4-8-13)17-18(21)14-9-5-6-10-16(14)23-19(17)22/h2-10,15,21H,11H2,1H3
SMILES: CC(=O)CC(C1=CC=CC=C1)C1=C(O)C2=CC=CC=C2OC1=O
Precursor_type: [M-H]-
Spectrum_type: MS2
PrecursorMZ: 307.0976
Instrument_type: LC-ESI-ITFT
Instrument: LTQ Orbitrap XL Thermo Scientific
Ion_mode: NEGATIVE
Collision_energy: 55 (nominal)
Formula: C19H16O4
MW: 308
ExactMass: 308.1049
Comments: Parent=307.0976
Splash: splash10-0a4i-0009000000-e461e1aca7977a2838ad
Num Peaks: 1
307.0974 999

Name: Indole-3-ethanol;Tryptophol;10685
Synon: Tryptophol
DB#: MSBNK-Keio_Univ-KO001202
InChIKey: MBBOMCVGYCRMEA-UHFFFAOYSA-N
InChI: InChI=1S/C10H11NO/c12-6-5-8-7-11-10-4-2-1-3-9(8)10/h1-4,7,11-12H,5-6H2
SMILES: C1=CC=C2C(=C1)C(=CN2)CCO
Precursor_type: [M-H]-
Spectrum_type: MS2
PrecursorMZ: 160
Instrument_type: LC-ESI-QQ
Instrument: API3000, Applied Biosystems
Ion_mode: NEGATIVE
Collision_energy: 20 V
Formula: C10H11NO
MW: 161
ExactMass: 161.08406
Comments: Parent=160
Splash: splash10-03e9-0900000000-54f7b6548b8a00c91c3f
Num Peaks: 14
58.800 2
61.800 1
100.000 11
103.800 1
114.600 1
116.000 116
127.000 1
128.000 62
129.300 25
130.100 832
131.900 1
142.100 187
158.100 21
160.200 999

Name: Brodifacoum;brodifacoum;54680676
Synon: 3-[3-[4-(4-bromophenyl)phenyl]-1,2,3,4-tetrahydronaphthalen-1-yl]-4-hydroxychromen-2-one
DB#: MSBNK-Eawag-EQ01094667
InChIKey: VEUZZDOCACZPRY-UHFFFAOYSA-N
InChI: InChI=1S/C31H23BrO3/c32-24-15-13-20(14-16-24)19-9-11-21(12-10-19)23-17-22-5-1-2-6-25(22)27(18-23)29-30(33)26-7-3-4-8-28(26)35-31(29)34/h1-16,23,27,33H,17-18H2
SMILES: C1C(CC2=CC=CC=C2C1C3=C(C4=CC=CC=C4OC3=O)O)C5=CC=C(C=C5)C6=CC=C(C=C6)Br
Precursor_type: [M-H]-
Spectrum_type: MS2
PrecursorMZ: 521.0758
Instrument_type: LC-ESI-QFT
Instrument: Exploris 240 Orbitrap Thermo Scientific
Ion_mode: NEGATIVE
Collision_energy: 150 % (nominal)
Formula: C31H23BrO3
MW: 522
ExactMass: 522.0831
Comments: Parent=521.0758
Splash: splash10-004i-9000000000-0c2328416f52ef312306
Num Peaks: 8
59.0138 2
65.0397 26
67.0189 9
78.9189 999
93.0346 84
115.0553 37
117.0346 6
143.0499 11

Name: Mycophenolic acid;Mycophenolic acid;446541
DB#: MSBNK-Washington_State_Univ-BML81718
InChIKey: HPNSFSBZBAHARI-UHFFFAOYSA-N
InChI: InChI=1S/C17H20O6/c1-9(5-7-13(18)19)4-6-11-15(20)14-12(8-23-17(14)21)10(2)16(11)22-3/h4,20H,5-8H2,1-3H3,(H,18,19)
SMILES: CC1=C(C(=C(C2=C1COC2=O)O)CC=C(C)CCC(=O)O)OC
Spectrum_type: MS
Instrument_type: LC-APCI-QTOF
Instrument: Agilent 1200 RRLC; Agilent 6520 QTOF
Ion_mode: NEGATIVE
Formula: C17H20O6
MW: 320
ExactMass: 320.125988
Comments: Parent=-1
Splash: splash10-014i-0009000000-8e5d32968abc7e2dd4fc
Num Peaks: 1
319.1187235 999

Name: Bensulfuron-Methyl;Bensulfuron-methyl;54960
Synon: methyl 2-[(4,6-dimethoxypyrimidin-2-yl)carbamoylsulfamoylmethyl]benzoate
DB#: MSBNK-Eawag-EQ01120756
InChIKey: XMQFTWRPUQYINF-UHFFFAOYSA-N
InChI: InChI=1S/C16H18N4O7S/c1-25-12-8-13(26-2)18-15(17-12)19-16(22)20-28(23,24)9-10-6-4-5-7-11(10)14(21)27-3/h4-8H,9H2,1-3H3,(H2,17,18,19,20,22)
SMILES: COC1=CC(=NC(=N1)NC(=O)NS(=O)(=O)CC2=CC=CC=C2C(=O)OC)OC
Precursor_type: [M-H]-
Spectrum_type: MS2
PrecursorMZ: 409.0823
Instrument_type: LC-ESI-QFT
Instrument: Exploris 240 Orbitrap Thermo Scientific
Ion_mode: NEGATIVE
Collision_energy: 90 % (nominal)
Formula: C16H18N4O7S
MW: 410
ExactMass: 410.0896
Comments: Parent=409.0823
Splash: splash10-014i-9800000000-82b1147426dbdad92e46
Num Peaks: 18
63.9626 27
64.0067 52
65.0145 476
65.9985 999
78.9734 24
79.9575 19
82.0175 49
90.0097 66
97.0409 18
102.035 97
107.0125 530
109.0281 16
122.036 499
124.0517 25
132.0459 65
139.0386 239
154.0618 146
196.0074 31

Name: Ketoprofen;Ketoprofen;3825
DB#: MSBNK-BAFG-CSL2311108219
InChIKey: DKYWVDODHFEZIM-UHFFFAOYSA-N
InChI: InChI=1S/C16H14O3/c1-11(16(18)19)13-8-5-9-14(10-13)15(17)12-6-3-2-4-7-12/h2-11H,1H3,(H,18,19)
SMILES: CC(C(O)=O)c1cccc(c1)C(=O)c2ccccc2
Precursor_type: [M-H]-
Spectrum_type: MS2
PrecursorMZ: 253.0869
Instrument_type: LC-ESI-QTOF
Instrument: TripleTOF 5600 SCIEX
Ion_mode: NEGATIVE
Collision_energy: 40
Formula: C16H14O3
MW: 254
ExactMass: 254.0943
Comments: Parent=253.0869
Splash: splash10-0a4i-0290000000-3a044766712e3c9a4337
Num Peaks: 2
121.0333 255
209.0963 999

Name: Niflumic acid;Niflumic acid;4488
Synon: 2-[3-(trifluoromethyl)anilino]pyridine-3-carboxylic acid
DB#: MSBNK-Eawag-EQ369153
InChIKey: JZFPYUNJRRFVQU-UHFFFAOYSA-N
InChI: InChI=1S/C13H9F3N2O2/c14-13(15,16)8-3-1-4-9(7-8)18-11-10(12(19)20)5-2-6-17-11/h1-7H,(H,17,18)(H,19,20)
SMILES: C1=CC(=CC(=C1)NC2=C(C=CC=N2)C(=O)O)C(F)(F)F
Precursor_type: [M-H]-
Spectrum_type: MS2
PrecursorMZ: 281.0543
Instrument_type: LC-ESI-QFT
Instrument: Q Exactive Plus Orbitrap Thermo Scientific
Ion_mode: NEGATIVE
Collision_energy: 45 (nominal)
Formula: C13H9F3N2O2
MW: 282
ExactMass: 282.06161
Comments: Parent=281.0543
Splash: splash10-000i-0090000000-dd0310ff257f2921383c
Num Peaks: 22
62.9888 1
68.9958 4
160.038 1
167.0615 2
177.0458 64
180.0329 1
182.0483 3
190.0472 2
197.052 64
200.0389 5
201.0467 1
208.028 2
209.0352 1
210.0537 26
216.0504 27
217.0583 119
228.0341 9
235.0489 104
237.0644 999
249.0481 2
261.0481 1
281.0538 2

Name: Sulcotrione;Sulcotrione;91760
Synon: 2-(2-chloro-4-methylsulfonylbenzoyl)cyclohexane-1,3-dione
DB#: MSBNK-Athens_Univ-AU238659
InChIKey: PQTBTIFWAXVEPB-UHFFFAOYSA-N
InChI: InChI=1S/C14H13ClO5S/c1-21(19,20)8-5-6-9(10(15)7-8)14(18)13-11(16)3-2-4-12(13)17/h5-7,13H,2-4H2,1H3
SMILES: CS(=O)(=O)C1=CC(Cl)=C(C=C1)C(=O)C1C(=O)CCCC1=O
Precursor_type: [M-H]-
Spectrum_type: MS2
PrecursorMZ: 327.0099
Instrument_type: LC-ESI-QTOF
Instrument: Bruker maXis Impact
Ion_mode: NEGATIVE
Collision_energy: 30 eV
Formula: C14H13ClO5S
MW: 328
ExactMass: 328.0172222
Comments: Parent=327.0099
Splash: splash10-014l-0090000000-3f70be0dfe02abc5a0cc
Num Peaks: 5
212.0449 566
215.0333 633
216.0412 589
249.0259 558
291.0338 999

Name: Lateropyrone;Avenacein Y;54692970
Synon: methyl 5,9-dihydroxy-2-methyl-4,6-dioxopyrano[3,4-g]chromene-8-carboxylate
DB#: MSBNK-HBM4EU-HB003351
InChIKey: JSQAILNRMPHAGO-UHFFFAOYSA-N
InChI: InChI=1S/C15H10O8/c1-5-3-7(16)10-8(22-5)4-6-9(12(10)18)14(19)23-13(11(6)17)15(20)21-2/h3-4,17-18H,1-2H3
SMILES: CC1=CC(=O)C2=C(O1)C=C3C(=C2O)C(=O)OC(=C3O)C(=O)OC
Precursor_type: [M-H]-
Spectrum_type: MS2
PrecursorMZ: 317.0303
Instrument_type: LC-ESI-ITFT
Instrument: LTQ Orbitrap XL Thermo Scientific
Ion_mode: NEGATIVE
Collision_energy: 20 % (nominal)
Formula: C15H10O8
MW: 318
ExactMass: 318.03757
Comments: Parent=317.0303
Splash: splash10-014i-0009000000-848ccd4f2cb82c61903d
Num Peaks: 4
258.0174 2
273.0413 2
285.0046 16
317.0309 999

Name: Roquefortine C;Roquefortine C;324941
Synon: 4-(1H-imidazol-5-ylmethylidene)-9-(2-methylbut-3-en-2-yl)-2,5,16-triazatetracyclo[7.7.0.02,7.010,15]hexadeca-10,12,14-triene-3,6-dione
DB#: MSBNK-HBM4EU-HB003157
InChIKey: SPWSUFUPTSJWNG-UHFFFAOYSA-N
InChI: InChI=1S/C22H23N5O2/c1-4-21(2,3)22-10-17-18(28)25-16(9-13-11-23-12-24-13)19(29)27(17)20(22)26-15-8-6-5-7-14(15)22/h4-9,11-12,17,20,26H,1,10H2,2-3H3,(H,23,24)(H,25,28)
SMILES: CC(C)(C=C)C12CC3C(=O)NC(=CC4=CN=CN4)C(=O)N3C1NC5=CC=CC=C25
Precursor_type: [M-H]-
Spectrum_type: MS2
PrecursorMZ: 388.1779
Instrument_type: LC-ESI-ITFT
Instrument: LTQ Orbitrap XL Thermo Scientific
Ion_mode: NEGATIVE
Collision_energy: 20 % (nominal)
Formula: C22H23N5O2
MW: 389
ExactMass: 389.18517
Comments: Parent=388.1779
Splash: splash10-000i-0009000000-73f20e5a4825fd0e726a
Num Peaks: 2
201.0649 5
388.1786 999

Name: Oxfendazole;Oxfendazole;40854
DB#: MSBNK-BAFG-CSL2311091712
InChIKey: BEZZFPOZAYTVHN-UHFFFAOYSA-N
InChI: InChI=1S/C15H13N3O3S/c1-21-15(19)18-14-16-12-8-7-11(9-13(12)17-14)22(20)10-5-3-2-4-6-10/h2-9H,1H3,(H2,16,17,18,19)
SMILES: COC(=O)Nc1[nH]c2cc(ccc2n1)[S](=O)c3ccccc3
Precursor_type: [M-H]-
Spectrum_type: MS2
PrecursorMZ: 314.0605
Instrument_type: LC-ESI-QTOF
Instrument: TripleTOF 5600 SCIEX
Ion_mode: NEGATIVE
Collision_energy: 90
Formula: C15H13N3O3S
MW: 315
ExactMass: 315.0678
Comments: Parent=314.0605
Splash: splash10-0ar3-3900000000-5ae18b57ea5c79a8d3ab
Num Peaks: 10
42.0025 399
65.0153 299
89.0153 99
90.0214 99
115.0307 499
129.0322 599
144.0194 199
145.0308 99
157.0282 999
173.023 149

Name: Sulcotrione;Sulcotrione;91760
Synon: 2-(2-chloranyl-4-methylsulfonyl-phenyl)carbonylcyclohexane-1,3-dione
DB#: MSBNK-Eawag-EA029060
InChIKey: PQTBTIFWAXVEPB-UHFFFAOYSA-N
InChI: InChI=1S/C14H13ClO5S/c1-21(19,20)8-5-6-9(10(15)7-8)14(18)13-11(16)3-2-4-12(13)17/h5-7,13H,2-4H2,1H3
SMILES: O=C1CCCC(=O)C1C(=O)c1ccc(S(=O)(=O)C)cc1Cl
Precursor_type: [M-H]-
Spectrum_type: MS2
PrecursorMZ: 327.0099
Instrument_type: LC-ESI-ITFT
Instrument: LTQ Orbitrap XL Thermo Scientific
Ion_mode: NEGATIVE
Collision_energy: 45 % (nominal)
Formula: C14H13ClO5S
MW: 328
ExactMass: 328.0167
Comments: Parent=327.0099
Splash: splash10-0006-0090000000-817ed9c170e0ca0fc058
Num Peaks: 4
212.0479 100
215.0344 227
249.0227 251
291.0328 999

Name: Ketoprofen;Ketoprofen;3825
Synon: 2-(3-benzoylphenyl)propanoic acid
DB#: MSBNK-CASMI_2016-SM856255
InChIKey: DKYWVDODHFEZIM-UHFFFAOYSA-N
InChI: InChI=1S/C16H14O3/c1-11(16(18)19)13-8-5-9-14(10-13)15(17)12-6-3-2-4-7-12/h2-11H,1H3,(H,18,19)
SMILES: CC(C(O)=O)c1cccc(c1)C(=O)c1ccccc1
Precursor_type: [M-H]-
Spectrum_type: MS2
PrecursorMZ: 253.087
Instrument_type: LC-ESI-QFT
Instrument: Q Exactive Plus Orbitrap Thermo Scientific
Ion_mode: NEGATIVE
Collision_energy: 35  (nominal)
Formula: C16H14O3
MW: 254
ExactMass: 254.09429
Comments: Parent=253.087
Splash: splash10-0002-0900000000-ef4640dd80e9b12e93de
Num Peaks: 7
161.0126 7
185.0612 15
197.0608 999
209.0974 38
223.0769 11
241.0873 19
253.0872 35

Name: Mycophenolic acid;Mycophenolic acid;446541
Synon: (E)-6-(4-hydroxy-3-keto-6-methoxy-7-methyl-phthalan-5-yl)-4-methyl-hex-4-enoic acid
DB#: MSBNK-Eawag-EA280862
InChIKey: HPNSFSBZBAHARI-RUDMXATFSA-N
InChI: InChI=1S/C17H20O6/c1-9(5-7-13(18)19)4-6-11-15(20)14-12(8-23-17(14)21)10(2)16(11)22-3/h4,20H,5-8H2,1-3H3,(H,18,19)/b9-4+
SMILES: c12c(c(c(C\C=C(\CCC(O)=O)C)c(c1C)OC)O)C(=O)OC2
Precursor_type: [M-H]-
Spectrum_type: MS2
PrecursorMZ: 319.1187
Instrument_type: LC-ESI-ITFT
Instrument: LTQ Orbitrap XL Thermo Scientific
Ion_mode: NEGATIVE
Collision_energy: 75 % (nominal)
Formula: C17H20O6
MW: 320
ExactMass: 320.1260
Comments: Parent=319.1187
Splash: splash10-0f6x-0930000000-500359a3fd82c686ff99
Num Peaks: 10
119.05 129
133.0653 165
161.0604 237
173.0605 460
187.0763 231
191.0347 999
191.0958 100
201.0918 166
203.035 471
205.0501 388

Name: Phenylbutazone;Phenylbutazone;4781
DB#: MSBNK-BAFG-CSL23111011243
InChIKey: VYMDGNCVAMGZFE-UHFFFAOYSA-N
InChI: InChI=1S/C19H20N2O2/c1-2-3-14-17-18(22)20(15-10-6-4-7-11-15)21(19(17)23)16-12-8-5-9-13-16/h4-13,17H,2-3,14H2,1H3
SMILES: CCCCC1C(=O)N(N(C1=O)C2=CC=CC=C2)C3=CC=CC=C3
Precursor_type: [M-H]-
Spectrum_type: MS2
PrecursorMZ: 307.1452
Instrument_type: LC-ESI-QTOF
Instrument: TripleTOF 5600 SCIEX
Ion_mode: NEGATIVE
Collision_energy: 120
Formula: C19H20N2O2
MW: 308
ExactMass: 308.1525
Comments: Parent=307.1452
Splash: splash10-0006-9000000000-6747e9a7b7e372790a78
Num Peaks: 4
41.9983 85
65.0403 63
90.0367 42
92.0497 999

Name: Metoxuron;Metoxuron;29863
Synon: 3-(3-chloro-4-methoxyphenyl)-1,1-dimethylurea
DB#: MSBNK-Eawag-EQ320453
InChIKey: DSRNRYQBBJQVCW-UHFFFAOYSA-N
InChI: InChI=1S/C10H13ClN2O2/c1-13(2)10(14)12-7-4-5-9(15-3)8(11)6-7/h4-6H,1-3H3,(H,12,14)
SMILES: Clc1cc(ccc1OC)NC(=O)N(C)C
Precursor_type: [M-H]-
Spectrum_type: MS2
PrecursorMZ: 227.0593
Instrument_type: LC-ESI-QFT
Instrument: Q Exactive Plus Orbitrap Thermo Scientific
Ion_mode: NEGATIVE
Collision_energy: 45 (nominal)
Formula: C10H13ClN2O2
MW: 228
ExactMass: 228.06656
Comments: Parent=227.0593
Splash: splash10-0gba-0910000000-8d4a19c95f077b9ed020
Num Peaks: 12
132.0091 2
140.9988 1
151.9898 3
154.0065 787
155.0098 1
167.9858 692
168.0221 594
169.0301 17
197.0122 999
211.028 5
212.0358 531
227.0591 3

Name: Beauvericin;Beauvericin;105014
Synon: Cyclo[DL-OVal-DL-N(Me)Phe-DL-OVal-DL-N(Me)Phe-DL-OVal-DL-N(Me)Phe]
Synon: 3,9,15-tribenzyl-4,10,16-trimethyl-6,12,18-tri(propan-2-yl)-1,7,13-trioxa-4,10,16-triazacyclooctadecane-2,5,8,11,14,17-hexone
DB#: MSBNK-HBM4EU-HB003037
InChIKey: GYSCAQFHASJXRS-UHFFFAOYSA-N
InChI: InChI=1S/C45H57N3O9/c1-28(2)37-40(49)46(7)35(26-32-21-15-11-16-22-32)44(53)56-39(30(5)6)42(51)48(9)36(27-33-23-17-12-18-24-33)45(54)57-38(29(3)4)41(50)47(8)34(43(52)55-37)25-31-19-13-10-14-20-31/h10-24,28-30,34-39H,25-27H2,1-9H3
SMILES: CC(C)C1C(=O)N(C(C(=O)OC(C(=O)N(C(C(=O)OC(C(=O)N(C(C(=O)O1)CC2=CC=CC=C2)C)C(C)C)CC3=CC=CC=C3)C)C(C)C)CC4=CC=CC=C4)C
Precursor_type: [M-H]-
Spectrum_type: MS2
PrecursorMZ: 782.4022
Instrument_type: LC-ESI-ITFT
Instrument: LTQ Orbitrap XL Thermo Scientific
Ion_mode: NEGATIVE
Collision_energy: 30 % (nominal)
Formula: C45H57N3O9
MW: 783
ExactMass: 783.4095
Comments: Parent=782.4022
Splash: splash10-0a4j-9600000000-e66d097266410852a21a
Num Peaks: 2
56.0954 999
199.1809 766

Name: Triamcinolone;Triamcinolone;31307
Synon: (8S,9R,10S,11S,13S,14S,16R,17S)-9-fluoro-11,16,17-trihydroxy-17-(2-hydroxyacetyl)-10,13-dimethyl-6,7,8,11,12,14,15,16-octahydrocyclopenta[a]phenanthren-3-one
DB#: MSBNK-Athens_Univ-AU240058
InChIKey: GFNANZIMVAIWHM-OBYCQNJPSA-N
InChI: InChI=1S/C21H27FO6/c1-18-6-5-12(24)7-11(18)3-4-13-14-8-15(25)21(28,17(27)10-23)19(14,2)9-16(26)20(13,18)22/h5-7,13-16,23,25-26,28H,3-4,8-10H2,1-2H3/t13-,14-,15+,16-,18-,19-,20-,21-/m0/s1
SMILES: C[C@]12C[C@H](O)[C@@]3(F)[C@@H](CCC4=CC(=O)C=C[C@]34C)[C@@H]1C[C@@H](O)[C@]2(O)C(=O)CO
Precursor_type: [M-H]-
Spectrum_type: MS2
PrecursorMZ: 393.1719
Instrument_type: LC-ESI-QTOF
Instrument: Bruker maXis Impact
Ion_mode: NEGATIVE
Collision_energy: 20 eV
Formula: C21H27FO6
MW: 394
ExactMass: 394.1791668
Comments: Parent=393.1719
Splash: splash10-0002-0009000000-8c3845c2bd0bb91f6658
Num Peaks: 3
325.14 371
345.1497 999
346.1508 298

Name: Trinexapac-ethyl;Trinexapac-ethyl;92421
Synon: ethyl 4-[cyclopropyl(hydroxy)methylidene]-3,5-dioxocyclohexane-1-carboxylate
DB#: MSBNK-LCSB-LU005354
InChIKey: RVKCCVTVZORVGD-UHFFFAOYSA-N
InChI: InChI=1S/C13H16O5/c1-2-18-13(17)8-5-9(14)11(10(15)6-8)12(16)7-3-4-7/h7-8,16H,2-6H2,1H3
SMILES: CCOC(=O)C1CC(=O)C(=C(O)C2CC2)C(=O)C1
Precursor_type: [M-H]-
Spectrum_type: MS2
PrecursorMZ: 251.0925
Instrument_type: LC-ESI-QFT
Instrument: Q Exactive Orbitrap (Thermo Scientific)
Ion_mode: NEGATIVE
Collision_energy: 60
Formula: C13H16O5
MW: 252
ExactMass: 252.0998
Comments: Parent=251.0925
Splash: splash10-06ui-2900000000-96273be6f915776d1ff6
Num Peaks: 24
65.0396 110
67.0191 128
83.0502 440
85.0296 170
91.0189 200
93.0346 198
95.0139 331
107.0501 221
109.0296 761
111.0449 225
119.0501 75
122.0373 129
133.0659 547
135.0088 250
135.0452 149
135.0815 213
137.0245 116
137.0609 999
159.0454 174
161.0607 309
163.0401 243
177.0558 806
179.0714 164
183.0663 172

Name: Flurtamone;Flurtamone;91755
Synon: 5-(methylamino)-2-phenyl-4-[3-(trifluoromethyl)phenyl]furan-3-one
DB#: MSBNK-Athens_Univ-AU231858
InChIKey: NYRMIJKDBAQCHC-UHFFFAOYSA-N
InChI: InChI=1S/C18H14F3NO2/c1-22-17-14(12-8-5-9-13(10-12)18(19,20)21)15(23)16(24-17)11-6-3-2-4-7-11/h2-10,16,22H,1H3
SMILES: CNC1=C(C(=O)C(O1)C1=CC=CC=C1)C1=CC=CC(=C1)C(F)(F)F
Precursor_type: [M-H]-
Spectrum_type: MS2
PrecursorMZ: 332.0904
Instrument_type: LC-ESI-QTOF
Instrument: Bruker maXis Impact
Ion_mode: NEGATIVE
Collision_energy: 20 eV
Formula: C18H14F3NO2
MW: 333
ExactMass: 333.0976633
Comments: Parent=332.0904
Splash: splash10-001i-0009000000-ea7814854eefd6c0b53a
Num Peaks: 12
145.0274 8
183.0298 6
185.0207 10
198.0526 20
247.0732 66
248.0781 9
275.0669 11
291.0619 6
304.0947 17
332.0906 999
333.0934 178
334.0963 14

Name: Fenhexamid;Fenhexamid;213031
DB#: MSBNK-BAFG-CSL23111018328
InChIKey: VDLGAVXLJYLFDH-UHFFFAOYSA-N
InChI: InChI=1S/C14H17Cl2NO2/c1-14(7-3-2-4-8-14)13(19)17-9-5-6-10(18)12(16)11(9)15/h5-6,18H,2-4,7-8H2,1H3,(H,17,19)
SMILES: CC1(CCCCC1)C(=O)Nc2ccc(c(c2Cl)Cl)O
Precursor_type: [M-H]-
Spectrum_type: MS2
PrecursorMZ: 300.0563
Instrument_type: LC-ESI-QTOF
Instrument: TripleTOF 6600 SCIEX
Ion_mode: NEGATIVE
Collision_energy: 20
Formula: C14H17Cl2NO2
MW: 301
ExactMass: 301.0636
Comments: Parent=300.0563
Splash: splash10-0udi-0039000000-5a725b479794a0d0e604
Num Peaks: 2
264.0793 339
300.0556 999

Name: Ampicillin;Ampicillin;6249
DB#: MSBNK-BAFG-CSL2311091657
InChIKey: AVKUERGKIZMTKX-NJBDSQKTSA-N
InChI: InChI=1S/C16H19N3O4S/c1-16(2)11(15(22)23)19-13(21)10(14(19)24-16)18-12(20)9(17)8-6-4-3-5-7-8/h3-7,9-11,14H,17H2,1-2H3,(H,18,20)(H,22,23)/t9-,10-,11+,14-/m1/s1
SMILES: CC1(C)S[C@@H]2[C@H](NC(=O)[C@H](N)c3ccccc3)C(=O)N2[C@H]1C(O)=O
Precursor_type: [M-H]-
Spectrum_type: MS2
PrecursorMZ: 348.1024
Instrument_type: LC-ESI-QTOF
Instrument: TripleTOF 5600 SCIEX
Ion_mode: NEGATIVE
Collision_energy: 70
Formula: C16H19N3O4S
MW: 349
ExactMass: 349.1096
Comments: Parent=348.1024
Splash: splash10-00di-9000000000-e8cc54fb0d5a99fb13eb
Num Peaks: 5
42.0011 161
71.9919 354
72.9982 161
74.0078 999
99.9857 257

Name: Fusarenon X;Fusarenone X;520035
Synon: [3,10-dihydroxy-2-(hydroxymethyl)-1,5-dimethyl-4-oxospiro[8-oxatricyclo[7.2.1.02,7]dodec-5-ene-12,2`-oxirane]-11-yl] acetate
DB#: MSBNK-HBM4EU-HB002982
InChIKey: XGCUCFKWVIWWNW-UHFFFAOYSA-N
InChI: InChI=1S/C17H22O8/c1-7-4-9-16(5-18,12(22)10(7)20)15(3)13(24-8(2)19)11(21)14(25-9)17(15)6-23-17/h4,9,11-14,18,21-22H,5-6H2,1-3H3
SMILES: CC1=CC2C(C(C1=O)O)(C3(C(C(C(C34CO4)O2)O)OC(=O)C)C)CO
Precursor_type: [M-H]-
Spectrum_type: MS2
PrecursorMZ: 353.1242
Instrument_type: LC-ESI-ITFT
Instrument: LTQ Orbitrap XL Thermo Scientific
Ion_mode: NEGATIVE
Collision_energy: 40 % (nominal)
Formula: C17H22O8
MW: 354
ExactMass: 354.1315
Comments: Parent=353.1242
Splash: splash10-03di-0190000000-e706b077c742b61147d6
Num Peaks: 13
59.014 66
168.0427 63
187.0764 315
189.0913 20
199.0762 21
203.0721 66
205.0869 262
215.0711 130
217.086 38
233.0819 117
245.0825 160
263.0925 999
293.1024 153

Name: Flubendazole;Flubendazole;35802
DB#: MSBNK-BAFG-CSL2311091040
InChIKey: CPEUVMUXAHMANV-UHFFFAOYSA-N
InChI: InChI=1S/C16H12FN3O3/c1-23-16(22)20-15-18-12-7-4-10(8-13(12)19-15)14(21)9-2-5-11(17)6-3-9/h2-8H,1H3,(H2,18,19,20,22)
SMILES: COC(=O)Nc1[nH]c2cc(ccc2n1)C(=O)c3ccc(F)cc3
Precursor_type: [M-H]-
Spectrum_type: MS2
PrecursorMZ: 312.079
Instrument_type: LC-ESI-QTOF
Instrument: TripleTOF 5600 SCIEX
Ion_mode: NEGATIVE
Collision_energy: 60
Formula: C16H12FN3O3
MW: 313
ExactMass: 313.0863
Comments: Parent=312.079
Splash: splash10-0a4i-0920000000-1496a09a05c41cdaea9a
Num Peaks: 3
129.0332 130
157.0284 999
280.0535 272

Name: Trinexapac-ethyl;Trinexapac-ethyl;92421
Synon: ethyl 4-[cyclopropyl(hydroxy)methylidene]-3,5-dioxocyclohexane-1-carboxylate
DB#: MSBNK-LCSB-LU005351
InChIKey: RVKCCVTVZORVGD-UHFFFAOYSA-N
InChI: InChI=1S/C13H16O5/c1-2-18-13(17)8-5-9(14)11(10(15)6-8)12(16)7-3-4-7/h7-8,16H,2-6H2,1H3
SMILES: CCOC(=O)C1CC(=O)C(=C(O)C2CC2)C(=O)C1
Precursor_type: [M-H]-
Spectrum_type: MS2
PrecursorMZ: 251.0925
Instrument_type: LC-ESI-QFT
Instrument: Q Exactive Orbitrap (Thermo Scientific)
Ion_mode: NEGATIVE
Collision_energy: 15
Formula: C13H16O5
MW: 252
ExactMass: 252.0998
Comments: Parent=251.0925
Splash: splash10-0udi-0290000000-0800fdb9b09be2fcc340
Num Peaks: 6
109.0293 68
133.0659 20
137.0611 20
179.1078 250
207.1026 468
251.0926 999

Name: Flurtamone;Flurtamone;91755
Synon: 5-(Methylamino)-2-phenyl-4-[3-(trifluoromethyl)phenyl]furan-3-one
DB#: MSBNK-UFZ-UF406454
InChIKey: NYRMIJKDBAQCHC-UHFFFAOYSA-N
InChI: InChI=1S/C18H14F3NO2/c1-22-17-14(12-8-5-9-13(10-12)18(19,20)21)15(23)16(24-17)11-6-3-2-4-7-11/h2-10,16,22H,1H3
SMILES: CNC1=C(C(=O)C(O1)C1=CC=CC=C1)C1=CC=CC(=C1)C(F)(F)F
Precursor_type: [M-H]-
Spectrum_type: MS2
PrecursorMZ: 332.0904
Instrument_type: LC-ESI-ITFT
Instrument: LTQ Orbitrap XL Thermo Scientific
Ion_mode: NEGATIVE
Collision_energy: 55 (nominal)
Formula: C18H14F3NO2
MW: 333
ExactMass: 333.0977
Comments: Parent=332.0904
Splash: splash10-0002-0192000000-69bf6e9dd501591c7d39
Num Peaks: 24
134.0612 7
145.0272 27
171.0322 9
183.0302 20
185.022 69
186.0562 40
198.0538 42
214.0246 11
227.0681 19
239.0201 10
245.0583 6
247.074 999
254.043 21
255.0619 26
259.0743 15
272.0728 6
273.0766 16
274.061 33
275.0689 381
277.0844 8
286.0845 26
304.0955 249
316.0588 16
317.0667 153

Name: Phenylbutazone;Phenylbutazone;4781
Synon: 4-butyl-1,2-diphenylpyrazolidine-3,5-dione
DB#: MSBNK-Eawag-EQ361558
InChIKey: VYMDGNCVAMGZFE-UHFFFAOYSA-N
InChI: InChI=1S/C19H20N2O2/c1-2-3-14-17-18(22)20(15-10-6-4-7-11-15)21(19(17)23)16-12-8-5-9-13-16/h4-13,17H,2-3,14H2,1H3
SMILES: CCCCC1C(=O)N(N(C1=O)C2=CC=CC=C2)C3=CC=CC=C3
Precursor_type: [M-H]-
Spectrum_type: MS2
PrecursorMZ: 307.1452
Instrument_type: LC-ESI-QFT
Instrument: Q Exactive Plus Orbitrap Thermo Scientific
Ion_mode: NEGATIVE
Collision_energy: 150 (nominal)
Formula: C19H20N2O2
MW: 308
ExactMass: 308.15248
Comments: Parent=307.1452
Splash: splash10-0006-9000000000-3b304315d58e9e8f6984
Num Peaks: 10
50.0036 11
52.0192 4
65.0397 136
66.0349 10
75.0241 4
78.0349 5
90.035 11
92.0506 999
116.0506 16
166.0663 3

Name: Amoxicillin;Amoxycillin;33613
Synon: Amoxicillin anhydrous
Synon: (2S,5R,6R)-6-[[(2R)-2-amino-2-(4-hydroxyphenyl)-1-oxoethyl]amino]-3,3-dimethyl-7-oxo-4-thia-1-azabicyclo[3.2.0]heptane-2-carboxylic acid
DB#: MSBNK-Eawag-EQ308351
InChIKey: LSQZJLSUYDQPKJ-NJBDSQKTSA-N
InChI: InChI=1S/C16H19N3O5S/c1-16(2)11(15(23)24)19-13(22)10(14(19)25-16)18-12(21)9(17)7-3-5-8(20)6-4-7/h3-6,9-11,14,20H,17H2,1-2H3,(H,18,21)(H,23,24)/t9-,10-,11+,14-/m1/s1
SMILES: CC1(C)S[C@@H]2[C@H](NC(=O)[C@H](N)C3=CC=C(O)C=C3)C(=O)N2[C@H]1C(O)=O
Precursor_type: [M-H]-
Spectrum_type: MS2
PrecursorMZ: 364.0973
Instrument_type: LC-ESI-QFT
Instrument: Q Exactive Orbitrap Thermo Scientific
Ion_mode: NEGATIVE
Collision_energy: 15 (nominal)
Formula: C16H19N3O5S
MW: 365
ExactMass: 365.10454
Comments: Parent=364.0973
Splash: splash10-00di-0190000000-febb22de5b7f210e4a46
Num Peaks: 25
72.9991 2
74.0068 2
83.025 3
86.0071 1
89.0179 3
93.0346 35
99.9862 5
120.0455 3
129.0129 199
132.0215 1
133.0294 8
137.0066 1
146.0613 4
162.0558 2
163.0224 4
171.0598 6
172.0404 7
189.067 19
206.028 389
223.0546 999
226.0655 8
254.0696 1
269.0932 1
303.0809 36
320.1074 59

Name: Metsulfuron-methyl;Metsulfuron-methyl;52999
Synon: 2-[(4-methoxy-6-methyl-s-triazin-2-yl)carbamoylsulfamoyl]benzoic acid methyl ester
DB#: MSBNK-Eawag-EA012864
InChIKey: RSMUVYRMZCOLBH-UHFFFAOYSA-N
InChI: InChI=1S/C14H15N5O6S/c1-8-15-12(18-14(16-8)25-3)17-13(21)19-26(22,23)10-7-5-4-6-9(10)11(20)24-2/h4-7H,1-3H3,(H2,15,16,17,18,19,21)
SMILES: c1(c(cccc1)C(OC)=O)S(NC(Nc1nc(nc(n1)C)OC)=O)(=O)=O
Precursor_type: [M-H]-
Spectrum_type: MS2
PrecursorMZ: 380.067
Instrument_type: LC-ESI-ITFT
Instrument: LTQ Orbitrap XL Thermo Scientific
Ion_mode: NEGATIVE
Collision_energy: 35 % (nominal)
Formula: C14H15N5O6S
MW: 381
ExactMass: 381.0743
Comments: Parent=380.067
Splash: splash10-0019-0910000000-1211edd71c3abcbae967
Num Peaks: 3
139.0627 999
181.9919 691
214.0181 217

Name: Emodin;Emodin;3220
DB#: MSBNK-Fiocruz-FIO00065
InChIKey: RHMXXJGYXNZAPX-UHFFFAOYSA-N
InChI: InChI=1S/C15H10O5/c1-6-2-8-12(10(17)3-6)15(20)13-9(14(8)19)4-7(16)5-11(13)18/h2-5,16-18H,1H3
SMILES: Cc(c3)cc(c(=O)1)c(c(O)3)c(=O)c(c(O)2)c(cc(O)c2)1
Precursor_type: [M-H]-
Spectrum_type: MS2
Instrument_type: LC-ESI-QTOF
Instrument: maXis (Bruker Daltonics)
Ion_mode: NEGATIVE
Collision_energy: 40 eV
Formula: C15H10O5
MW: 270
ExactMass: 270.05282
Comments: Parent=-1
Splash: splash10-004i-0290000000-88fa3da245399884b6bc
Num Peaks: 34
153.070600 36
154.041800 14
157.065700 19
169.065800 40
171.044900 54
179.049800 41
180.058000 85
181.065700 122
182.037400 123
183.042500 20
185.060900 110
195.045300 39
196.052800 71
197.060800 248
198.064000 35
199.040500 29
201.055300 17
207.045100 30
210.032300 144
211.035900 21
213.055600 136
214.059000 20
223.040400 14
224.047800 168
225.055700 999
226.059100 164
227.035100 138
228.040000 23
240.042600 144
241.050600 496
242.054000 79
269.045600 575
270.049200 93
271.051100 15

Name: Atrazine;Atrazine;2256
Synon: 6-chloro-4-N-ethyl-2-N-propan-2-yl-1,3,5-triazine-2,4-diamine
DB#: MSBNK-ACES_SU-AS000226
InChI: InChI=1S/C8H14ClN5/c1-4-10-7-12-6(9)13-8(14-7)11-5(2)3/h5H,4H2,1-3H3,(H2,10,11,12,13,14)
SMILES: ClC=1N=C(N=C(N1)NC(C)C)NCC
Spectrum_type: MS2
PrecursorMZ: 196.1205
Instrument_type: LC-ESI-QFT
Instrument: QExactive Orbitrap HF-X (Thermo Scientific)
Ion_mode: NEGATIVE
Collision_energy: Ramp 20%-70% (nominal)
Formula: C8H14ClN5
MW: 215
ExactMass: 215.0938
Comments: Parent=196.1205
Splash: splash10-014i-2900000000-445d5e30265d0c8afc08
Num Peaks: 8
67.03026 15
83.0618 369
84.02069 59
100.9666 18
125.08344 440
126.0423 60
132.86717 26
168.08965 999

Name: Sulcotrione;Sulcotrione;91760
DB#: MSBNK-BAFG-CSL23111019000
InChIKey: PQTBTIFWAXVEPB-UHFFFAOYSA-N
InChI: InChI=1S/C14H13ClO5S/c1-21(19,20)8-5-6-9(10(15)7-8)14(18)13-11(16)3-2-4-12(13)17/h5-7,13H,2-4H2,1H3
SMILES: CS(=O)(=O)C1=CC(=C(C=C1)C(=O)C2C(=O)CCCC2=O)Cl
Precursor_type: [M-H]-
Spectrum_type: MS2
PrecursorMZ: 327.0099
Instrument_type: LC-ESI-QTOF
Instrument: TripleTOF 6600 SCIEX
Ion_mode: NEGATIVE
Collision_energy: 20
Formula: C14H13ClO5S
MW: 328
ExactMass: 328.0172
Comments: Parent=327.0099
Splash: splash10-0006-0090000000-5bc50e9634373df2dcb5
Num Peaks: 4
34.9685 23
212.0455 13
291.0325 999
327.0067 14

Name: Albendazole;Albendazole-D3;2082
DB#: MSBNK-BAFG-CSL2311092655
InChIKey: HXHWSAZORRCQMX-UHFFFAOYSA-N
InChI: InChI=1S/C12H15N3O2S/c1-3-6-18-8-4-5-9-10(7-8)14-11(13-9)15-12(16)17-2/h4-5,7H,3,6H2,1-2H3,(H2,13,14,15,16)
SMILES: CCCSc1ccc2nc(NC(=O)OC)[nH]c2c1
Precursor_type: [M-H]-
Spectrum_type: MS2
PrecursorMZ: 264.0812
Instrument_type: LC-ESI-QTOF
Instrument: TripleTOF 5600 SCIEX
Ion_mode: NEGATIVE
Collision_energy: 20
Formula: C12H15N3O2S
MW: 265
ExactMass: 265.0885
Comments: Parent=264.0812
Splash: splash10-001i-0290000000-419a1f6cebcd95ce7f18
Num Peaks: 4
188.9991 291
232.0557 999
233.058 88
264.0807 80

Name: Sulcotrione;Sulcotrione;91760
Synon: 2-(2-chloranyl-4-methylsulfonyl-phenyl)carbonylcyclohexane-1,3-dione
DB#: MSBNK-Eawag-EA029063
InChIKey: PQTBTIFWAXVEPB-UHFFFAOYSA-N
InChI: InChI=1S/C14H13ClO5S/c1-21(19,20)8-5-6-9(10(15)7-8)14(18)13-11(16)3-2-4-12(13)17/h5-7,13H,2-4H2,1H3
SMILES: O=C1CCCC(=O)C1C(=O)c1ccc(S(=O)(=O)C)cc1Cl
Precursor_type: [M-H]-
Spectrum_type: MS2
PrecursorMZ: 327.0099
Instrument_type: LC-ESI-ITFT
Instrument: LTQ Orbitrap XL Thermo Scientific
Ion_mode: NEGATIVE
Collision_energy: 90 % (nominal)
Formula: C14H13ClO5S
MW: 328
ExactMass: 328.0167
Comments: Parent=327.0099
Splash: splash10-014i-0090000000-b5fb5e137a52e41fe9a0
Num Peaks: 1
215.0349 999

Name: Amoxicillin;Amoxycillin;33613
Synon: Amoxicillin anhydrous
Synon: (2S,5R,6R)-6-[[(2R)-2-amino-2-(4-hydroxyphenyl)-1-oxoethyl]amino]-3,3-dimethyl-7-oxo-4-thia-1-azabicyclo[3.2.0]heptane-2-carboxylic acid
DB#: MSBNK-Eawag-EQ308355
InChIKey: LSQZJLSUYDQPKJ-NJBDSQKTSA-N
InChI: InChI=1S/C16H19N3O5S/c1-16(2)11(15(23)24)19-13(22)10(14(19)25-16)18-12(21)9(17)7-3-5-8(20)6-4-7/h3-6,9-11,14,20H,17H2,1-2H3,(H,18,21)(H,23,24)/t9-,10-,11+,14-/m1/s1
SMILES: CC1(C)S[C@@H]2[C@H](NC(=O)[C@H](N)C3=CC=C(O)C=C3)C(=O)N2[C@H]1C(O)=O
Precursor_type: [M-H]-
Spectrum_type: MS2
PrecursorMZ: 364.0973
Instrument_type: LC-ESI-QFT
Instrument: Q Exactive Orbitrap Thermo Scientific
Ion_mode: NEGATIVE
Collision_energy: 75 (nominal)
Formula: C16H19N3O5S
MW: 365
ExactMass: 365.10454
Comments: Parent=364.0973
Splash: splash10-00ec-9700000000-dc767a962e9f2608b083
Num Peaks: 58
56.9804 12
57.9756 1
58.996 8
59.9913 1
60.9753 2
65.0397 1
67.0301 2
70.9835 2
71.9913 117
72.9992 229
74.007 337
74.991 26
77.0397 6
82.0171 1
83.0251 356
83.9913 70
84.9991 2
86.007 71
89.0178 5
93.0346 999
95.0251 28
95.0502 87
99.9863 101
102.0019 27
105.0345 12
108.0216 1
111.0023 14
111.9863 16
117.0346 15
118.0299 27
119.0502 85
120.0455 147
121.0295 1
123.0452 705
123.9988 2
125.0066 9
129.0128 140
129.0346 22
130.03 1
131.0377 5
132.0216 197
133.0295 293
134.0609 2
137.0066 45
144.0454 52
145.0294 7
146.0248 4
146.0612 30
147.0323 1
150.0144 7
151.0222 37
162.0019 22
162.0561 1
163.0224 15
172.0404 53
173.0484 1
188.0172 3
206.0285 1

Name: Phenylbutazone;Phenylbutazone;4781
DB#: MSBNK-BAFG-CSL23111011248
InChIKey: VYMDGNCVAMGZFE-UHFFFAOYSA-N
InChI: InChI=1S/C19H20N2O2/c1-2-3-14-17-18(22)20(15-10-6-4-7-11-15)21(19(17)23)16-12-8-5-9-13-16/h4-13,17H,2-3,14H2,1H3
SMILES: CCCCC1C(=O)N(N(C1=O)C2=CC=CC=C2)C3=CC=CC=C3
Precursor_type: [M-H]-
Spectrum_type: MS2
PrecursorMZ: 307.1452
Instrument_type: LC-ESI-QTOF
Instrument: TripleTOF 5600 SCIEX
Ion_mode: NEGATIVE
Collision_energy: 90
Formula: C19H20N2O2
MW: 308
ExactMass: 308.1525
Comments: Parent=307.1452
Splash: splash10-0006-9000000000-c994e8b8c9a9f5a3436f
Num Peaks: 1
92.0503 999

Name: Sulcotrione;Sulcotrione;91760
DB#: MSBNK-BAFG-CSL23111018992
InChIKey: PQTBTIFWAXVEPB-UHFFFAOYSA-N
InChI: InChI=1S/C14H13ClO5S/c1-21(19,20)8-5-6-9(10(15)7-8)14(18)13-11(16)3-2-4-12(13)17/h5-7,13H,2-4H2,1H3
SMILES: CS(=O)(=O)C1=CC(=C(C=C1)C(=O)C2C(=O)CCCC2=O)Cl
Precursor_type: [M-H]-
Spectrum_type: MS2
PrecursorMZ: 327.0099
Instrument_type: LC-ESI-QTOF
Instrument: TripleTOF 6600 SCIEX
Ion_mode: NEGATIVE
Collision_energy: 100
Formula: C14H13ClO5S
MW: 328
ExactMass: 328.0172
Comments: Parent=327.0099
Splash: splash10-001i-9000000000-901a7e3966ba90e626d9
Num Peaks: 6
34.9685 999
63.9602 78
65.0013 144
91.0173 210
113.0371 52
210.0359 52

Name: Amoxicillin;Amoxycillin;33613
DB#: MSBNK-BAFG-CSL2311092250
InChIKey: LSQZJLSUYDQPKJ-NJBDSQKTSA-N
InChI: InChI=1S/C16H19N3O5S/c1-16(2)11(15(23)24)19-13(22)10(14(19)25-16)18-12(21)9(17)7-3-5-8(20)6-4-7/h3-6,9-11,14,20H,17H2,1-2H3,(H,18,21)(H,23,24)/t9-,10-,11+,14-/m1/s1
SMILES: CC1(S[C@@H]2[C@@H](C(N2[C@H]1C(O)=O)=O)NC([C@@H](c3ccc(O)cc3)N)=O)C
Precursor_type: [M-H]-
Spectrum_type: MS2
PrecursorMZ: 364.0973
Instrument_type: LC-ESI-QTOF
Instrument: TripleTOF 5600 SCIEX
Ion_mode: NEGATIVE
Collision_energy: 80
Formula: C16H19N3O5S
MW: 365
ExactMass: 365.1045
Comments: Parent=364.0973
Splash: splash10-0akf-9800000000-bb110ac98df02c6f0fd1
Num Peaks: 13
42.002 285
71.9938 142
73.0018 285
74.0074 285
77.0387 713
93.0346 713
105.0354 999
119.0507 285
120.0477 142
129.0273 142
132.0261 285
144.0488 142
172.0438 285

Name: Skyrin;Skyrin;73071
Synon: 2,4,5-trihydroxy-7-methyl-1-(2,4,5-trihydroxy-7-methyl-9,10-dioxoanthracen-1-yl)anthracene-9,10-dione
DB#: MSBNK-HBM4EU-HB003413
InChIKey: MQSXZQXHIJMNAF-UHFFFAOYSA-N
InChI: InChI=1S/C30H18O10/c1-9-3-11-19(13(31)5-9)29(39)23-17(35)7-15(33)21(25(23)27(11)37)22-16(34)8-18(36)24-26(22)28(38)12-4-10(2)6-14(32)20(12)30(24)40/h3-8,31-36H,1-2H3
SMILES: CC1=CC2=C(C(=C1)O)C(=O)C3=C(C=C(C(=C3C2=O)C4=C5C(=C(C=C4O)O)C(=O)C6=C(C5=O)C=C(C=C6O)C)O)O
Precursor_type: [M-H]-
Spectrum_type: MS2
PrecursorMZ: 537.0827
Instrument_type: LC-ESI-ITFT
Instrument: LTQ Orbitrap XL Thermo Scientific
Ion_mode: NEGATIVE
Collision_energy: 15 % (nominal)
Formula: C30H18O10
MW: 538
ExactMass: 538.09000
Comments: Parent=537.0827
Splash: splash10-000i-0000090000-1936a3bb308b2ef29beb
Num Peaks: 2
201.0826 47
537.083 999

Name: Flurtamone;Flurtamone;91755
Synon: 5-(methylamino)-2-phenyl-4-[3-(trifluoromethyl)phenyl]furan-3-one
DB#: MSBNK-Eawag-EQ360056
InChIKey: NYRMIJKDBAQCHC-UHFFFAOYSA-N
InChI: InChI=1S/C18H14F3NO2/c1-22-17-14(12-8-5-9-13(10-12)18(19,20)21)15(23)16(24-17)11-6-3-2-4-7-11/h2-10,16,22H,1H3
SMILES: CNC1=C(C(=O)C(O1)C2=CC=CC=C2)C3=CC(=CC=C3)C(F)(F)F
Precursor_type: [M-H]-
Spectrum_type: MS2
PrecursorMZ: 332.0904
Instrument_type: LC-ESI-QFT
Instrument: Q Exactive Plus Orbitrap Thermo Scientific
Ion_mode: NEGATIVE
Collision_energy: 90 (nominal)
Formula: C18H14F3NO2
MW: 333
ExactMass: 333.09766
Comments: Parent=332.0904
Splash: splash10-0019-0900000000-e145d42aa92a45549b8b
Num Peaks: 57
50.0035 16
65.9985 1
68.9958 11
97.0083 58
99.0113 1
99.0239 3
101.0396 125
102.0349 2
105.0144 2
111.0114 1
116.0506 3
117.0146 29
117.0346 1
119.0176 1
126.035 2
129.0146 14
131.0376 3
134.0611 3
136.0129 7
137.0207 18
138.0349 3
142.0097 2
143.0176 18
145.0095 144
145.027 157
146.0251 1
149.0207 32
151.024 2
156.0193 250
158.0412 6
159.0422 1
160.014 6
161.022 46
162.0159 10
163.0242 36
165.0157 243
169.027 239
170.0226 2
171.0429 2
182.0222 235
183.0301 384
184.0379 15
185.0219 999
187.0553 7
189.0164 14
207.0618 7
208.0384 7
210.0537 2
212.0329 6
214.0123 8
226.0678 1
227.0208 5
228.0822 1
240.0277 73
286.0861 2
288.0643 32
316.0588 16

Name: Inabenfide;Inabenfide;92401
DB#: MSBNK-BAFG-CSL23111014302
InChIKey: PFDCOZXELJAUTR-UHFFFAOYSA-N
InChI: InChI=1S/C19H15ClN2O2/c20-15-6-7-17(22-19(24)14-8-10-21-11-9-14)16(12-15)18(23)13-4-2-1-3-5-13/h1-12,18,23H,(H,22,24)
SMILES: C1=CC=C(C=C1)C(C2=C(C=CC(=C2)Cl)NC(=O)C3=CC=NC=C3)O
Precursor_type: [M-H]-
Spectrum_type: MS2
PrecursorMZ: 337.0749
Instrument_type: LC-ESI-QTOF
Instrument: TripleTOF 6600 SCIEX
Ion_mode: NEGATIVE
Collision_energy: 130
Formula: C19H15ClN2O2
MW: 338
ExactMass: 338.0822
Comments: Parent=337.0749
Splash: splash10-001l-9000000000-c21c86c049533a5dba0f
Num Peaks: 4
34.968 999
41.9965 951
49.006 261
78.0324 380

Name: Metamitron;Metamitron;38854
Synon: 4-amino-3-methyl-6-phenyl-1,2,4-triazin-5-one
DB#: MSBNK-LCSB-LU091952
InChIKey: VHCNQEUWZYOAEV-UHFFFAOYSA-N
InChI: InChI=1S/C10H10N4O/c1-7-12-13-9(10(15)14(7)11)8-5-3-2-4-6-8/h2-6H,11H2,1H3
SMILES: CC1=NN=C(C(=O)N1N)C1=CC=CC=C1
Precursor_type: [M-H]-
Spectrum_type: MS2
PrecursorMZ: 201.0782
Instrument_type: LC-ESI-QFT
Instrument: Q Exactive Orbitrap (Thermo Scientific)
Ion_mode: NEGATIVE
Collision_energy: 30
Formula: C10H10N4O
MW: 202
ExactMass: 202.0855
Comments: Parent=201.0782
Splash: splash10-014i-0920000000-8660ab4a7f065551ba13
Num Peaks: 4
117.0346 999
158.0724 98
185.0596 416
201.0782 437

Name: Zearalenone;Zearalenone;5281576
Synon: (4S,12E)-16,18-dihydroxy-4-methyl-3-oxabicyclo[12.4.0]octadeca-1(14),12,15,17-tetraene-2,8-dione
DB#: MSBNK-LCSB-LU021156
InChIKey: MBMQEIFVQACCCH-QBODLPLBSA-N
InChI: InChI=1S/C18H22O5/c1-12-6-5-9-14(19)8-4-2-3-7-13-10-15(20)11-16(21)17(13)18(22)23-12/h3,7,10-12,20-21H,2,4-6,8-9H2,1H3/b7-3+/t12-/m0/s1
SMILES: C[C@H]1CCCC(=O)CCC\C=C\C2=C(C(O)=CC(O)=C2)C(=O)O1
Precursor_type: [M-H]-
Spectrum_type: MS2
PrecursorMZ: 317.1394
Instrument_type: LC-ESI-QFT
Instrument: Q Exactive Orbitrap (Thermo Scientific)
Ion_mode: NEGATIVE
Collision_energy: 90
Formula: C18H22O5
MW: 318
ExactMass: 318.1467
Comments: Parent=317.1394
Splash: splash10-053r-4900000000-e4f77b8b747a8d3e1147
Num Peaks: 70
57.0346 999
63.024 222
65.0033 355
65.0397 146
67.019 30
68.9982 20
69.0346 44
71.0503 7
77.0396 18
79.0553 29
81.0347 40
83.0503 26
85.0659 14
89.0397 155
91.0189 21
91.0553 143
93.0346 65
95.0503 81
101.0397 35
102.0475 248
103.0554 200
104.0268 21
105.0346 64
105.071 12
107.0503 123
108.0217 9
109.0657 6
115.0554 97
117.0346 112
117.071 11
119.0502 216
121.0296 13
121.066 15
123.0451 18
129.0349 7
129.071 17
130.0424 807
131.0503 419
132.0217 700
133.0295 102
133.0659 28
135.0452 6
136.0528 6
137.061 21
141.0345 7
143.0503 137
144.058 7
145.0295 430
146.0373 76
147.0452 86
147.0812 11
149.0245 6
149.0607 8
151.0767 4
157.0658 35
158.0371 21
159.0452 100
159.0818 6
160.0167 215
161.0244 30
163.0398 4
164.0478 6
171.0818 5
173.0244 9
173.0609 13
174.0322 20
175.0401 27
185.0607 10
187.0402 89
201.0556 15

Name: Febantel;Febantel;135449328
DB#: MSBNK-BAFG-CSL2311092495
InChIKey: HMCCXLBXIJMERM-UHFFFAOYSA-N
InChI: InChI=1S/C20H22N4O6S/c1-28-12-17(25)21-16-11-14(31-13-7-5-4-6-8-13)9-10-15(16)22-18(23-19(26)29-2)24-20(27)30-3/h4-11H,12H2,1-3H3,(H,21,25)(H2,22,23,24,26,27)
SMILES: COCC(=O)Nc1cc(Sc2ccccc2)ccc1NC(NC(=O)OC)=NC(=O)OC
Precursor_type: [M-H]-
Spectrum_type: MS2
PrecursorMZ: 445.1187
Instrument_type: LC-ESI-QTOF
Instrument: TripleTOF 5600 SCIEX
Ion_mode: NEGATIVE
Collision_energy: 100
Formula: C20H22N4O6S
MW: 446
ExactMass: 446.126
Comments: Parent=445.1187
Splash: splash10-000i-0900000000-035ae75e20a83abb2e4f
Num Peaks: 5
57.9788 74
133.9958 166
159.9984 462
161.0057 351
189.0012 999

Name: Pyroxsulam;Pyroxsulam;11571555
DB#: MSBNK-BAFG-CSL23111019152
InChIKey: GLBLPMUBLHYFCW-UHFFFAOYSA-N
InChI: InChI=1S/C14H13F3N6O5S/c1-26-8-6-9(27-2)23-13(19-8)20-12(21-23)22-29(24,25)10-7(14(15,16)17)4-5-18-11(10)28-3/h4-6H,1-3H3,(H,21,22)
SMILES: COC1=CC(=NC2=NC(=NN12)NS(=O)(=O)C3=C(C=CN=C3OC)C(F)(F)F)OC
Precursor_type: [M-H]-
Spectrum_type: MS2
PrecursorMZ: 433.0547
Instrument_type: LC-ESI-QTOF
Instrument: TripleTOF 6600 SCIEX
Ion_mode: NEGATIVE
Collision_energy: 80
Formula: C14H13F3N6O5S
MW: 434
ExactMass: 434.062
Comments: Parent=433.0547
Splash: splash10-016r-5930000000-fdfd76f583c55c06e67f
Num Peaks: 66
40.0064 42
41.9984 35
64.0047 49
65.0139 184
65.998 375
66.0084 999
68.994 304
76.0163 42
88.0182 255
89.0049 106
90.0085 70
92.0112 63
93.0079 162
106.0077 77
106.0298 42
107.0099 170
108.0234 283
109.0168 70
116.0139 333
117.0267 35
119.0104 35
119.023 42
123.017 255
126.0139 77
128.0303 389
135.0082 113
136.0187 184
146.022 616
147.0189 318
148.0236 70
149.0091 162
150.0296 35
153.0139 35
154.0236 35
156.0263 205
157.0106 28
157.0443 28
159.012 70
162.018 56
162.0411 170
164.0308 63
165.0237 35
171.0118 77
172.0235 141
173.0176 191
174.0292 28
184.0133 70
185.0174 70
186.0332 35
200.0377 49
201.0042 42
201.0185 77
210.0329 28
211.0196 205
211.0407 35
222.0331 42
225.0246 269
227.0185 474
238.02 49
238.0359 35
239.035 42
251.0087 56
251.0294 106
267.0071 35
291.0142 35
291.0341 28

Name: Metsulfuron-methyl;Metsulfuron-methyl;52999
Synon: 2-[(4-methoxy-6-methyl-s-triazin-2-yl)carbamoylsulfamoyl]benzoic acid methyl ester
DB#: MSBNK-Eawag-EA012858
InChIKey: RSMUVYRMZCOLBH-UHFFFAOYSA-N
InChI: InChI=1S/C14H15N5O6S/c1-8-15-12(18-14(16-8)25-3)17-13(21)19-26(22,23)10-7-5-4-6-9(10)11(20)24-2/h4-7H,1-3H3,(H2,15,16,17,18,19,21)
SMILES: c1(c(cccc1)C(OC)=O)S(NC(Nc1nc(nc(n1)C)OC)=O)(=O)=O
Precursor_type: [M-H]-
Spectrum_type: MS2
PrecursorMZ: 380.067
Instrument_type: LC-ESI-ITFT
Instrument: LTQ Orbitrap XL Thermo Scientific
Ion_mode: NEGATIVE
Collision_energy: 15 % (nominal)
Formula: C14H15N5O6S
MW: 381
ExactMass: 381.0743
Comments: Parent=380.067
Splash: splash10-000i-0900000000-9a1c4cbfb0295e7c05ca
Num Peaks: 4
139.0628 999
181.9917 48
214.0182 5
380.0672 111

Name: Fumigaclavine A;Fumigaclavine A;12309935
Synon: Isofumigaclavine A
Synon: (7,9-dimethyl-6,6a,8,9,10,10a-hexahydro-4H-indolo[4,3-fg]quinolin-10-yl) acetate
DB#: MSBNK-HBM4EU-HB003134
InChIKey: GJSSYQDXZLZOLR-UHFFFAOYSA-N
InChI: InChI=1S/C18H22N2O2/c1-10-9-20(3)15-7-12-8-19-14-6-4-5-13(16(12)14)17(15)18(10)22-11(2)21/h4-6,8,10,15,17-19H,7,9H2,1-3H3
SMILES: CC1CN(C2CC3=CNC4=CC=CC(=C34)C2C1OC(=O)C)C
Precursor_type: [M-H]-
Spectrum_type: MS2
PrecursorMZ: 297.1609
Instrument_type: LC-ESI-ITFT
Instrument: LTQ Orbitrap XL Thermo Scientific
Ion_mode: NEGATIVE
Collision_energy: 15 % (nominal)
Formula: C18H22N2O2
MW: 298
ExactMass: 298.16813
Comments: Parent=297.1609
Splash: splash10-0002-0090000000-9d343c43c40cdc48cb48
Num Peaks: 1
297.161 999

Name: Prosulfuron;Prosulfuron;91751
DB#: MSBNK-BAFG-CSL23111019136
InChIKey: LTUNNEGNEKBSEH-UHFFFAOYSA-N
InChI: InChI=1S/C15H16F3N5O4S/c1-9-19-12(22-14(20-9)27-2)21-13(24)23-28(25,26)11-6-4-3-5-10(11)7-8-15(16,17)18/h3-6H,7-8H2,1-2H3,(H2,19,20,21,22,23,24)
SMILES: CC1=NC(=NC(=N1)OC)NC(=O)NS(=O)(=O)C2=CC=CC=C2CCC(F)(F)F
Precursor_type: [M-H]-
Spectrum_type: MS2
PrecursorMZ: 418.0802
Instrument_type: LC-ESI-QTOF
Instrument: TripleTOF 6600 SCIEX
Ion_mode: NEGATIVE
Collision_energy: 80
Formula: C15H16F3N5O4S
MW: 419
ExactMass: 419.0875
Comments: Parent=418.0802
Splash: splash10-0ap3-6900000000-d0ebff12b174f87b12bb
Num Peaks: 14
40.0067 59
41.0142 363
41.9984 167
55.0296 63
65.0137 262
66.0089 344
81.0319 63
82.0399 138
102.0334 23
107.036 999
109.0512 59
124.0385 120
125.0474 123
139.0625 805

Name: Phosphinothricin;Glufosinate;4794
DB#: MSBNK-Waters-WA002713
InChIKey: IAJOBQBIJHVGMQ-UHFFFAOYSA-N
InChI: InChI=1S/C5H12NO4P/c1-11(9,10)3-2-4(6)5(7)8/h4H,2-3,6H2,1H3,(H,7,8)(H,9,10)
SMILES: NC(CCP(C)(O)=O)C(O)=O
Spectrum_type: MS
Instrument_type: LC-ESI-Q
Instrument: ZQ, Waters
Ion_mode: NEGATIVE
Formula: C5H12NO4P
MW: 181
ExactMass: 181.05039
Comments: Parent=-1
Splash: splash10-001i-1900000000-677c3f52c646c406ed88
Num Peaks: 20
85 27
89 47
95 55
97 16
99 12
101 16
104 12
115 31
116 12
117 12
119 31
128 16
129 24
134 12
136 24
163 16
169 12
180 999
181 31
187 12

Name: Rubrofusarin;Rubrofusarin;72537
Synon: 5,6-dihydroxy-8-methoxy-2-methylbenzo[g]chromen-4-one
DB#: MSBNK-HBM4EU-HB003079
InChIKey: FPNKCZKRICBAKG-UHFFFAOYSA-N
InChI: InChI=1S/C15H12O5/c1-7-3-10(16)14-12(20-7)5-8-4-9(19-2)6-11(17)13(8)15(14)18/h3-6,17-18H,1-2H3
SMILES: CC1=CC(=O)C2=C(C3=C(C=C(C=C3C=C2O1)OC)O)O
Precursor_type: [M-H]-
Spectrum_type: MS2
PrecursorMZ: 271.0612
Instrument_type: LC-ESI-ITFT
Instrument: LTQ Orbitrap XL Thermo Scientific
Ion_mode: NEGATIVE
Collision_energy: 50 % (nominal)
Formula: C15H12O5
MW: 272
ExactMass: 272.06847
Comments: Parent=271.0612
Splash: splash10-00di-0090000000-b5757fa7fbec6eabe04d
Num Peaks: 2
256.0383 86
271.0619 999

Name: Cyclopeptin;Cyclopeptine;15649435
Synon: Cyclopeptine
Synon: 3-benzyl-4-methyl-1,3-dihydro-1,4-benzodiazepine-2,5-dione
DB#: MSBNK-HBM4EU-HB003197
InChIKey: KSQNKZMAMGACTL-UHFFFAOYSA-N
InChI: InChI=1S/C17H16N2O2/c1-19-15(11-12-7-3-2-4-8-12)16(20)18-14-10-6-5-9-13(14)17(19)21/h2-10,15H,11H2,1H3,(H,18,20)
SMILES: CN1C(C(=O)NC2=CC=CC=C2C1=O)CC3=CC=CC=C3
Precursor_type: [M-H]-
Spectrum_type: MS2
PrecursorMZ: 279.1139
Instrument_type: LC-ESI-ITFT
Instrument: LTQ Orbitrap XL Thermo Scientific
Ion_mode: NEGATIVE
Collision_energy: 60 % (nominal)
Formula: C17H16N2O2
MW: 280
ExactMass: 280.1212
Comments: Parent=279.1139
Splash: splash10-01t9-0190000000-a0035a06100724ea36e9
Num Peaks: 6
149.072 11
175.0516 13
183.0565 184
222.0923 9
261.1033 502
279.1139 999

Name: Genistein;Emodin;3220
Synon: 5,7-dihydroxy-3-(4-hydroxyphenyl)chromen-4-one
DB#: MSBNK-Eawag-EQ326551
InChIKey: TZBJGXHYKVUXJN-UHFFFAOYSA-N
InChI: InChI=1S/C15H10O5/c16-9-3-1-8(2-4-9)11-7-20-13-6-10(17)5-12(18)14(13)15(11)19/h1-7,16-18H
SMILES: C1=CC(=CC=C1C2=COC3=CC(=CC(=C3C2=O)O)O)O
Precursor_type: [M-H]-
Spectrum_type: MS2
PrecursorMZ: 269.0455
Instrument_type: LC-ESI-QFT
Instrument: Q Exactive Plus Orbitrap Thermo Scientific
Ion_mode: NEGATIVE
Collision_energy: 15 (nominal)
Formula: C15H10O5
MW: 270
ExactMass: 270.05282
Comments: Parent=269.0455
Splash: splash10-014i-0090000000-9542aa77ed8c84bed45f
Num Peaks: 1
269.0455 999

Name: Fluroxypyr-meptyl;Fluroxypyr-meptyl;54745
Synon: octan-2-yl 2-(4-amino-3,5-dichloro-6-fluoropyridin-2-yl)oxyacetate
DB#: MSBNK-LCSB-LU129551
InChIKey: OLZQTUCTGLHFTQ-UHFFFAOYSA-N
InChI: InChI=1S/C15H21Cl2FN2O3/c1-3-4-5-6-7-9(2)23-10(21)8-22-15-12(17)13(19)11(16)14(18)20-15/h9H,3-8H2,1-2H3,(H2,19,20)
SMILES: CCCCCCC(C)OC(=O)COC1=NC(F)=C(Cl)C(N)=C1Cl
Precursor_type: [M-H]-
Spectrum_type: MS2
PrecursorMZ: 365.084
Instrument_type: LC-ESI-QFT
Instrument: Q Exactive Orbitrap (Thermo Scientific)
Ion_mode: NEGATIVE
Collision_energy: 15
Formula: C15H21Cl2FN2O3
MW: 366
ExactMass: 366.0913
Comments: Parent=365.084
Splash: splash10-014i-0009000000-7ff638098314fa333be1
Num Peaks: 5
160.9761 8
193.9454 78
194.9535 12
198.9713 7
365.0839 999

Name: Bromacil;Bromacil;9411
Synon: Bromazil
Synon: 5-bromanyl-3-butan-2-yl-6-methyl-1H-pyrimidine-2,4-dione
DB#: MSBNK-Eawag-EA026652
InChIKey: CTSLUCNDVMMDHG-UHFFFAOYSA-N
InChI: InChI=1S/C9H13BrN2O2/c1-4-5(2)12-8(13)7(10)6(3)11-9(12)14/h5H,4H2,1-3H3,(H,11,14)
SMILES: O=C1C(\Br)=C(/NC(=O)N1C(CC)C)C
Precursor_type: [M-H]-
Spectrum_type: MS2
PrecursorMZ: 259.0088
Instrument_type: LC-ESI-ITFT
Instrument: LTQ Orbitrap XL Thermo Scientific
Ion_mode: NEGATIVE
Collision_energy: 15 % (nominal)
Formula: C9H13BrN2O2
MW: 260
ExactMass: 260.0155
Comments: Parent=259.0088
Splash: splash10-0a4i-0090000000-83a7aee564c61eef5d24
Num Peaks: 1
259.0089 999

Name: Equisetin;Equisetin;57347512
Synon: 3-[(1,6-dimethyl-2-prop-1-enyl-4a,5,6,7,8,8a-hexahydro-2H-naphthalen-1-yl)-hydroxymethylidene]-5-(hydroxymethyl)-1-methylpyrrolidine-2,4-dione
DB#: MSBNK-HBM4EU-HB003046
InChIKey: QNQBPPQLRODXET-UHFFFAOYSA-N
InChI: InChI=1S/C22H31NO4/c1-5-6-15-9-8-14-11-13(2)7-10-16(14)22(15,3)20(26)18-19(25)17(12-24)23(4)21(18)27/h5-6,8-9,13-17,24,26H,7,10-12H2,1-4H3
SMILES: CC=CC1C=CC2CC(CCC2C1(C)C(=C3C(=O)C(N(C3=O)C)CO)O)C
Precursor_type: [M-H]-
Spectrum_type: MS2
PrecursorMZ: 372.218
Instrument_type: LC-ESI-ITFT
Instrument: LTQ Orbitrap XL Thermo Scientific
Ion_mode: NEGATIVE
Collision_energy: 20 % (nominal)
Formula: C22H31NO4
MW: 373
ExactMass: 373.22531
Comments: Parent=372.218
Splash: splash10-00di-0009000000-3bc8e16af83d941d4afd
Num Peaks: 1
372.2187 999

Name: Flurtamone;Flurtamone;91755
Synon: 5-(methylamino)-2-phenyl-4-[3-(trifluoromethyl)phenyl]furan-3-one
DB#: MSBNK-Athens_Univ-AU231859
InChIKey: NYRMIJKDBAQCHC-UHFFFAOYSA-N
InChI: InChI=1S/C18H14F3NO2/c1-22-17-14(12-8-5-9-13(10-12)18(19,20)21)15(23)16(24-17)11-6-3-2-4-7-11/h2-10,16,22H,1H3
SMILES: CNC1=C(C(=O)C(O1)C1=CC=CC=C1)C1=CC=CC(=C1)C(F)(F)F
Precursor_type: [M-H]-
Spectrum_type: MS2
PrecursorMZ: 332.0904
Instrument_type: LC-ESI-QTOF
Instrument: Bruker maXis Impact
Ion_mode: NEGATIVE
Collision_energy: 30 eV
Formula: C18H14F3NO2
MW: 333
ExactMass: 333.0976633
Comments: Parent=332.0904
Splash: splash10-001j-0659000000-192c0a39f41fc1a60120
Num Peaks: 60
134.0611 38
135.0633 6
145.0266 120
146.0295 14
156.018 9
159.0429 16
161.0217 24
169.0268 49
170.031 7
171.0413 24
178.0462 9
182.0213 7
183.0293 180
184.0346 21
185.0215 270
186.0263 26
186.0565 7
189.0174 18
198.0533 188
199.0553 20
207.0607 13
210.0535 7
214.022 8
226.0458 5
227.0202 7
227.0672 23
228.0775 7
235.0536 5
240.0274 30
241.03 5
242.0419 9
245.0534 5
247.0741 395
248.0772 61
254.044 21
255.0585 17
259.0724 6
263.0761 5
273.073 9
274.0588 14
275.069 36
276.0689 7
276.0756 7
277.0832 14
286.0839 21
288.0629 15
291.0627 46
292.0638 8
303.0625 5
304.0938 66
305.0963 14
314.0786 18
316.058 37
317.0623 30
318.0683 6
330.0767 7
331.0845 5
332.0901 999
333.0929 192
334.097 17

Name: Sulcotrione;Sulcotrione;91760
DB#: MSBNK-BAFG-CSL23111019003
InChIKey: PQTBTIFWAXVEPB-UHFFFAOYSA-N
InChI: InChI=1S/C14H13ClO5S/c1-21(19,20)8-5-6-9(10(15)7-8)14(18)13-11(16)3-2-4-12(13)17/h5-7,13H,2-4H2,1H3
SMILES: CS(=O)(=O)C1=CC(=C(C=C1)C(=O)C2C(=O)CCCC2=O)Cl
Precursor_type: [M-H]-
Spectrum_type: MS2
PrecursorMZ: 327.0099
Instrument_type: LC-ESI-QTOF
Instrument: TripleTOF 6600 SCIEX
Ion_mode: NEGATIVE
Collision_energy: 120
Formula: C14H13ClO5S
MW: 328
ExactMass: 328.0172
Comments: Parent=327.0099
Splash: splash10-001i-9000000000-d41b9fccc369042c1e35
Num Peaks: 3
34.9685 999
41.0028 89
65.0013 107

Name: Ampicillin;Ampicillin;6249
DB#: MSBNK-BAFG-CSL2311091654
InChIKey: AVKUERGKIZMTKX-NJBDSQKTSA-N
InChI: InChI=1S/C16H19N3O4S/c1-16(2)11(15(22)23)19-13(21)10(14(19)24-16)18-12(20)9(17)8-6-4-3-5-7-8/h3-7,9-11,14H,17H2,1-2H3,(H,18,20)(H,22,23)/t9-,10-,11+,14-/m1/s1
SMILES: CC1(C)S[C@@H]2[C@H](NC(=O)[C@H](N)c3ccccc3)C(=O)N2[C@H]1C(O)=O
Precursor_type: [M-H]-
Spectrum_type: MS2
PrecursorMZ: 348.1024
Instrument_type: LC-ESI-QTOF
Instrument: TripleTOF 5600 SCIEX
Ion_mode: NEGATIVE
Collision_energy: 20
Formula: C16H19N3O4S
MW: 349
ExactMass: 349.1096
Comments: Parent=348.1024
Splash: splash10-0a4i-0090000000-c4d04123b133fe954b23
Num Peaks: 2
207.0589 999
304.1123 72

Name: T-2 tetraol;T-2 Tetraol;599328
Synon: T-2 Toxin tetraol
Synon: 2-(hydroxymethyl)-1,5-dimethylspiro[8-oxatricyclo[7.2.1.02,7]dodec-5-ene-12,2`-oxirane]-4,10,11-triol
DB#: MSBNK-HBM4EU-HB002955
InChIKey: ZAXZBJSXSOISTF-UHFFFAOYSA-N
InChI: InChI=1S/C15H22O6/c1-7-3-9-14(5-16,4-8(7)17)13(2)11(19)10(18)12(21-9)15(13)6-20-15/h3,8-12,16-19H,4-6H2,1-2H3
SMILES: CC1=CC2C(CC1O)(C3(C(C(C(C34CO4)O2)O)O)C)CO
Precursor_type: [M-H]-
Spectrum_type: MS2
PrecursorMZ: 297.1344
Instrument_type: LC-ESI-ITFT
Instrument: LTQ Orbitrap XL Thermo Scientific
Ion_mode: NEGATIVE
Collision_energy: 20 % (nominal)
Formula: C15H22O6
MW: 298
ExactMass: 298.1416
Comments: Parent=297.1344
Splash: splash10-0002-0090000000-4b6eab9645e25c731b4b
Num Peaks: 1
297.134 999

Name: Metamitron;Metamitron;38854
Synon: 4-Amino-4,5-dihydro-3-methyl-6-phenyl-1,2,4-triazin-5-one
Synon: 4-amino-3-methyl-6-phenyl-1,2,4-triazin-5-one
DB#: MSBNK-Eawag-EA005862
InChIKey: VHCNQEUWZYOAEV-UHFFFAOYSA-N
InChI: InChI=1S/C10H10N4O/c1-7-12-13-9(10(15)14(7)11)8-5-3-2-4-6-8/h2-6H,11H2,1H3
SMILES: c(ccc1C(=NN=C2C)C(=O)N2N)cc1
Precursor_type: [M-H]-
Spectrum_type: MS2
PrecursorMZ: 201.0782
Instrument_type: LC-ESI-ITFT
Instrument: LTQ Orbitrap XL Thermo Scientific
Ion_mode: NEGATIVE
Collision_energy: 75 % (nominal)
Formula: C10H10N4O
MW: 202
ExactMass: 202.0860
Comments: Parent=201.0782
Splash: splash10-014i-0900000000-15cd939bd29075f5aabe
Num Peaks: 1
117.0343 999

Name: Indole-3-ethanol;Tryptophol;10685
Synon: Tryptophol
DB#: MSBNK-Keio_Univ-KO001205
InChIKey: MBBOMCVGYCRMEA-UHFFFAOYSA-N
InChI: InChI=1S/C10H11NO/c12-6-5-8-7-11-10-4-2-1-3-9(8)10/h1-4,7,11-12H,5-6H2
SMILES: C1=CC=C2C(=C1)C(=CN2)CCO
Precursor_type: [M-H]-
Spectrum_type: MS2
PrecursorMZ: 160
Instrument_type: LC-ESI-QQ
Instrument: API3000, Applied Biosystems
Ion_mode: NEGATIVE
Collision_energy: 50 V
Formula: C10H11NO
MW: 161
ExactMass: 161.08406
Comments: Parent=160
Splash: splash10-014i-0900000000-d00c24bc728f46156c60
Num Peaks: 7
41.100 146
116.200 999
127.600 146
128.300 62
129.900 167
140.000 229
141.900 104

Name: Abscisic acid;Abscisic acid;287291
Synon: Abscisate
Synon: (S)-5-(1-Hydroxy-2,6,6-trimethyl-4-oxo-2-cyclohexen-1-yl)-3-methyl-(2Z,4E)-pentadienoic acid
Synon: ABA
Synon: Dormin
DB#: MSBNK-RIKEN_ReSpect-PS058409
InChIKey: JLIDBLDQVAYHNE-UHFFFAOYSA-N
InChI: InChI=1S/C15H20O4/c1-10(7-13(17)18)5-6-15(19)11(2)8-12(16)9-14(15,3)4/h5-8,19H,9H2,1-4H3,(H,17,18)
SMILES: CC1=CC(=O)CC(C1(C=CC(=CC(=O)O)C)O)(C)C
Spectrum_type: MS2
PrecursorMZ: 263.32
Instrument_type: LC-ESI-QQ
Instrument: TQD, Waters
Ion_mode: NEGATIVE
Collision_energy: 30
Formula: C15H20O4
MW: 264
ExactMass: 264.321
Comments: Parent=263.32
Splash: splash10-0udi-0930000000-e44a694eb9218f208b1f
Num Peaks: 6
136.0 41
152.0 237
153.0 999
163.0 59
204.0 389
219.0 137

Name: Eremofortin B;Eremofortin B;101316756
Synon: (1aR,2R,3R,3aR,5S,7bS)-2-hydroxy-3,3a-dimethyl-5-prop-1-en-2-yl-1a,2,3,4,5,7b-hexahydronaphtho[1,2-b]oxiren-6-one
DB#: MSBNK-HBM4EU-HB003130
InChIKey: OXZGFGFICRZIFY-DURCKFPESA-N
InChI: InChI=1S/C15H20O3/c1-7(2)9-6-15(4)8(3)12(17)14-13(18-14)10(15)5-11(9)16/h5,8-9,12-14,17H,1,6H2,2-4H3/t8-,9-,12+,13-,14+,15+/m0/s1
SMILES: C[C@H]1[C@@H](O)[C@H]2O[C@H]2C2=CC(=O)[C@@H](C[C@]12C)C(C)=C
Precursor_type: [M-H]-
Spectrum_type: MS2
PrecursorMZ: 247.134
Instrument_type: LC-ESI-ITFT
Instrument: LTQ Orbitrap XL Thermo Scientific
Ion_mode: NEGATIVE
Collision_energy: 40 % (nominal)
Formula: C15H20O3
MW: 248
ExactMass: 248.1412
Comments: Parent=247.134
Splash: splash10-0002-0090000000-ac35f4529e7eebb50387
Num Peaks: 1
247.1332 999

Name: Trinexapac-ethyl;Trinexapac-ethyl;92421
DB#: MSBNK-BAFG-CSL23111018973
InChIKey: RVKCCVTVZORVGD-UHFFFAOYSA-N
InChI: InChI=1S/C13H16O5/c1-2-18-13(17)8-5-9(14)11(10(15)6-8)12(16)7-3-4-7/h7-8,16H,2-6H2,1H3
SMILES: CCOC(=O)C1CC(=O)C(=C(C2CC2)O)C(=O)C1
Precursor_type: [M-H]-
Spectrum_type: MS2
PrecursorMZ: 251.0925
Instrument_type: LC-ESI-QTOF
Instrument: TripleTOF 6600 SCIEX
Ion_mode: NEGATIVE
Collision_energy: 20
Formula: C13H16O5
MW: 252
ExactMass: 252.0998
Comments: Parent=251.0925
Splash: splash10-0udi-0090000000-9cfe2277bef769336f50
Num Peaks: 1
251.0911 999

Name: Sulcotrione;Sulcotrione;91760
DB#: MSBNK-BAFG-CSL23111018999
InChIKey: PQTBTIFWAXVEPB-UHFFFAOYSA-N
InChI: InChI=1S/C14H13ClO5S/c1-21(19,20)8-5-6-9(10(15)7-8)14(18)13-11(16)3-2-4-12(13)17/h5-7,13H,2-4H2,1H3
SMILES: CS(=O)(=O)C1=CC(=C(C=C1)C(=O)C2C(=O)CCCC2=O)Cl
Precursor_type: [M-H]-
Spectrum_type: MS2
PrecursorMZ: 327.0099
Instrument_type: LC-ESI-QTOF
Instrument: TripleTOF 6600 SCIEX
Ion_mode: NEGATIVE
Collision_energy: 130
Formula: C14H13ClO5S
MW: 328
ExactMass: 328.0172
Comments: Parent=327.0099
Splash: splash10-001i-9000000000-4d57743ab8acc952c954
Num Peaks: 2
34.9684 999
41.0028 66

Name: Brodifacoum;brodifacoum;54680676
Synon: 3-[3-[4-(4-bromophenyl)phenyl]-1,2,3,4-tetrahydronaphthalen-1-yl]-4-hydroxychromen-2-one
DB#: MSBNK-Eawag-EQ01094660
InChIKey: VEUZZDOCACZPRY-UHFFFAOYSA-N
InChI: InChI=1S/C31H23BrO3/c32-24-15-13-20(14-16-24)19-9-11-21(12-10-19)23-17-22-5-1-2-6-25(22)27(18-23)29-30(33)26-7-3-4-8-28(26)35-31(29)34/h1-16,23,27,33H,17-18H2
SMILES: C1C(CC2=CC=CC=C2C1C3=C(C4=CC=CC=C4OC3=O)O)C5=CC=C(C=C5)C6=CC=C(C=C6)Br
Precursor_type: [M-H]-
Spectrum_type: MS2
PrecursorMZ: 521.0758
Instrument_type: LC-ESI-QFT
Instrument: Exploris 240 Orbitrap Thermo Scientific
Ion_mode: NEGATIVE
Collision_energy: 15 % (nominal)
Formula: C31H23BrO3
MW: 522
ExactMass: 522.0831
Comments: Parent=521.0758
Splash: splash10-00di-0000090000-4bb7d8eb7dbbffe4cb58
Num Peaks: 1
521.0759 999

Name: Gibberellic acid;Gibberellic acid;6466
Synon: (1R,2R,5S,8S,9S,10R,11S,12S)-5,12-dihydroxy-11-methyl-6-methylidene-16-oxo-15-oxapentacyclo[9.3.2.15,8.01,10.02,8]heptadec-13-ene-9-carboxylic acid
DB#: MSBNK-LCSB-LU044953
InChIKey: IXORZMNAPKEEDV-OBDJNFEBSA-N
InChI: InChI=1S/C19H22O6/c1-9-7-17-8-18(9,24)5-3-10(17)19-6-4-11(20)16(2,15(23)25-19)13(19)12(17)14(21)22/h4,6,10-13,20,24H,1,3,5,7-8H2,2H3,(H,21,22)/t10-,11+,12-,13-,16-,17+,18+,19-/m1/s1
SMILES: C[C@@]12[C@H]3[C@H](C(O)=O)[C@@]45CC(=C)[C@@](O)(C4)CC[C@H]5[C@]3(OC1=O)C=C[C@@H]2O
Precursor_type: [M-H]-
Spectrum_type: MS2
PrecursorMZ: 345.1344
Instrument_type: LC-ESI-QFT
Instrument: Q Exactive Orbitrap (Thermo Scientific)
Ion_mode: NEGATIVE
Collision_energy: 45
Formula: C19H22O6
MW: 346
ExactMass: 346.1416
Comments: Parent=345.1344
Splash: splash10-006x-2960000000-a6577f6a3ae641a4a57e
Num Peaks: 81
55.0189 3
57.0346 4
60.9932 2
69.0347 3
71.0503 174
73.0295 54
83.0502 118
93.0347 1
95.0503 4
105.071 14
107.0502 3
119.0868 3
121.0659 3
129.0708 1
133.0659 4
133.1024 1
143.0866 999
145.0657 4
146.0735 8
149.0971 5
155.0865 3
157.0656 1
157.1022 1
158.0734 1
159.0814 9
159.1179 1
161.0972 37
169.0663 1
169.1023 4
170.0733 1
171.0813 6
171.1176 3
172.0893 3
173.0972 9
179.0866 3
181.1025 2
183.0816 9
183.1177 5
184.0896 2
185.061 1
185.0971 11
187.0763 2
187.1127 1
189.092 2
193.1022 15
197.0972 6
197.1337 19
198.0684 3
199.0763 9
199.113 9
201.1284 28
205.1022 6
206.1101 4
209.0972 14
211.0768 1
211.113 2
212.0846 1
213.0919 1
213.1287 18
215.1439 3
217.1231 3
219.1179 16
220.0895 1
221.1336 364
223.1126 2
227.1078 230
237.1282 10
239.1075 2
239.1442 31
241.1233 1
243.0657 5
245.118 1
253.1232 2
255.139 14
257.1548 16
265.1237 4
271.0979 20
273.1502 1
283.1338 13
301.1447 4
345.135 3

Name: Flurtamone;Flurtamone;91755
Synon: 5-(methylamino)-2-phenyl-4-[3-(trifluoromethyl)phenyl]furan-3-one
DB#: MSBNK-Eawag-EQ360051
InChIKey: NYRMIJKDBAQCHC-UHFFFAOYSA-N
InChI: InChI=1S/C18H14F3NO2/c1-22-17-14(12-8-5-9-13(10-12)18(19,20)21)15(23)16(24-17)11-6-3-2-4-7-11/h2-10,16,22H,1H3
SMILES: CNC1=C(C(=O)C(O1)C2=CC=CC=C2)C3=CC(=CC=C3)C(F)(F)F
Precursor_type: [M-H]-
Spectrum_type: MS2
PrecursorMZ: 332.0904
Instrument_type: LC-ESI-QFT
Instrument: Q Exactive Plus Orbitrap Thermo Scientific
Ion_mode: NEGATIVE
Collision_energy: 15 (nominal)
Formula: C18H14F3NO2
MW: 333
ExactMass: 333.09766
Comments: Parent=332.0904
Splash: splash10-001i-0009000000-57d4293ac23cf66ea001
Num Peaks: 1
332.0903 999

Name: Emodin;Emodin;3220
DB#: MSBNK-Fiocruz-FIO00064
InChIKey: RHMXXJGYXNZAPX-UHFFFAOYSA-N
InChI: InChI=1S/C15H10O5/c1-6-2-8-12(10(17)3-6)15(20)13-9(14(8)19)4-7(16)5-11(13)18/h2-5,16-18H,1H3
SMILES: Cc(c3)cc(c(=O)1)c(c(O)3)c(=O)c(c(O)2)c(cc(O)c2)1
Precursor_type: [M-H]-
Spectrum_type: MS2
Instrument_type: LC-ESI-QTOF
Instrument: maXis (Bruker Daltonics)
Ion_mode: NEGATIVE
Collision_energy: 30 eV
Formula: C15H10O5
MW: 270
ExactMass: 270.05282
Comments: Parent=-1
Splash: splash10-014i-0090000000-7b8f9b479ca718fde6ee
Num Peaks: 11
181.066100 17
197.061100 20
210.032300 12
225.056100 321
226.059200 51
227.035600 23
241.051100 125
242.054100 16
269.046200 999
270.049400 166
271.052100 25

Name: Bromacil;Bromacil;9411
Synon: Bromazil
Synon: 5-bromanyl-3-butan-2-yl-6-methyl-1H-pyrimidine-2,4-dione
DB#: MSBNK-Eawag-EA026655
InChIKey: CTSLUCNDVMMDHG-UHFFFAOYSA-N
InChI: InChI=1S/C9H13BrN2O2/c1-4-5(2)12-8(13)7(10)6(3)11-9(12)14/h5H,4H2,1-3H3,(H,11,14)
SMILES: O=C1C(\Br)=C(/NC(=O)N1C(CC)C)C
Precursor_type: [M-H]-
Spectrum_type: MS2
PrecursorMZ: 259.0088
Instrument_type: LC-ESI-ITFT
Instrument: LTQ Orbitrap XL Thermo Scientific
Ion_mode: NEGATIVE
Collision_energy: 60 % (nominal)
Formula: C9H13BrN2O2
MW: 260
ExactMass: 260.0155
Comments: Parent=259.0088
Splash: splash10-004i-9040000000-69ce2864ec8351ccec61
Num Peaks: 3
78.9189 999
202.9462 371
259.0088 93

Name: Mefenamic acid;Mefenamic acid;4044
Synon: 2-(2,3-Dimethylanilino)benzoic acid
DB#: MSBNK-UFZ-UF409454
InChIKey: HYYBABOKPJLUIN-UHFFFAOYSA-N
InChI: InChI=1S/C15H15NO2/c1-10-6-5-9-13(11(10)2)16-14-8-4-3-7-12(14)15(17)18/h3-9,16H,1-2H3,(H,17,18)
SMILES: CC1=C(C)C(NC2=CC=CC=C2C(O)=O)=CC=C1
Precursor_type: [M-H]-
Spectrum_type: MS2
PrecursorMZ: 240.103
Instrument_type: LC-ESI-ITFT
Instrument: LTQ Orbitrap XL Thermo Scientific
Ion_mode: NEGATIVE
Collision_energy: 55 (nominal)
Formula: C15H15NO2
MW: 241
ExactMass: 241.1103
Comments: Parent=240.103
Splash: splash10-0002-0900000000-ac95f80f5af8cd4cf117
Num Peaks: 1
196.1131 999

Name: Flubendazole;Flubendazole;35802
Synon: Methyl N-[6-(4-fluorobenzoyl)-1H-benzimidazol-2-yl]carbamate
DB#: MSBNK-Eawag-EQ365954
InChIKey: CPEUVMUXAHMANV-UHFFFAOYSA-N
InChI: InChI=1S/C16H12FN3O3/c1-23-16(22)20-15-18-12-7-4-10(8-13(12)19-15)14(21)9-2-5-11(17)6-3-9/h2-8H,1H3,(H2,18,19,20,22)
SMILES: COC(=O)NC1=NC2=C(N1)C=C(C=C2)C(=O)C3=CC=C(C=C3)F
Precursor_type: [M-H]-
Spectrum_type: MS2
PrecursorMZ: 312.079
Instrument_type: LC-ESI-QFT
Instrument: Q Exactive Plus Orbitrap Thermo Scientific
Ion_mode: NEGATIVE
Collision_energy: 60 (nominal)
Formula: C16H12FN3O3
MW: 313
ExactMass: 313.08627
Comments: Parent=312.079
Splash: splash10-001i-0190000000-e0a6ed18cc69dc5cf84a
Num Peaks: 26
65.0146 1
65.9986 1
92.0256 1
95.0251 1
106.0174 7
129.0334 20
133.0283 18
149.0234 2
156.0206 4
157.0283 68
158.0361 2
160.0154 9
173.0233 3
209.0522 1
210.0362 2
232.0515 1
237.0474 11
251.0504 3
252.0588 2
253.0422 8
260.0471 6
262.0425 3
263.0505 1
278.0374 8
279.044 1
280.0531 999

Name: Flubendazole;Flubendazole;35802
DB#: MSBNK-BAFG-CSL2311091028
InChIKey: CPEUVMUXAHMANV-UHFFFAOYSA-N
InChI: InChI=1S/C16H12FN3O3/c1-23-16(22)20-15-18-12-7-4-10(8-13(12)19-15)14(21)9-2-5-11(17)6-3-9/h2-8H,1H3,(H2,18,19,20,22)
SMILES: COC(=O)Nc1[nH]c2cc(ccc2n1)C(=O)c3ccc(F)cc3
Precursor_type: [M-H]-
Spectrum_type: MS2
PrecursorMZ: 312.079
Instrument_type: LC-ESI-QTOF
Instrument: TripleTOF 5600 SCIEX
Ion_mode: NEGATIVE
Collision_energy: 80
Formula: C16H12FN3O3
MW: 313
ExactMass: 313.0863
Comments: Parent=312.079
Splash: splash10-0a4i-0900000000-d26c986d53437f74c209
Num Peaks: 5
42.0015 116
115.0295 178
129.0329 330
156.0209 67
157.0283 999

Name: Topramezone;Topramezone;11302979
DB#: MSBNK-LCSB-LU046055
InChIKey: IYMLUHWAJFXAQP-UHFFFAOYSA-N
InChI: InChI=1S/C16H17N3O5S/c1-9-10(15(20)11-8-17-19(2)16(11)21)4-5-13(25(3,22)23)14(9)12-6-7-24-18-12/h4-5,8,21H,6-7H2,1-3H3
SMILES: CN1N=CC(C(=O)C2=C(C)C(C3=NOCC3)=C(C=C2)S(C)(=O)=O)=C1O
Precursor_type: [M-H]-
Spectrum_type: MS2
PrecursorMZ: 362.0816
Instrument_type: LC-ESI-QFT
Instrument: Q Exactive Orbitrap (Thermo Scientific)
Ion_mode: NEGATIVE
Collision_energy: 75
Formula: C16H17N3O5S
MW: 363
ExactMass: 363.0889
Comments: Parent=362.0816
Splash: splash10-02ea-9600000000-93d52dfd6270a454e964
Num Peaks: 18
63.9624 830
65.9985 218
78.986 999
82.0173 163
97.0408 842
115.0553 244
116.0506 295
130.0661 497
131.0377 260
147.0328 133
158.0611 129
168.0456 102
179.0048 78
179.0172 290
181.0405 137
194.0282 98
238.0619 119
254.0568 107

Name: Chaetoglobosin A;Chaetoglobosin A;435276
Synon: 6-hydroxy-19-(1H-indol-3-ylmethyl)-7,9,16,17-tetramethyl-15-oxa-20-azatetracyclo[11.8.0.01,18.014,16]henicosa-3,7,11-triene-2,5,21-trione
DB#: MSBNK-HBM4EU-HB003181
InChIKey: OUMWCYMRLMEZJH-UHFFFAOYSA-N
InChI: InChI=1S/C32H36N2O5/c1-17-8-7-10-22-29-31(4,39-29)19(3)27-24(15-20-16-33-23-11-6-5-9-21(20)23)34-30(38)32(22,27)26(36)13-12-25(35)28(37)18(2)14-17/h5-7,9-14,16-17,19,22,24,27-29,33,37H,8,15H2,1-4H3,(H,34,38)
SMILES: CC1CC=CC2C3C(O3)(C(C4C2(C(=O)C=CC(=O)C(C(=C1)C)O)C(=O)NC4CC5=CNC6=CC=CC=C65)C)C
Precursor_type: [M-H]-
Spectrum_type: MS2
PrecursorMZ: 527.2551
Instrument_type: LC-ESI-ITFT
Instrument: LTQ Orbitrap XL Thermo Scientific
Ion_mode: NEGATIVE
Collision_energy: 20 % (nominal)
Formula: C32H36N2O5
MW: 528
ExactMass: 528.26242
Comments: Parent=527.2551
Splash: splash10-004i-0000090000-0a3ff13491183bea153b
Num Peaks: 2
201.031 15
527.2556 999

Name: Phenylbutazone;Phenylbutazone;4781
DB#: MSBNK-BAFG-CSL23111011244
InChIKey: VYMDGNCVAMGZFE-UHFFFAOYSA-N
InChI: InChI=1S/C19H20N2O2/c1-2-3-14-17-18(22)20(15-10-6-4-7-11-15)21(19(17)23)16-12-8-5-9-13-16/h4-13,17H,2-3,14H2,1H3
SMILES: CCCCC1C(=O)N(N(C1=O)C2=CC=CC=C2)C3=CC=CC=C3
Precursor_type: [M-H]-
Spectrum_type: MS2
PrecursorMZ: 307.1452
Instrument_type: LC-ESI-QTOF
Instrument: TripleTOF 5600 SCIEX
Ion_mode: NEGATIVE
Collision_energy: 40
Formula: C19H20N2O2
MW: 308
ExactMass: 308.1525
Comments: Parent=307.1452
Splash: splash10-001l-4900000000-da631d3ff70a10e96a84
Num Peaks: 14
77.0389 256
82.0656 69
92.0502 653
95.0501 91
131.0385 999
144.0462 51
155.0754 118
157.0545 167
158.0981 130
160.1141 202
168.0829 187
170.0988 315
188.109 108
279.152 187

Name: Phenylbutazone;Phenylbutazone;4781
DB#: MSBNK-BAFG-CSL23111011251
InChIKey: VYMDGNCVAMGZFE-UHFFFAOYSA-N
InChI: InChI=1S/C19H20N2O2/c1-2-3-14-17-18(22)20(15-10-6-4-7-11-15)21(19(17)23)16-12-8-5-9-13-16/h4-13,17H,2-3,14H2,1H3
SMILES: CCCCC1C(=O)N(N(C1=O)C2=CC=CC=C2)C3=CC=CC=C3
Precursor_type: [M-H]-
Spectrum_type: MS2
PrecursorMZ: 307.1452
Instrument_type: LC-ESI-QTOF
Instrument: TripleTOF 5600 SCIEX
Ion_mode: NEGATIVE
Collision_energy: 30
Formula: C19H20N2O2
MW: 308
ExactMass: 308.1525
Comments: Parent=307.1452
Splash: splash10-0a7i-1956000000-d8ba998afa0ba06de93d
Num Peaks: 11
77.0384 77
92.0495 144
131.038 591
157.0534 69
158.0972 56
160.1137 257
168.0822 101
170.0987 166
188.1088 174
279.1515 920
307.1461 999

Name: Ampicillin;Ampicillin;6249
DB#: MSBNK-BAFG-CSL2311091656
InChIKey: AVKUERGKIZMTKX-NJBDSQKTSA-N
InChI: InChI=1S/C16H19N3O4S/c1-16(2)11(15(22)23)19-13(21)10(14(19)24-16)18-12(20)9(17)8-6-4-3-5-7-8/h3-7,9-11,14H,17H2,1-2H3,(H,18,20)(H,22,23)/t9-,10-,11+,14-/m1/s1
SMILES: CC1(C)S[C@@H]2[C@H](NC(=O)[C@H](N)c3ccccc3)C(=O)N2[C@H]1C(O)=O
Precursor_type: [M-H]-
Spectrum_type: MS2
PrecursorMZ: 348.1024
Instrument_type: LC-ESI-QTOF
Instrument: TripleTOF 5600 SCIEX
Ion_mode: NEGATIVE
Collision_energy: 100
Formula: C16H19N3O4S
MW: 349
ExactMass: 349.1096
Comments: Parent=348.1024
Splash: splash10-00di-9000000000-b91db55f9b1eb0064ec2
Num Peaks: 7
42.0005 624
42.0138 249
71.9904 249
71.9968 124
73.0015 499
73.008 124
74.0075 999

Name: Metsulfuron-methyl;Metsulfuron-methyl;52999
Synon: 2-[(4-methoxy-6-methyl-s-triazin-2-yl)carbamoylsulfamoyl]benzoic acid methyl ester
DB#: MSBNK-Eawag-EA012856
InChIKey: RSMUVYRMZCOLBH-UHFFFAOYSA-N
InChI: InChI=1S/C14H15N5O6S/c1-8-15-12(18-14(16-8)25-3)17-13(21)19-26(22,23)10-7-5-4-6-9(10)11(20)24-2/h4-7H,1-3H3,(H2,15,16,17,18,19,21)
SMILES: c1(c(cccc1)C(OC)=O)S(NC(Nc1nc(nc(n1)C)OC)=O)(=O)=O
Precursor_type: [M-H]-
Spectrum_type: MS2
PrecursorMZ: 380.067
Instrument_type: LC-ESI-ITFT
Instrument: LTQ Orbitrap XL Thermo Scientific
Ion_mode: NEGATIVE
Collision_energy: 75 % (nominal)
Formula: C14H15N5O6S
MW: 381
ExactMass: 381.0743
Comments: Parent=380.067
Splash: splash10-000i-1900000000-217cc41d780edb219fa3
Num Peaks: 9
65.0146 38
66.0098 106
82.0412 69
107.0365 325
109.052 29
124.0395 14
125.0474 27
139.0627 999
181.992 23

Name: Fumigaclavine A;Fumigaclavine A;12309935
Synon: Isofumigaclavine A
Synon: (7,9-dimethyl-6,6a,8,9,10,10a-hexahydro-4H-indolo[4,3-fg]quinolin-10-yl) acetate
DB#: MSBNK-HBM4EU-HB003137
InChIKey: GJSSYQDXZLZOLR-UHFFFAOYSA-N
InChI: InChI=1S/C18H22N2O2/c1-10-9-20(3)15-7-12-8-19-14-6-4-5-13(16(12)14)17(15)18(10)22-11(2)21/h4-6,8,10,15,17-19H,7,9H2,1-3H3
SMILES: CC1CN(C2CC3=CNC4=CC=CC(=C34)C2C1OC(=O)C)C
Precursor_type: [M-H]-
Spectrum_type: MS2
PrecursorMZ: 297.1609
Instrument_type: LC-ESI-ITFT
Instrument: LTQ Orbitrap XL Thermo Scientific
Ion_mode: NEGATIVE
Collision_energy: 40 % (nominal)
Formula: C18H22N2O2
MW: 298
ExactMass: 298.16813
Comments: Parent=297.1609
Splash: splash10-0002-0090000000-637deb0b11521db06ab3
Num Peaks: 1
297.1612 999

Name: Mitomycin C;Mitomycin C;5746
DB#: MSBNK-BAFG-CSL2311091135
InChIKey: NWIBSHFKIJFRCO-WUDYKRTCSA-N
InChI: InChI=1S/C15H18N4O5/c1-5-9(16)12(21)8-6(4-24-14(17)22)15(23-2)13-7(18-13)3-19(15)10(8)11(5)20/h6-7,13,18H,3-4,16H2,1-2H3,(H2,17,22)/t6-,7+,13+,15-/m1/s1
SMILES: CO[C@@]12[C@H](COC(N)=O)C3=C(N1C[C@@H]4N[C@H]24)C(=O)C(=C(N)C3=O)C
Precursor_type: [M-H]-
Spectrum_type: MS2
PrecursorMZ: 333.1204
Instrument_type: LC-ESI-QTOF
Instrument: TripleTOF 5600 SCIEX
Ion_mode: NEGATIVE
Collision_energy: 30
Formula: C15H18N4O5
MW: 334
ExactMass: 334.1277
Comments: Parent=333.1204
Splash: splash10-004l-0090000000-2027c73a677d1a52a2d4
Num Peaks: 13
60.0137 38
175.053 192
213.067 115
216.052 153
227.0699 537
227.0926 76
228.0761 768
240.0823 115
242.0938 192
258.0903 422
272.1012 537
290.1163 999
290.1391 115

Name: Metsulfuron-methyl;Metsulfuron-methyl;52999
Synon: 2-[(4-methoxy-6-methyl-s-triazin-2-yl)carbamoylsulfamoyl]benzoic acid methyl ester
DB#: MSBNK-Eawag-EA012853
InChIKey: RSMUVYRMZCOLBH-UHFFFAOYSA-N
InChI: InChI=1S/C14H15N5O6S/c1-8-15-12(18-14(16-8)25-3)17-13(21)19-26(22,23)10-7-5-4-6-9(10)11(20)24-2/h4-7H,1-3H3,(H2,15,16,17,18,19,21)
SMILES: c1(c(cccc1)C(OC)=O)S(NC(Nc1nc(nc(n1)C)OC)=O)(=O)=O
Precursor_type: [M-H]-
Spectrum_type: MS2
PrecursorMZ: 380.067
Instrument_type: LC-ESI-ITFT
Instrument: LTQ Orbitrap XL Thermo Scientific
Ion_mode: NEGATIVE
Collision_energy: 30 % (nominal)
Formula: C14H15N5O6S
MW: 381
ExactMass: 381.0743
Comments: Parent=380.067
Splash: splash10-000i-0900000000-69eb76c42c007d722209
Num Peaks: 2
139.0629 999
181.9917 27

Name: Bensulfuron-methyl;Bensulfuron-methyl;54960
DB#: MSBNK-MSSJ-MSJ00239
InChIKey: XMQFTWRPUQYINF-UHFFFAOYSA-N
InChI: InChI=1S/C16H18N4O7S/c1-25-12-8-13(26-2)18-15(17-12)19-16(22)20-28(23,24)9-10-6-4-5-7-11(10)14(21)27-3/h4-8H,9H2,1-3H3,(H2,17,18,19,20,22)
SMILES: COc1cc(nc(n1)NC(=O)NS(=O)(=O)Cc2ccccc2C(=O)OC)OC
Precursor_type: [M-H]-
Spectrum_type: MS2
PrecursorMZ: 409.0818
Instrument_type: ESI-QTOF
Instrument: X500R QTOF (AB Sciex LLC, USA)
Ion_mode: NEGATIVE
Collision_energy: 60 V
Formula: C16H18N4O7S
MW: 410
ExactMass: 410.0896
Comments: Parent=409.0818
Splash: splash10-0lkc-5900000000-d342ea365a4ff7a54a91
Num Peaks: 15
41.9982 878
64.0063 62
65.0141 616
65.9981 793
82.0169 96
90.0094 111
97.0403 61
102.0345 258
107.0121 713
122.0355 999
124.0513 114
132.0451 267
139.0383 623
154.0617 968
196.007 215

Name: Topramezone;Topramezone;11302979
DB#: MSBNK-BAFG-CSL23111019193
InChIKey: BPPVUXSMLBXYGG-UHFFFAOYSA-N
InChI: InChI=1S/C16H17N3O5S/c1-9-10(15(20)11-8-17-19(2)16(11)21)4-5-13(25(3,22)23)14(9)12-6-7-24-18-12/h4-5,8,17H,6-7H2,1-3H3
SMILES: CC1=C(C=CC(=C1C2=NOCC2)S(=O)(=O)C)C(=O)C3=CNN(C3=O)C
Precursor_type: [M-H]-
Spectrum_type: MS2
PrecursorMZ: 362.0816
Instrument_type: LC-ESI-QTOF
Instrument: TripleTOF 6600 SCIEX
Ion_mode: NEGATIVE
Collision_energy: 10
Formula: C16H17N3O5S
MW: 363
ExactMass: 363.0889
Comments: Parent=362.0816
Splash: splash10-03di-0009000000-a9b4272361beb9c762b8
Num Peaks: 1
362.0793 999

Name: Rugulotrosin A;Rugulotrosin A;118797325
Synon: CID 118797325
Synon: methyl 4,8,9-trihydroxy-6-methyl-1-oxo-7-(1,5,9-trihydroxy-10a-methoxycarbonyl-3-methyl-8-oxo-6,7-dihydro-5H-xanthen-2-yl)-3,4-dihydro-2H-xanthene-4a-carboxylate
DB#: MSBNK-HBM4EU-HB003226
InChIKey: FCBFXINPLHGRFE-UHFFFAOYSA-N
InChI: InChI=1S/C32H30O14/c1-11-9-15-21(27(39)23-13(33)5-7-17(35)31(23,45-15)29(41)43-3)25(37)19(11)20-12(2)10-16-22(26(20)38)28(40)24-14(34)6-8-18(36)32(24,46-16)30(42)44-4/h9-10,17-18,35-40H,5-8H2,1-4H3
SMILES: CC1=CC2=C(C(=C1C3=C(C4=C(C=C3C)OC5(C(CCC(=O)C5=C4O)O)C(=O)OC)O)O)C(=C6C(=O)CCC(C6(O2)C(=O)OC)O)O
Precursor_type: [M-H]-
Spectrum_type: MS2
PrecursorMZ: 637.1563
Instrument_type: LC-ESI-ITFT
Instrument: LTQ Orbitrap XL Thermo Scientific
Ion_mode: NEGATIVE
Collision_energy: 50 % (nominal)
Formula: C32H30O14
MW: 638
ExactMass: 638.16356
Comments: Parent=637.1563
Splash: splash10-004i-0409141000-3af06343a76f99515193
Num Peaks: 14
97.0294 235
137.0242 258
179.0352 849
181.0148 441
227.0705 315
347.093 947
363.0873 536
379.1186 992
381.0965 284
391.082 307
423.1074 583
533.143 448
577.1346 999
637.1556 516

Name: Phenylbutazone;Phenylbutazone;4781
Synon: 4-butyl-1,2-diphenylpyrazolidine-3,5-dione
DB#: MSBNK-Eawag-EQ361551
InChIKey: VYMDGNCVAMGZFE-UHFFFAOYSA-N
InChI: InChI=1S/C19H20N2O2/c1-2-3-14-17-18(22)20(15-10-6-4-7-11-15)21(19(17)23)16-12-8-5-9-13-16/h4-13,17H,2-3,14H2,1H3
SMILES: CCCCC1C(=O)N(N(C1=O)C2=CC=CC=C2)C3=CC=CC=C3
Precursor_type: [M-H]-
Spectrum_type: MS2
PrecursorMZ: 307.1452
Instrument_type: LC-ESI-QFT
Instrument: Q Exactive Plus Orbitrap Thermo Scientific
Ion_mode: NEGATIVE
Collision_energy: 15 (nominal)
Formula: C19H20N2O2
MW: 308
ExactMass: 308.15248
Comments: Parent=307.1452
Splash: splash10-0a4i-0009000000-f8e4cda83d45cc4ca59b
Num Peaks: 5
92.0503 2
131.0374 3
188.1081 2
279.1503 10
307.1451 999

Name: Metamitron;Metamitron;38854
Synon: 4-Amino-4,5-dihydro-3-methyl-6-phenyl-1,2,4-triazin-5-one
Synon: 4-amino-3-methyl-6-phenyl-1,2,4-triazin-5-one
DB#: MSBNK-Eawag-EA005858
InChIKey: VHCNQEUWZYOAEV-UHFFFAOYSA-N
InChI: InChI=1S/C10H10N4O/c1-7-12-13-9(10(15)14(7)11)8-5-3-2-4-6-8/h2-6H,11H2,1H3
SMILES: c(ccc1C(=NN=C2C)C(=O)N2N)cc1
Precursor_type: [M-H]-
Spectrum_type: MS2
PrecursorMZ: 201.0782
Instrument_type: LC-ESI-ITFT
Instrument: LTQ Orbitrap XL Thermo Scientific
Ion_mode: NEGATIVE
Collision_energy: 15 % (nominal)
Formula: C10H10N4O
MW: 202
ExactMass: 202.0860
Comments: Parent=201.0782
Splash: splash10-0udi-0090000000-c2d97fae61a288be6df2
Num Peaks: 1
201.0781 999

Name: Avermectin B1a;Avermectin B1a;6434889
DB#: MSBNK-MSSJ-MSJ02305
InChIKey: RRZXIRBKKLTSOM-XPNPUAGNSA-N
InChI: InChI=1S/C48H72O14/c1-11-25(2)43-28(5)17-18-47(62-43)23-34-20-33(61-47)16-15-27(4)42(26(3)13-12-14-32-24-55-45-40(49)29(6)19-35(46(51)58-34)48(32,45)52)59-39-22-37(54-10)44(31(8)57-39)60-38-21-36(53-9)41(50)30(7)56-38/h12-15,17-19,25-26,28,30-31,33-45,49-50,52H,11,16,20-24H2,1-10H3/b13-12+,27-15+,32-14+/t25-,26-,28-,30-,31-,33+,34-,35-,36-,37-,38-,39-,40+,41-,42-,43+,44-,45+,47+,48+/m0/s1
SMILES: CC[C@H](C)[C@H]1O[C@]2(C=C[C@@H]1C)C[C@@H]1C[C@@H](C/C=C(\C)[C@@H](O[C@H]3C[C@H](OC)[C@@H](O[C@H]4C[C@H](OC)[C@@H](O)[C@H](C)O4)[C@H](C)O3)[C@@H](C)/C=C/C=C3\CO[C@@H]4[C@H](O)C(C)=C[C@@H](C(=O)O1)[C@]34O)O2
Precursor_type: [M-H]-
Spectrum_type: MS2
PrecursorMZ: 871.48493
Instrument_type: LC-ESI-QTOF
Instrument: ExionLC AD, AB Sciex LLC, USA; X500R QTOF, AB Sciex LLC, USA.
Ion_mode: NEGATIVE
Collision_energy: 50 V
Formula: C48H72O14
MW: 872
ExactMass: 872.49221
Comments: Parent=871.48493
Splash: splash10-004r-2490140370-b0b9b13e2e5d47c36277
Num Peaks: 37
81.0344 21
83.0504 30
84.0215 49
85.0294 108
97.029 15
97.0657 86
109.0294 364
110.0336 21
111.045 26
123.0449 25
125.0606 14
127.0399 15
135.0453 42
137.0612 16
153.0557 39
229.108 999
230.1113 90
243.1389 32
255.1243 23
271.1338 76
345.1498 32
351.1961 32
399.2341 34
431.2443 51
443.2238 96
444.2257 30
455.2806 86
529.2961 65
565.3173 363
566.3212 115
789.4433 355
790.4484 148
835.464 148
836.4686 80
853.4749 303
854.4796 185
871.4838 366

Name: Febantel;Febantel;135449328
DB#: MSBNK-BAFG-CSL2311092492
InChIKey: HMCCXLBXIJMERM-UHFFFAOYSA-N
InChI: InChI=1S/C20H22N4O6S/c1-28-12-17(25)21-16-11-14(31-13-7-5-4-6-8-13)9-10-15(16)22-18(23-19(26)29-2)24-20(27)30-3/h4-11H,12H2,1-3H3,(H,21,25)(H2,22,23,24,26,27)
SMILES: COCC(=O)Nc1cc(Sc2ccccc2)ccc1NC(NC(=O)OC)=NC(=O)OC
Precursor_type: [M-H]-
Spectrum_type: MS2
PrecursorMZ: 445.1187
Instrument_type: LC-ESI-QTOF
Instrument: TripleTOF 5600 SCIEX
Ion_mode: NEGATIVE
Collision_energy: 50
Formula: C20H22N4O6S
MW: 446
ExactMass: 446.126
Comments: Parent=445.1187
Splash: splash10-014i-0190000000-92ac108e70e0152c6510
Num Peaks: 3
189.0012 122
266.0412 999
298.0665 94

Name: Ketoprofen;Ketoprofen;3825
Synon: 2-(3-benzoylphenyl)propanoic acid
DB#: MSBNK-Eawag-EA020558
InChIKey: DKYWVDODHFEZIM-UHFFFAOYSA-N
InChI: InChI=1S/C16H14O3/c1-11(16(18)19)13-8-5-9-14(10-13)15(17)12-6-3-2-4-7-12/h2-11H,1H3,(H,18,19)
SMILES: CC(C1=CC=CC(=C1)C(=O)C2=CC=CC=C2)C(=O)O
Precursor_type: [M-H]-
Spectrum_type: MS2
PrecursorMZ: 253.087
Instrument_type: LC-ESI-ITFT
Instrument: LTQ Orbitrap XL Thermo Scientific
Ion_mode: NEGATIVE
Collision_energy: 15 % (nominal)
Formula: C16H14O3
MW: 254
ExactMass: 254.0943
Comments: Parent=253.087
Splash: splash10-0002-0900000000-d582a4bd39cf003e73e3
Num Peaks: 4
169.066 10
185.061 18
197.0609 999
241.0866 30

Name: Diflufenican;Diflufenican;91735
Synon: N-(2,4-difluorophenyl)-2-[3-(trifluoromethyl)phenoxy]pyridine-3-carboxamide
DB#: MSBNK-Athens_Univ-AU231559
InChIKey: WYEHFWKAOXOVJD-UHFFFAOYSA-N
InChI: InChI=1S/C19H11F5N2O2/c20-12-6-7-16(15(21)10-12)26-17(27)14-5-2-8-25-18(14)28-13-4-1-3-11(9-13)19(22,23)24/h1-10H,(H,26,27)
SMILES: FC1=CC=C(NC(=O)C2=CC=CN=C2OC2=CC=CC(=C2)C(F)(F)F)C(F)=C1
Precursor_type: [M-H]-
Spectrum_type: MS2
PrecursorMZ: 393.0668
Instrument_type: LC-ESI-QTOF
Instrument: Bruker maXis Impact
Ion_mode: NEGATIVE
Collision_energy: 30 eV
Formula: C19H11F5N2O2
MW: 394
ExactMass: 394.0740687
Comments: Parent=393.0668
Splash: splash10-00di-0190000000-dc8830391084bcfc4616
Num Peaks: 30
161.0221 202
162.0228 18
185.0501 73
186.0364 21
186.0562 12
210.0531 9
212.0341 16
218.0418 21
229.0429 32
232.0373 19
238.0478 119
239.0499 10
239.0548 11
252.0434 329
253.0463 33
270.031 11
270.044 12
272.0501 999
273.054 124
274.0553 11
289.063 11
302.057 9
309.0631 26
325.0573 23
328.063 12
329.0699 35
345.068 11
353.0536 35
373.0552 14
373.0636 9

Name: Thiophanate;Thiophanate;3032792
Synon: N'-ethoxycarbonyl-N-[2-[(N-ethoxycarbonyl-C-sulfanylcarbonimidoyl)amino]phenyl]carbamimidothioic acid
DB#: MSBNK-LCSB-LU125556
InChIKey: YFNCATAIYKQPOO-UHFFFAOYSA-N
InChI: InChI=1S/C14H18N4O4S2/c1-3-21-13(19)17-11(23)15-9-7-5-6-8-10(9)16-12(24)18-14(20)22-4-2/h5-8H,3-4H2,1-2H3,(H2,15,17,19,23)(H2,16,18,20,24)
SMILES: CCOC(=O)NC(=S)NC1=C(NC(=S)NC(=O)OCC)C=CC=C1
Precursor_type: [M-H]-
Spectrum_type: MS2
PrecursorMZ: 369.0697
Instrument_type: LC-ESI-QFT
Instrument: Q Exactive Orbitrap (Thermo Scientific)
Ion_mode: NEGATIVE
Collision_energy: 90
Formula: C14H18N4O4S2
MW: 370
ExactMass: 370.0769
Comments: Parent=369.0697
Splash: splash10-066r-0900000000-a1fb704c119875ccd6d4
Num Peaks: 6
57.9757 199
117.0459 999
132.0568 62
148.01 35
149.0178 381
158.036 419

Name: Rugulosin;Rugulosin;62769
Synon: 8,10,14,23,25,28-hexahydroxy-6,21-dimethyloctacyclo[14.11.1.02,11.02,15.04,9.013,17.017,26.019,24]octacosa-4(9),5,7,10,19(24),20,22,25-octaene-3,12,18,27-tetrone
DB#: MSBNK-HBM4EU-HB003221
InChIKey: QFDPVUTXKUGISP-UHFFFAOYSA-N
InChI: InChI=1S/C30H22O10/c1-7-3-9-13(11(31)5-7)21(33)17-25(37)20-23(35)15-16-24(36)19(29(15,17)27(9)39)26(38)18-22(34)14-10(28(40)30(16,18)20)4-8(2)6-12(14)32/h3-6,15-16,19-20,23-24,31-36H,1-2H3
SMILES: CC1=CC2=C(C(=C1)O)C(=C3C(=O)C4C(C5C3(C2=O)C6C(C5C47C(=C(C8=C(C7=O)C=C(C=C8O)C)O)C6=O)O)O)O
Precursor_type: [M-H]-
Spectrum_type: MS2
PrecursorMZ: 541.114
Instrument_type: LC-ESI-ITFT
Instrument: LTQ Orbitrap XL Thermo Scientific
Ion_mode: NEGATIVE
Collision_energy: 60 % (nominal)
Formula: C30H22O10
MW: 542
ExactMass: 542.12130
Comments: Parent=541.114
Splash: splash10-014i-0090000000-f9772f663e749472f3f3
Num Peaks: 4
253.0506 96
269.0453 999
271.0608 129
471.1083 12

Name: Warfarin;Warfarin;54678486
Synon: 4-Cydroxy-3-(3-oxo-1-phenylbutyl)chromen-2-one
DB#: MSBNK-UFZ-UF404253
InChIKey: PJVWKTKQMONHTI-UHFFFAOYSA-N
InChI: InChI=1S/C19H16O4/c1-12(20)11-15(13-7-3-2-4-8-13)17-18(21)14-9-5-6-10-16(14)23-19(17)22/h2-10,15,21H,11H2,1H3
SMILES: CC(=O)CC(C1=CC=CC=C1)C1=C(O)C2=CC=CC=C2OC1=O
Precursor_type: [M-H]-
Spectrum_type: MS2
PrecursorMZ: 307.0976
Instrument_type: LC-ESI-ITFT
Instrument: LTQ Orbitrap XL Thermo Scientific
Ion_mode: NEGATIVE
Collision_energy: 35 (nominal)
Formula: C19H16O4
MW: 308
ExactMass: 308.1049
Comments: Parent=307.0976
Splash: splash10-03di-0900000000-f568338c06cd9b4762ac
Num Peaks: 4
117.0346 38
161.0244 999
223.0764 15
250.0635 85

Name: Nuarimol;Nuarimol;91683
Synon: (2-chlorophenyl)-(4-fluorophenyl)-pyrimidin-5-ylmethanol
DB#: MSBNK-LCSB-LU124453
InChIKey: SAPGTCDSBGMXCD-UHFFFAOYSA-N
InChI: InChI=1S/C17H12ClFN2O/c18-16-4-2-1-3-15(16)17(22,13-9-20-11-21-10-13)12-5-7-14(19)8-6-12/h1-11,22H
SMILES: OC(C1=CC=C(F)C=C1)(C1=CN=CN=C1)C1=CC=CC=C1Cl
Precursor_type: [M-H]-
Spectrum_type: MS2
PrecursorMZ: 313.0549
Instrument_type: LC-ESI-QFT
Instrument: Q Exactive Orbitrap (Thermo Scientific)
Ion_mode: NEGATIVE
Collision_energy: 45
Formula: C17H12ClFN2O
MW: 314
ExactMass: 314.0622
Comments: Parent=313.0549
Splash: splash10-014i-1900000000-37087253778175de9eb7
Num Peaks: 17
57.0346 246
59.0502 114
117.0346 14
127.0552 30
139.0554 55
156.0581 249
165.0346 596
167.0502 211
168.0581 27
169.0659 999
171.0452 386
182.0374 34
183.0452 115
184.053 230
198.056 111
199.0401 76
210.0558 12

Name: Niflumic acid;Niflumic acid;4488
Synon: 2-[3-(trifluoromethyl)anilino]pyridine-3-carboxylic acid
DB#: MSBNK-Eawag-EQ369152
InChIKey: JZFPYUNJRRFVQU-UHFFFAOYSA-N
InChI: InChI=1S/C13H9F3N2O2/c14-13(15,16)8-3-1-4-9(7-8)18-11-10(12(19)20)5-2-6-17-11/h1-7H,(H,17,18)(H,19,20)
SMILES: C1=CC(=CC(=C1)NC2=C(C=CC=N2)C(=O)O)C(F)(F)F
Precursor_type: [M-H]-
Spectrum_type: MS2
PrecursorMZ: 281.0543
Instrument_type: LC-ESI-QFT
Instrument: Q Exactive Plus Orbitrap Thermo Scientific
Ion_mode: NEGATIVE
Collision_energy: 30 (nominal)
Formula: C13H9F3N2O2
MW: 282
ExactMass: 282.06161
Comments: Parent=281.0543
Splash: splash10-000i-0090000000-7f1bc979a7f8c7077a95
Num Peaks: 9
177.0458 1
197.0521 5
210.054 1
217.0582 83
235.0488 22
237.0644 999
249.0485 1
261.0478 1
281.0542 112

Name: Chloroxuron;Chloroxuron;16115
DB#: MSBNK-BAFG-CSL231109985
InChIKey: IVUXTESCPZUGJC-UHFFFAOYSA-N
InChI: InChI=1S/C15H15ClN2O2/c1-18(2)15(19)17-12-5-9-14(10-6-12)20-13-7-3-11(16)4-8-13/h3-10H,1-2H3,(H,17,19)
SMILES: CN(C)C(=O)Nc1ccc(Oc2ccc(Cl)cc2)cc1
Precursor_type: [M-H]-
Spectrum_type: MS2
PrecursorMZ: 289.0749
Instrument_type: LC-ESI-QTOF
Instrument: TripleTOF 5600 SCIEX
Ion_mode: NEGATIVE
Collision_energy: 70
Formula: C15H15ClN2O2
MW: 290
ExactMass: 290.0822
Comments: Parent=289.0749
Splash: splash10-0089-0900000000-2113a36548de17c4d125
Num Peaks: 6
78.042 199
106.029 199
118.0291 399
120.0466 599
134.0246 999
134.0593 199

Name: Eremofortin B;Eremofortin B;101316756
Synon: (1aR,2R,3R,3aR,5S,7bS)-2-hydroxy-3,3a-dimethyl-5-prop-1-en-2-yl-1a,2,3,4,5,7b-hexahydronaphtho[1,2-b]oxiren-6-one
DB#: MSBNK-HBM4EU-HB003133
InChIKey: OXZGFGFICRZIFY-DURCKFPESA-N
InChI: InChI=1S/C15H20O3/c1-7(2)9-6-15(4)8(3)12(17)14-13(18-14)10(15)5-11(9)16/h5,8-9,12-14,17H,1,6H2,2-4H3/t8-,9-,12+,13-,14+,15+/m0/s1
SMILES: C[C@H]1[C@@H](O)[C@H]2O[C@H]2C2=CC(=O)[C@@H](C[C@]12C)C(C)=C
Precursor_type: [M-H]-
Spectrum_type: MS2
PrecursorMZ: 247.134
Instrument_type: LC-ESI-ITFT
Instrument: LTQ Orbitrap XL Thermo Scientific
Ion_mode: NEGATIVE
Collision_energy: 30 % (nominal)
Formula: C15H20O3
MW: 248
ExactMass: 248.1412
Comments: Parent=247.134
Splash: splash10-0002-0090000000-a237a3151c0f75aff6b8
Num Peaks: 1
247.1346 999

Name: Apicidin;Apicidin;21922507
Synon: 3-butan-2-yl-6-[(1-methoxyindol-3-yl)methyl]-9-(6-oxooctyl)-1,4,7,10-tetrazabicyclo[10.4.0]hexadecane-2,5,8,11-tetrone
DB#: MSBNK-HBM4EU-HB003033
InChIKey: JWOGUUIOCYMBPV-UHFFFAOYSA-N
InChI: InChI=1S/C34H49N5O6/c1-5-22(3)30-34(44)38-19-13-12-18-29(38)33(43)35-26(16-9-7-8-14-24(40)6-2)31(41)36-27(32(42)37-30)20-23-21-39(45-4)28-17-11-10-15-25(23)28/h10-11,15,17,21-22,26-27,29-30H,5-9,12-14,16,18-20H2,1-4H3,(H,35,43)(H,36,41)(H,37,42)
SMILES: CCC(C)C1C(=O)N2CCCCC2C(=O)NC(C(=O)NC(C(=O)N1)CC3=CN(C4=CC=CC=C43)OC)CCCCCC(=O)CC
Precursor_type: [M-H]-
Spectrum_type: MS2
PrecursorMZ: 622.361
Instrument_type: LC-ESI-ITFT
Instrument: LTQ Orbitrap XL Thermo Scientific
Ion_mode: NEGATIVE
Collision_energy: 60 % (nominal)
Formula: C34H49N5O6
MW: 623
ExactMass: 623.36828
Comments: Parent=622.361
Splash: splash10-0002-0900000000-1af7245c6593e577d4e5
Num Peaks: 1
199.2445 999

Name: Mefenamate;Mefenamic acid;4044
Synon: Mefenamic acid
DB#: MSBNK-Keio_Univ-KO001464
InChIKey: HYYBABOKPJLUIN-UHFFFAOYSA-N
InChI: InChI=1S/C15H15NO2/c1-10-6-5-9-13(11(10)2)16-14-8-4-3-7-12(14)15(17)18/h3-9,16H,1-2H3,(H,17,18)
SMILES: OC(=O)c(c2)c(ccc2)Nc(c1)c(C)c(C)cc1
Precursor_type: [M-H]-
Spectrum_type: MS2
PrecursorMZ: 240
Instrument_type: LC-ESI-QQ
Instrument: API3000, Applied Biosystems
Ion_mode: NEGATIVE
Collision_energy: 30 V
Formula: C15H15NO2
MW: 241
ExactMass: 241.11028
Comments: Parent=240
Splash: splash10-0002-0900000000-58bf82bda5da2fed93cc
Num Peaks: 12
118.200 4
150.100 2
179.300 21
180.200 51
192.300 54
194.400 37
196.300 999
205.500 4
207.400 15
224.200 2
224.500 1
240.100 8

Name: Pyroxsulam;Pyroxsulam;11571555
DB#: MSBNK-BAFG-CSL23111019148
InChIKey: GLBLPMUBLHYFCW-UHFFFAOYSA-N
InChI: InChI=1S/C14H13F3N6O5S/c1-26-8-6-9(27-2)23-13(19-8)20-12(21-23)22-29(24,25)10-7(14(15,16)17)4-5-18-11(10)28-3/h4-6H,1-3H3,(H,21,22)
SMILES: COC1=CC(=NC2=NC(=NN12)NS(=O)(=O)C3=C(C=CN=C3OC)C(F)(F)F)OC
Precursor_type: [M-H]-
Spectrum_type: MS2
PrecursorMZ: 433.0547
Instrument_type: LC-ESI-QTOF
Instrument: TripleTOF 6600 SCIEX
Ion_mode: NEGATIVE
Collision_energy: 40
Formula: C14H13F3N6O5S
MW: 434
ExactMass: 434.062
Comments: Parent=433.0547
Splash: splash10-05di-0935000000-8a6dfe032085667afbfa
Num Peaks: 59
65.9965 19
66.0082 27
68.9938 88
111.066 17
116.0121 12
123.0184 68
128.031 301
136.0186 196
146.0223 341
149.0049 13
150.0299 58
156.0263 606
162.0408 103
164.0337 93
165.0418 125
174.0155 16
176.0314 561
177.0051 17
179.0555 555
180.0533 62
187.0103 11
193.0605 73
208.978 10
216.0364 113
227.0155 28
230.04 72
237.0382 20
238.0216 13
240.0379 15
251.0127 25
252.0192 17
253.0436 25
254.0501 14
255.0538 15
267.0476 210
268.0373 12
270.0478 20
283.0425 191
285.0698 281
291.0216 47
292.0317 148
293.0424 21
296.039 18
303.0376 10
307.0526 452
314.0567 42
317.0168 10
323.0495 999
324.0492 12
329.0795 121
338.0657 20
338.083 12
339.035 12
339.0661 21
349.0367 85
354.067 32
387.0085 47
433.0466 12
433.0669 13

Name: Phenylbutazone;Phenylbutazone;4781
Synon: 4-butyl-1,2-diphenylpyrazolidine-3,5-dione
DB#: MSBNK-Eawag-EQ361553
InChIKey: VYMDGNCVAMGZFE-UHFFFAOYSA-N
InChI: InChI=1S/C19H20N2O2/c1-2-3-14-17-18(22)20(15-10-6-4-7-11-15)21(19(17)23)16-12-8-5-9-13-16/h4-13,17H,2-3,14H2,1H3
SMILES: CCCCC1C(=O)N(N(C1=O)C2=CC=CC=C2)C3=CC=CC=C3
Precursor_type: [M-H]-
Spectrum_type: MS2
PrecursorMZ: 307.1452
Instrument_type: LC-ESI-QFT
Instrument: Q Exactive Plus Orbitrap Thermo Scientific
Ion_mode: NEGATIVE
Collision_energy: 45 (nominal)
Formula: C19H20N2O2
MW: 308
ExactMass: 308.15248
Comments: Parent=307.1452
Splash: splash10-001i-2910000000-bb1ac78907a0338c7dc6
Num Peaks: 43
77.0397 6
80.0506 22
82.0662 101
92.0506 436
93.0345 2
95.0502 74
101.0607 2
102.0349 1
116.0506 5
118.0299 5
118.0663 13
120.0455 7
121.0297 4
131.0376 999
132.0454 25
132.0818 31
142.0663 4
144.0455 35
155.0742 33
156.0816 1
157.0533 119
158.0975 79
160.1132 297
161.0972 4
168.0819 146
170.0975 247
171.069 1
176.108 19
186.0924 66
187.0513 30
187.1003 3
188.1081 148
193.0773 2
204.1028 13
206.0849 28
209.0723 5
214.0875 7
230.106 6
250.0748 8
251.1553 4
264.1397 3
279.1503 383
307.1452 117

Name: Brodifacoum;brodifacoum;54680676
Synon: 3-[3-[4-(4-bromophenyl)phenyl]-1,2,3,4-tetrahydronaphthalen-1-yl]-4-hydroxychromen-2-one
DB#: MSBNK-Eawag-EQ01094662
InChIKey: VEUZZDOCACZPRY-UHFFFAOYSA-N
InChI: InChI=1S/C31H23BrO3/c32-24-15-13-20(14-16-24)19-9-11-21(12-10-19)23-17-22-5-1-2-6-25(22)27(18-23)29-30(33)26-7-3-4-8-28(26)35-31(29)34/h1-16,23,27,33H,17-18H2
SMILES: C1C(CC2=CC=CC=C2C1C3=C(C4=CC=CC=C4OC3=O)O)C5=CC=C(C=C5)C6=CC=C(C=C6)Br
Precursor_type: [M-H]-
Spectrum_type: MS2
PrecursorMZ: 521.0758
Instrument_type: LC-ESI-QFT
Instrument: Exploris 240 Orbitrap Thermo Scientific
Ion_mode: NEGATIVE
Collision_energy: 45 % (nominal)
Formula: C31H23BrO3
MW: 522
ExactMass: 522.0831
Comments: Parent=521.0758
Splash: splash10-00b9-9300040000-0b9652eed43778015fb6
Num Peaks: 15
78.9189 999
93.0346 85
117.0348 9
119.05 12
135.0452 294
143.0502 30
161.0244 20
187.04 103
217.0667 5
219.0817 60
232.0896 7
245.0613 6
371.0447 51
475.0712 16
521.0758 578

Name: Sulcotrione;Sulcotrione;91760
Synon: 2-(2-chloro-4-methylsulfonylbenzoyl)cyclohexane-1,3-dione
DB#: MSBNK-CASMI_2016-SM865851
InChIKey: PQTBTIFWAXVEPB-UHFFFAOYSA-N
InChI: InChI=1S/C14H13ClO5S/c1-21(19,20)8-5-6-9(10(15)7-8)14(18)13-11(16)3-2-4-12(13)17/h5-7,13H,2-4H2,1H3
SMILES: CS(=O)(=O)c1ccc(C(=O)C2C(=O)CCCC2=O)c(Cl)c1
Precursor_type: [M-H]-
Spectrum_type: MS2
PrecursorMZ: 327.0099
Instrument_type: LC-ESI-QFT
Instrument: Q Exactive Plus Orbitrap Thermo Scientific
Ion_mode: NEGATIVE
Collision_energy: 35  (nominal)
Formula: C14H13ClO5S
MW: 328
ExactMass: 328.01722
Comments: Parent=327.0099
Splash: splash10-0006-0090000000-4907768ffcc6baaff50b
Num Peaks: 15
122.07 3
168.0582 4
170.0371 5
172.0534 4
212.0479 131
215.0351 62
216.0429 22
221.0278 4
227.0347 5
237.0224 8
247.0432 15
249.0229 58
263.0391 3
291.0334 999
327.0102 55

Name: Bromacil;Bromacil;9411
DB#: MSBNK-BAFG-CSL23111017678
InChIKey: CTSLUCNDVMMDHG-UHFFFAOYSA-N
InChI: InChI=1S/C9H13BrN2O2/c1-4-5(2)12-8(13)7(10)6(3)11-9(12)14/h5H,4H2,1-3H3,(H,11,14)
SMILES: CCC(C)N1C(=O)C(=C(NC1=O)C)Br
Precursor_type: [M-H]-
Spectrum_type: MS2
PrecursorMZ: 259.0087
Instrument_type: LC-ESI-QTOF
Instrument: TripleTOF 6600 SCIEX
Ion_mode: NEGATIVE
Collision_energy: 140
Formula: C9H13BrN2O2
MW: 260
ExactMass: 260.016
Comments: Parent=259.0087
Splash: splash10-004i-9000000000-9d148802c1df2152926f
Num Peaks: 2
41.9991 34
78.9192 999

Name: Albendazole;Albendazole-D3;2082
DB#: MSBNK-BAFG-CSL2311092646
InChIKey: HXHWSAZORRCQMX-UHFFFAOYSA-N
InChI: InChI=1S/C12H15N3O2S/c1-3-6-18-8-4-5-9-10(7-8)14-11(13-9)15-12(16)17-2/h4-5,7H,3,6H2,1-2H3,(H2,13,14,15,16)
SMILES: CCCSc1ccc2nc(NC(=O)OC)[nH]c2c1
Precursor_type: [M-H]-
Spectrum_type: MS2
PrecursorMZ: 264.0812
Instrument_type: LC-ESI-QTOF
Instrument: TripleTOF 5600 SCIEX
Ion_mode: NEGATIVE
Collision_energy: 80
Formula: C12H15N3O2S
MW: 265
ExactMass: 265.0885
Comments: Parent=264.0812
Splash: splash10-0a59-9800000000-a28e5c9dc622ae45d586
Num Peaks: 20
57.9768 999
57.9885 117
57.9942 58
61.9898 117
65.0161 293
74.0065 176
76.0196 117
81.9752 528
89.0138 176
105.9762 176
106.9838 117
132.9881 235
133.9943 411
134.9996 117
135.0107 58
156.0193 176
159.9978 822
160.0134 58
161.0096 176
189.0041 117

Name: Skyrin;Skyrin;73071
Synon: 2,4,5-trihydroxy-7-methyl-1-(2,4,5-trihydroxy-7-methyl-9,10-dioxoanthracen-1-yl)anthracene-9,10-dione
DB#: MSBNK-HBM4EU-HB003417
InChIKey: MQSXZQXHIJMNAF-UHFFFAOYSA-N
InChI: InChI=1S/C30H18O10/c1-9-3-11-19(13(31)5-9)29(39)23-17(35)7-15(33)21(25(23)27(11)37)22-16(34)8-18(36)24-26(22)28(38)12-4-10(2)6-14(32)20(12)30(24)40/h3-8,31-36H,1-2H3
SMILES: CC1=CC2=C(C(=C1)O)C(=O)C3=C(C=C(C(=C3C2=O)C4=C5C(=C(C=C4O)O)C(=O)C6=C(C5=O)C=C(C=C6O)C)O)O
Precursor_type: [M-H]-
Spectrum_type: MS2
PrecursorMZ: 537.0827
Instrument_type: LC-ESI-ITFT
Instrument: LTQ Orbitrap XL Thermo Scientific
Ion_mode: NEGATIVE
Collision_energy: 50 % (nominal)
Formula: C30H18O10
MW: 538
ExactMass: 538.09000
Comments: Parent=537.0827
Splash: splash10-000i-0000090000-d7f6db76d3de4dd7ad3f
Num Peaks: 2
201.0819 61
537.0828 999

Name: Tryptophol;Tryptophol;10685
Synon: 2-(1H-indol-3-yl)ethanol
DB#: MSBNK-HBM4EU-HB003424
InChIKey: MBBOMCVGYCRMEA-UHFFFAOYSA-N
InChI: InChI=1S/C10H11NO/c12-6-5-8-7-11-10-4-2-1-3-9(8)10/h1-4,7,11-12H,5-6H2
SMILES: C1=CC=C2C(=C1)C(=CN2)CCO
Precursor_type: [M-H]-
Spectrum_type: MS2
PrecursorMZ: 160.0768
Instrument_type: LC-ESI-ITFT
Instrument: LTQ Orbitrap XL Thermo Scientific
Ion_mode: NEGATIVE
Collision_energy: 60 % (nominal)
Formula: C10H11NO
MW: 161
ExactMass: 161.0841
Comments: Parent=160.0768
Splash: splash10-03di-0900000000-074df3e501bb720dc2c1
Num Peaks: 3
116.0508 5
130.0661 34
160.0767 999

Name: Albendazole;Albendazole-D3;2082
DB#: MSBNK-BAFG-CSL2311092645
InChIKey: HXHWSAZORRCQMX-UHFFFAOYSA-N
InChI: InChI=1S/C12H15N3O2S/c1-3-6-18-8-4-5-9-10(7-8)14-11(13-9)15-12(16)17-2/h4-5,7H,3,6H2,1-2H3,(H2,13,14,15,16)
SMILES: CCCSc1ccc2nc(NC(=O)OC)[nH]c2c1
Precursor_type: [M-H]-
Spectrum_type: MS2
PrecursorMZ: 264.0812
Instrument_type: LC-ESI-QTOF
Instrument: TripleTOF 5600 SCIEX
Ion_mode: NEGATIVE
Collision_energy: 90
Formula: C12H15N3O2S
MW: 265
ExactMass: 265.0885
Comments: Parent=264.0812
Splash: splash10-0a4i-9600000000-905b3fc1e99d32028601
Num Peaks: 15
57.9767 999
65.0156 227
74.0028 136
76.0245 90
81.974 363
89.0152 136
105.9768 45
106.9812 90
108.9848 90
132.9876 90
133.9978 90
135.0016 45
156.0145 181
159.9958 590
161.0065 90

Name: Bromacil;Bromacil;9411
Synon: Bromazil
Synon: 5-bromanyl-3-butan-2-yl-6-methyl-1H-pyrimidine-2,4-dione
DB#: MSBNK-Eawag-EA026654
InChIKey: CTSLUCNDVMMDHG-UHFFFAOYSA-N
InChI: InChI=1S/C9H13BrN2O2/c1-4-5(2)12-8(13)7(10)6(3)11-9(12)14/h5H,4H2,1-3H3,(H,11,14)
SMILES: O=C1C(\Br)=C(/NC(=O)N1C(CC)C)C
Precursor_type: [M-H]-
Spectrum_type: MS2
PrecursorMZ: 259.0088
Instrument_type: LC-ESI-ITFT
Instrument: LTQ Orbitrap XL Thermo Scientific
Ion_mode: NEGATIVE
Collision_energy: 45 % (nominal)
Formula: C9H13BrN2O2
MW: 260
ExactMass: 260.0155
Comments: Parent=259.0088
Splash: splash10-0zi0-4090000000-0e7332592159f78c0837
Num Peaks: 3
78.9189 891
202.9463 999
259.0087 992

Name: Penicillic acid;Penicillic acid;7025
Synon: 3-methoxy-5-methyl-4-oxohexa-2,5-dienoic acid
DB#: MSBNK-HBM4EU-HB003374
InChIKey: VOUGEZYPVGAPBB-UHFFFAOYSA-N
InChI: InChI=1S/C8H10O4/c1-5(2)8(11)6(12-3)4-7(9)10/h4H,1H2,2-3H3,(H,9,10)
SMILES: CC(=C)C(=O)C(=CC(=O)O)OC
Precursor_type: [M-H]-
Spectrum_type: MS2
PrecursorMZ: 169.0506
Instrument_type: LC-ESI-ITFT
Instrument: LTQ Orbitrap XL Thermo Scientific
Ion_mode: NEGATIVE
Collision_energy: 15 % (nominal)
Formula: C8H10O4
MW: 170
ExactMass: 170.0579
Comments: Parent=169.0506
Splash: splash10-03di-0900000000-6095d113404ec7199c0a
Num Peaks: 8
65.0395 1
93.0347 8
97.0658 7
110.0373 999
124.0166 5
125.0609 67
139.0401 39
169.0507 465

Name: Imazethapyr;Imazethapyr;54740
Synon: 5-ethyl-2-(4-methyl-5-oxo-4-propan-2-yl-1H-imidazol-2-yl)pyridine-3-carboxylic acid
DB#: MSBNK-LCSB-LU027454
InChIKey: XVOKUMIPKHGGTN-UHFFFAOYSA-N
InChI: InChI=1S/C15H19N3O3/c1-5-9-6-10(13(19)20)11(16-7-9)12-17-14(21)15(4,18-12)8(2)3/h6-8H,5H2,1-4H3,(H,19,20)(H,17,18,21)
SMILES: CCC1=CN=C(C2=NC(C)(C(C)C)C(=O)N2)C(=C1)C(O)=O
Precursor_type: [M-H]-
Spectrum_type: MS2
PrecursorMZ: 288.1354
Instrument_type: LC-ESI-QFT
Instrument: Q Exactive Orbitrap (Thermo Scientific)
Ion_mode: NEGATIVE
Collision_energy: 60
Formula: C15H19N3O3
MW: 289
ExactMass: 289.1426
Comments: Parent=288.1354
Splash: splash10-0udi-0290000000-83764b1bd3fd51a20379
Num Peaks: 8
117.0459 10
161.072 4
186.0673 394
200.083 155
201.0908 999
202.0987 7
214.0987 88
229.1226 15

Name: Rugulosin;Rugulosin;62769
Synon: 8,10,14,23,25,28-hexahydroxy-6,21-dimethyloctacyclo[14.11.1.02,11.02,15.04,9.013,17.017,26.019,24]octacosa-4(9),5,7,10,19(24),20,22,25-octaene-3,12,18,27-tetrone
DB#: MSBNK-HBM4EU-HB003216
InChIKey: QFDPVUTXKUGISP-UHFFFAOYSA-N
InChI: InChI=1S/C30H22O10/c1-7-3-9-13(11(31)5-7)21(33)17-25(37)20-23(35)15-16-24(36)19(29(15,17)27(9)39)26(38)18-22(34)14-10(28(40)30(16,18)20)4-8(2)6-12(14)32/h3-6,15-16,19-20,23-24,31-36H,1-2H3
SMILES: CC1=CC2=C(C(=C1)O)C(=C3C(=O)C4C(C5C3(C2=O)C6C(C5C47C(=C(C8=C(C7=O)C=C(C=C8O)C)O)C6=O)O)O)O
Precursor_type: [M-H]-
Spectrum_type: MS2
PrecursorMZ: 541.114
Instrument_type: LC-ESI-ITFT
Instrument: LTQ Orbitrap XL Thermo Scientific
Ion_mode: NEGATIVE
Collision_energy: 15 % (nominal)
Formula: C30H22O10
MW: 542
ExactMass: 542.12130
Comments: Parent=541.114
Splash: splash10-0006-0030090000-a20aee1b4ccb6f109ce2
Num Peaks: 3
269.0455 328
271.0605 42
541.1143 999

Name: Prosulfuron;Prosulfuron;91751
DB#: MSBNK-BAFG-CSL23111019138
InChIKey: LTUNNEGNEKBSEH-UHFFFAOYSA-N
InChI: InChI=1S/C15H16F3N5O4S/c1-9-19-12(22-14(20-9)27-2)21-13(24)23-28(25,26)11-6-4-3-5-10(11)7-8-15(16,17)18/h3-6H,7-8H2,1-2H3,(H2,19,20,21,22,23,24)
SMILES: CC1=NC(=NC(=N1)OC)NC(=O)NS(=O)(=O)C2=CC=CC=C2CCC(F)(F)F
Precursor_type: [M-H]-
Spectrum_type: MS2
PrecursorMZ: 418.0802
Instrument_type: LC-ESI-QTOF
Instrument: TripleTOF 6600 SCIEX
Ion_mode: NEGATIVE
Collision_energy: 100
Formula: C15H16F3N5O4S
MW: 419
ExactMass: 419.0875
Comments: Parent=418.0802
Splash: splash10-05mo-9300000000-e73318c0572bdf02f44b
Num Peaks: 15
40.007 133
41.0144 889
41.9983 414
55.0293 54
64.0056 21
65.014 666
66.0093 766
81.0317 35
82.0402 121
92.0106 11
107.0362 999
109.0517 19
124.0389 35
125.046 95
139.0637 152

Name: Cyclopenin;Cyclopenin;271117
Synon: 4-methyl-3`-phenylspiro[1H-1,4-benzodiazepine-3,2`-oxirane]-2,5-dione
DB#: MSBNK-HBM4EU-HB003187
InChIKey: APLKWZASYUZSBL-UHFFFAOYSA-N
InChI: InChI=1S/C17H14N2O3/c1-19-15(20)12-9-5-6-10-13(12)18-16(21)17(19)14(22-17)11-7-3-2-4-8-11/h2-10,14H,1H3,(H,18,21)
SMILES: CN1C(=O)C2=CC=CC=C2NC(=O)C13C(O3)C4=CC=CC=C4
Precursor_type: [M-H]-
Spectrum_type: MS2
PrecursorMZ: 293.0932
Instrument_type: LC-ESI-ITFT
Instrument: LTQ Orbitrap XL Thermo Scientific
Ion_mode: NEGATIVE
Collision_energy: 20 % (nominal)
Formula: C17H14N2O3
MW: 294
ExactMass: 294.10044
Comments: Parent=293.0932
Splash: splash10-0006-0390000000-d71bd66684b819d214fc
Num Peaks: 15
102.035 30
121.0298 15
131.0617 2
146.0613 2
149.072 4
159.0565 379
175.0515 18
177.0672 5
187.0514 8
208.0769 10
222.0926 54
236.0719 111
249.1034 42
250.0874 53
293.0932 999

Name: Neoxaline;Neoxaline;156068
Synon: 11-hydroxy-14-(1H-imidazol-5-ylmethylidene)-2-methoxy-9-(2-methylbut-3-en-2-yl)-2,13,16-triazatetracyclo[7.7.0.01,13.03,8]hexadeca-3,5,7-triene-12,15-dione
DB#: MSBNK-HBM4EU-HB003317
InChIKey: HHLNXXASUKFCCX-UHFFFAOYSA-N
InChI: InChI=1S/C23H25N5O4/c1-5-21(2,3)22-11-18(29)20(31)27-17(10-14-12-24-13-25-14)19(30)26-23(22,27)28(32-4)16-9-7-6-8-15(16)22/h5-10,12-13,18,29H,1,11H2,2-4H3,(H,24,25)(H,26,30)
SMILES: CC(C)(C=C)C12CC(C(=O)N3C1(NC(=O)C3=CC4=CN=CN4)N(C5=CC=CC=C25)OC)O
Precursor_type: [M-H]-
Spectrum_type: MS2
PrecursorMZ: 434.1834
Instrument_type: LC-ESI-ITFT
Instrument: LTQ Orbitrap XL Thermo Scientific
Ion_mode: NEGATIVE
Collision_energy: 15 % (nominal)
Formula: C23H25N5O4
MW: 435
ExactMass: 435.19065
Comments: Parent=434.1834
Splash: splash10-001i-0000900000-3962f904cde9289a9cbf
Num Peaks: 2
199.0071 51
434.1824 999

Name: Asterric acid;Asterric acid;3080568
Synon: 2-hydroxy-6-(4-hydroxy-2-methoxy-6-methoxycarbonylphenoxy)-4-methylbenzoic acid
DB#: MSBNK-HBM4EU-HB003273
InChIKey: XOKVHFNTYHPEHN-UHFFFAOYSA-N
InChI: InChI=1S/C17H16O8/c1-8-4-11(19)14(16(20)21)12(5-8)25-15-10(17(22)24-3)6-9(18)7-13(15)23-2/h4-7,18-19H,1-3H3,(H,20,21)
SMILES: CC1=CC(=C(C(=C1)OC2=C(C=C(C=C2OC)O)C(=O)OC)C(=O)O)O
Precursor_type: [M-H]-
Spectrum_type: MS2
PrecursorMZ: 347.0772
Instrument_type: LC-ESI-ITFT
Instrument: LTQ Orbitrap XL Thermo Scientific
Ion_mode: NEGATIVE
Collision_energy: 50 % (nominal)
Formula: C17H16O8
MW: 348
ExactMass: 348.08452
Comments: Parent=347.0772
Splash: splash10-006t-0931000000-7e0b657188141b68fee3
Num Peaks: 22
105.0347 104
122.0376 106
149.0246 999
166.0273 184
197.0456 3
201.0702 1
212.0477 6
217.0867 1
229.0507 20
244.0749 1
256.0376 56
261.0767 7
270.0541 6
271.0613 426
285.0769 7
288.0633 4
297.0404 24
303.0874 61
314.0431 2
315.0504 5
329.067 40
347.0773 62

Name: Mefenamic acid;Mefenamic acid;4044
Synon: 2-(2,3-dimethylanilino)benzoic acid
DB#: MSBNK-Eawag-EA020861
InChIKey: HYYBABOKPJLUIN-UHFFFAOYSA-N
InChI: InChI=1S/C15H15NO2/c1-10-6-5-9-13(11(10)2)16-14-8-4-3-7-12(14)15(17)18/h3-9,16H,1-2H3,(H,17,18)
SMILES: c1(c(cccc1)C(O)=O)Nc1c(c(ccc1)C)C
Precursor_type: [M-H]-
Spectrum_type: MS2
PrecursorMZ: 240.103
Instrument_type: LC-ESI-ITFT
Instrument: LTQ Orbitrap XL Thermo Scientific
Ion_mode: NEGATIVE
Collision_energy: 60 % (nominal)
Formula: C15H15NO2
MW: 241
ExactMass: 241.1103
Comments: Parent=240.103
Splash: splash10-0002-0900000000-c2637ad61718ba056356
Num Peaks: 5
179.0868 26
180.0817 71
192.0822 65
194.0974 44
196.1132 999

Name: Flubendazole;Flubendazole;35802
Synon: Methyl N-[6-(4-fluorobenzoyl)-1H-benzimidazol-2-yl]carbamate
DB#: MSBNK-Eawag-EQ365959
InChIKey: CPEUVMUXAHMANV-UHFFFAOYSA-N
InChI: InChI=1S/C16H12FN3O3/c1-23-16(22)20-15-18-12-7-4-10(8-13(12)19-15)14(21)9-2-5-11(17)6-3-9/h2-8H,1H3,(H2,18,19,20,22)
SMILES: COC(=O)NC1=NC2=C(N1)C=C(C=C2)C(=O)C3=CC=C(C=C3)F
Precursor_type: [M-H]-
Spectrum_type: MS2
PrecursorMZ: 312.079
Instrument_type: LC-ESI-QFT
Instrument: Q Exactive Plus Orbitrap Thermo Scientific
Ion_mode: NEGATIVE
Collision_energy: 180 (nominal)
Formula: C16H12FN3O3
MW: 313
ExactMass: 313.08627
Comments: Parent=312.079
Splash: splash10-03y0-9600000000-e6777358dfecc9e23e65
Num Peaks: 17
50.0037 189
64.0068 71
64.0194 999
65.0146 39
74.0038 274
86.0037 101
87.0115 104
88.0068 46
88.0193 392
101.0146 25
102.0225 38
113.0147 130
114.0226 23
115.0303 848
129.0334 260
133.0283 25
156.0206 327

Name: Roquefortine C;Roquefortine C;324941
Synon: 4-(1H-imidazol-5-ylmethylidene)-9-(2-methylbut-3-en-2-yl)-2,5,16-triazatetracyclo[7.7.0.02,7.010,15]hexadeca-10,12,14-triene-3,6-dione
DB#: MSBNK-HBM4EU-HB003160
InChIKey: SPWSUFUPTSJWNG-UHFFFAOYSA-N
InChI: InChI=1S/C22H23N5O2/c1-4-21(2,3)22-10-17-18(28)25-16(9-13-11-23-12-24-13)19(29)27(17)20(22)26-15-8-6-5-7-14(15)22/h4-9,11-12,17,20,26H,1,10H2,2-3H3,(H,23,24)(H,25,28)
SMILES: CC(C)(C=C)C12CC3C(=O)NC(=CC4=CN=CN4)C(=O)N3C1NC5=CC=CC=C25
Precursor_type: [M-H]-
Spectrum_type: MS2
PrecursorMZ: 388.1779
Instrument_type: LC-ESI-ITFT
Instrument: LTQ Orbitrap XL Thermo Scientific
Ion_mode: NEGATIVE
Collision_energy: 50 % (nominal)
Formula: C22H23N5O2
MW: 389
ExactMass: 389.18517
Comments: Parent=388.1779
Splash: splash10-000i-0309000000-c02cf28cbf5ab2f54cc0
Num Peaks: 7
189.0421 55
190.05 312
191.0566 9
201.0648 6
203.0579 40
318.1008 10
388.1786 999

Name: 4-Aminophenylsulfone;Dapson;2955
Synon: 4,4'-Sulfonylbisbenzenamine
Synon: Dapsone
Synon: Diaphenylsulfone
DB#: MSBNK-Keio_Univ-KO000302
InChIKey: MQJKPEGWNLWLTK-UHFFFAOYSA-N
InChI: InChI=1S/C12H12N2O2S/c13-9-1-5-11(6-2-9)17(15,16)12-7-3-10(14)4-8-12/h1-8H,13-14H2
SMILES: Nc(c2)ccc(c2)S(=O)(=O)c(c1)ccc(N)c1
Precursor_type: [M-H]-
Spectrum_type: MS2
PrecursorMZ: 247
Instrument_type: LC-ESI-QQ
Instrument: API3000, Applied Biosystems
Ion_mode: NEGATIVE
Collision_energy: 30 V
Formula: C12H12N2O2S
MW: 248
ExactMass: 248.06195
Comments: Parent=247
Splash: splash10-0a4i-0920000000-ed66532a51b7d047462a
Num Peaks: 24
59.100 30
91.000 134
95.000 41
96.700 17
107.200 999
110.600 9
113.200 6
117.200 11
124.900 17
134.800 32
137.500 7
150.100 82
150.400 46
155.000 771
156.400 30
165.100 433
180.700 11
182.200 9
182.900 39
187.100 7
210.900 26
247.300 745
254.100 6
269.200 4

Name: Oxfendazole;Oxfendazole;40854
DB#: MSBNK-BAFG-CSL2311091704
InChIKey: BEZZFPOZAYTVHN-UHFFFAOYSA-N
InChI: InChI=1S/C15H13N3O3S/c1-21-15(19)18-14-16-12-8-7-11(9-13(12)17-14)22(20)10-5-3-2-4-6-10/h2-9H,1H3,(H2,16,17,18,19)
SMILES: COC(=O)Nc1[nH]c2cc(ccc2n1)[S](=O)c3ccccc3
Precursor_type: [M-H]-
Spectrum_type: MS2
PrecursorMZ: 314.0605
Instrument_type: LC-ESI-QTOF
Instrument: TripleTOF 5600 SCIEX
Ion_mode: NEGATIVE
Collision_energy: 150
Formula: C15H13N3O3S
MW: 315
ExactMass: 315.0678
Comments: Parent=314.0605
Splash: splash10-0006-9000000000-afa9f1ca18eb97ff448f
Num Peaks: 1
42.0031 999

Name: Amoxicillin;Amoxycillin;33613
Synon: Amoxicillin anhydrous
Synon: (2S,5R,6R)-6-[[(2R)-2-amino-2-(4-hydroxyphenyl)-1-oxoethyl]amino]-3,3-dimethyl-7-oxo-4-thia-1-azabicyclo[3.2.0]heptane-2-carboxylic acid
DB#: MSBNK-Eawag-EQ308353
InChIKey: LSQZJLSUYDQPKJ-NJBDSQKTSA-N
InChI: InChI=1S/C16H19N3O5S/c1-16(2)11(15(23)24)19-13(22)10(14(19)25-16)18-12(21)9(17)7-3-5-8(20)6-4-7/h3-6,9-11,14,20H,17H2,1-2H3,(H,18,21)(H,23,24)/t9-,10-,11+,14-/m1/s1
SMILES: CC1(C)S[C@@H]2[C@H](NC(=O)[C@H](N)C3=CC=C(O)C=C3)C(=O)N2[C@H]1C(O)=O
Precursor_type: [M-H]-
Spectrum_type: MS2
PrecursorMZ: 364.0973
Instrument_type: LC-ESI-QFT
Instrument: Q Exactive Orbitrap Thermo Scientific
Ion_mode: NEGATIVE
Collision_energy: 45 (nominal)
Formula: C16H19N3O5S
MW: 365
ExactMass: 365.10454
Comments: Parent=364.0973
Splash: splash10-0036-8900000000-eca01f197da058161684
Num Peaks: 56
56.9805 1
57.9757 2
58.9961 1
65.0397 1
70.9835 1
71.9913 20
72.9754 7
72.9991 60
74.007 127
74.991 5
83.0251 188
83.9913 45
86.007 80
89.0178 6
93.0346 999
95.0251 21
95.0502 5
99.9863 128
102.0019 24
111.0023 11
111.9863 27
117.0346 1
118.0299 11
119.0503 24
120.0455 78
121.0295 1
123.0452 113
123.9988 1
125.0067 7
129.0129 669
132.0216 105
133.0295 338
134.0609 1
137.0066 41
144.0454 17
145.0294 5
146.0611 63
147.0324 3
148.0404 5
150.0144 1
150.0559 3
151.0222 32
160.0402 4
162.0019 7
162.056 10
163.0223 50
163.9938 1
171.0602 1
172.0404 141
173.0479 3
178.0329 13
188.0177 15
189.067 16
206.028 165
223.0544 6
254.0702 1

Name: Sulcotrione;Sulcotrione;91760
Synon: 2-(2-chloranyl-4-methylsulfonyl-phenyl)carbonylcyclohexane-1,3-dione
DB#: MSBNK-Eawag-EA029056
InChIKey: PQTBTIFWAXVEPB-UHFFFAOYSA-N
InChI: InChI=1S/C14H13ClO5S/c1-21(19,20)8-5-6-9(10(15)7-8)14(18)13-11(16)3-2-4-12(13)17/h5-7,13H,2-4H2,1H3
SMILES: O=C1CCCC(=O)C1C(=O)c1ccc(S(=O)(=O)C)cc1Cl
Precursor_type: [M-H]-
Spectrum_type: MS2
PrecursorMZ: 327.0099
Instrument_type: LC-ESI-ITFT
Instrument: LTQ Orbitrap XL Thermo Scientific
Ion_mode: NEGATIVE
Collision_energy: 75 % (nominal)
Formula: C14H13ClO5S
MW: 328
ExactMass: 328.0167
Comments: Parent=327.0099
Splash: splash10-014i-0090000000-c9ee15a707c3fc43689b
Num Peaks: 1
215.0347 999

Name: Bromacil;Bromacil;9411
Synon: Bromazil
Synon: 5-bromanyl-3-butan-2-yl-6-methyl-1H-pyrimidine-2,4-dione
DB#: MSBNK-Eawag-EA026664
InChIKey: CTSLUCNDVMMDHG-UHFFFAOYSA-N
InChI: InChI=1S/C9H13BrN2O2/c1-4-5(2)12-8(13)7(10)6(3)11-9(12)14/h5H,4H2,1-3H3,(H,11,14)
SMILES: O=C1C(\Br)=C(/NC(=O)N1C(CC)C)C
Precursor_type: [M-H]-
Spectrum_type: MS2
PrecursorMZ: 259.0088
Instrument_type: LC-ESI-ITFT
Instrument: LTQ Orbitrap XL Thermo Scientific
Ion_mode: NEGATIVE
Collision_energy: 35 % (nominal)
Formula: C9H13BrN2O2
MW: 260
ExactMass: 260.0155
Comments: Parent=259.0088
Splash: splash10-0udi-0090000000-f2ae5d67b92ae7dbea63
Num Peaks: 3
78.9189 17
159.9403 4
202.9463 999

Name: Prosulfuron;Prosulfuron;91751
DB#: MSBNK-BAFG-CSL23111019139
InChIKey: LTUNNEGNEKBSEH-UHFFFAOYSA-N
InChI: InChI=1S/C15H16F3N5O4S/c1-9-19-12(22-14(20-9)27-2)21-13(24)23-28(25,26)11-6-4-3-5-10(11)7-8-15(16,17)18/h3-6H,7-8H2,1-2H3,(H2,19,20,21,22,23,24)
SMILES: CC1=NC(=NC(=N1)OC)NC(=O)NS(=O)(=O)C2=CC=CC=C2CCC(F)(F)F
Precursor_type: [M-H]-
Spectrum_type: MS2
PrecursorMZ: 418.0802
Instrument_type: LC-ESI-QTOF
Instrument: TripleTOF 6600 SCIEX
Ion_mode: NEGATIVE
Collision_energy: 110
Formula: C15H16F3N5O4S
MW: 419
ExactMass: 419.0875
Comments: Parent=418.0802
Splash: splash10-00kf-9200000000-38fe724150a2f3beaf2b
Num Peaks: 14
40.0063 202
41.0144 999
41.9982 443
55.0291 52
64.0057 28
65.0137 723
66.0087 835
81.0316 15
82.0403 74
92.0106 10
107.0358 690
124.036 18
125.0467 48
139.0609 42

Name: Tenuazonic acid;Tenuazonic acid;54678599
Synon: 3-Acetyl-5-(butan-2-yl)-4-hydroxy-2,5-dihydro-1H-pyrrol-2-one
Synon: 4-acetyl-2-butan-2-yl-3-hydroxy-1,2-dihydropyrrol-5-one
DB#: MSBNK-HBM4EU-HB003106
InChIKey: CEIZFXOZIQNICU-UHFFFAOYSA-N
InChI: InChI=1S/C10H15NO3/c1-4-5(2)8-9(13)7(6(3)12)10(14)11-8/h5,8,13H,4H2,1-3H3,(H,11,14)
SMILES: CCC(C)C1C(=C(C(=O)N1)C(=O)C)O
Precursor_type: [M-H]-
Spectrum_type: MS2
PrecursorMZ: 196.0979
Instrument_type: LC-ESI-ITFT
Instrument: LTQ Orbitrap XL Thermo Scientific
Ion_mode: NEGATIVE
Collision_energy: 40 % (nominal)
Formula: C10H15NO3
MW: 197
ExactMass: 197.1052
Comments: Parent=196.0979
Splash: splash10-0002-0900000000-b54dee679215e180d3f5
Num Peaks: 1
196.0981 999

Name: Trinexapac-ethyl;Trinexapac-ethyl;92421
DB#: MSBNK-BAFG-CSL23111018967
InChIKey: RVKCCVTVZORVGD-UHFFFAOYSA-N
InChI: InChI=1S/C13H16O5/c1-2-18-13(17)8-5-9(14)11(10(15)6-8)12(16)7-3-4-7/h7-8,16H,2-6H2,1H3
SMILES: CCOC(=O)C1CC(=O)C(=C(C2CC2)O)C(=O)C1
Precursor_type: [M-H]-
Spectrum_type: MS2
PrecursorMZ: 251.0925
Instrument_type: LC-ESI-QTOF
Instrument: TripleTOF 6600 SCIEX
Ion_mode: NEGATIVE
Collision_energy: 50
Formula: C13H16O5
MW: 252
ExactMass: 252.0998
Comments: Parent=251.0925
Splash: splash10-0a4i-5900000000-714c1a56e03800a05819
Num Peaks: 26
41.0007 142
43.0171 95
44.9996 47
51.0235 95
65.0371 190
67.0157 190
81.0329 95
83.0458 237
91.0176 380
92.0245 47
93.0333 95
95.0094 237
105.0357 47
107.0495 95
108.02 237
109.0277 999
121.0295 47
122.0366 142
131.0501 95
135.0052 95
137.0199 95
137.0591 95
149.0225 142
159.043 285
163.0364 142
177.0519 380

Name: Myriocin;Myriocin;6438394
DB#: MSBNK-Fiocruz-FIO00779
InChIKey: ZZIKIHCNFWXKDY-GNTQXERDSA-N
InChI: InChI=1S/C21H39NO6/c1-2-3-4-10-13-17(24)14-11-8-6-5-7-9-12-15-18(25)19(26)21(22,16-23)20(27)28/h9,12,18-19,23,25-26H,2-8,10-11,13-16,22H2,1H3,(H,27,28)/b12-9+/t18-,19+,21+/m1/s1
SMILES: CCCCCCC(=O)CCCCCCC=CCC(O)C(O)C(N)(CO)C(O)=O
Precursor_type: [M-H]-
Spectrum_type: MS2
Instrument_type: LC-ESI-QTOF
Instrument: maXis (Bruker Daltonics)
Ion_mode: NEGATIVE
Collision_energy: 20 eV
Formula: C21H39NO6
MW: 401
ExactMass: 401.27774
Comments: Parent=-1
Splash: splash10-0udi-0001900000-064237cf06a9987512c0
Num Peaks: 12
86.025000 19
104.035700 106
295.228100 70
296.232400 10
334.238500 125
335.242300 30
352.249600 62
353.252000 12
370.260000 23
400.270800 999
401.274500 242
402.278400 44

Name: Phenylbutazone;Phenylbutazone;4781
Synon: 4-butyl-1,2-diphenylpyrazolidine-3,5-dione
DB#: MSBNK-Eawag-EQ361556
InChIKey: VYMDGNCVAMGZFE-UHFFFAOYSA-N
InChI: InChI=1S/C19H20N2O2/c1-2-3-14-17-18(22)20(15-10-6-4-7-11-15)21(19(17)23)16-12-8-5-9-13-16/h4-13,17H,2-3,14H2,1H3
SMILES: CCCCC1C(=O)N(N(C1=O)C2=CC=CC=C2)C3=CC=CC=C3
Precursor_type: [M-H]-
Spectrum_type: MS2
PrecursorMZ: 307.1452
Instrument_type: LC-ESI-QFT
Instrument: Q Exactive Plus Orbitrap Thermo Scientific
Ion_mode: NEGATIVE
Collision_energy: 90 (nominal)
Formula: C19H20N2O2
MW: 308
ExactMass: 308.15248
Comments: Parent=307.1452
Splash: splash10-0006-9100000000-2af914d40adc6817f026
Num Peaks: 24
52.0192 2
65.0396 5
78.035 7
80.0268 5
80.0506 14
82.0662 6
92.0506 999
95.0502 37
102.0349 1
116.0506 9
118.0663 4
131.0376 110
132.0453 2
133.0407 1
142.0662 5
144.0455 21
155.0741 10
156.0819 8
157.0532 4
158.0973 5
166.0661 9
168.0819 15
170.0976 4
187.0511 1

Name: Chaetoglobosin A;Chaetoglobosin A;435276
Synon: 6-hydroxy-19-(1H-indol-3-ylmethyl)-7,9,16,17-tetramethyl-15-oxa-20-azatetracyclo[11.8.0.01,18.014,16]henicosa-3,7,11-triene-2,5,21-trione
DB#: MSBNK-HBM4EU-HB003183
InChIKey: OUMWCYMRLMEZJH-UHFFFAOYSA-N
InChI: InChI=1S/C32H36N2O5/c1-17-8-7-10-22-29-31(4,39-29)19(3)27-24(15-20-16-33-23-11-6-5-9-21(20)23)34-30(38)32(22,27)26(36)13-12-25(35)28(37)18(2)14-17/h5-7,9-14,16-17,19,22,24,27-29,33,37H,8,15H2,1-4H3,(H,34,38)
SMILES: CC1CC=CC2C3C(O3)(C(C4C2(C(=O)C=CC(=O)C(C(=C1)C)O)C(=O)NC4CC5=CNC6=CC=CC=C65)C)C
Precursor_type: [M-H]-
Spectrum_type: MS2
PrecursorMZ: 527.2551
Instrument_type: LC-ESI-ITFT
Instrument: LTQ Orbitrap XL Thermo Scientific
Ion_mode: NEGATIVE
Collision_energy: 40 % (nominal)
Formula: C32H36N2O5
MW: 528
ExactMass: 528.26242
Comments: Parent=527.2551
Splash: splash10-004i-0413090000-501b92ee95d2698e7aec
Num Peaks: 20
55.9901 55
116.0508 27
135.0815 24
139.0403 93
142.066 37
148.0767 192
153.092 63
178.0633 38
191.0593 34
200.1077 23
277.1346 58
278.1182 51
282.1491 33
320.1165 161
321.124 132
326.1389 97
380.1862 30
484.2481 113
509.243 47
527.2551 999

Name: Nuarimol;Nuarimol;91683
Synon: (2-chlorophenyl)-(4-fluorophenyl)-pyrimidin-5-ylmethanol
DB#: MSBNK-LCSB-LU124452
InChIKey: SAPGTCDSBGMXCD-UHFFFAOYSA-N
InChI: InChI=1S/C17H12ClFN2O/c18-16-4-2-1-3-15(16)17(22,13-9-20-11-21-10-13)12-5-7-14(19)8-6-12/h1-11,22H
SMILES: OC(C1=CC=C(F)C=C1)(C1=CN=CN=C1)C1=CC=CC=C1Cl
Precursor_type: [M-H]-
Spectrum_type: MS2
PrecursorMZ: 313.0549
Instrument_type: LC-ESI-QFT
Instrument: Q Exactive Orbitrap (Thermo Scientific)
Ion_mode: NEGATIVE
Collision_energy: 30
Formula: C17H12ClFN2O
MW: 314
ExactMass: 314.0622
Comments: Parent=313.0549
Splash: splash10-014i-0900000000-507cfcf43bba4b792b29
Num Peaks: 15
57.0346 123
59.0502 98
117.0342 10
156.058 82
165.0346 127
167.0503 418
168.0579 27
169.0659 999
171.0452 383
182.0372 59
183.0449 27
184.0529 190
198.0562 141
199.0403 94
210.0562 59

Name: Fenhexamid;Fenhexamid;213031
DB#: MSBNK-BAFG-CSL23111018329
InChIKey: VDLGAVXLJYLFDH-UHFFFAOYSA-N
InChI: InChI=1S/C14H17Cl2NO2/c1-14(7-3-2-4-8-14)13(19)17-9-5-6-10(18)12(16)11(9)15/h5-6,18H,2-4,7-8H2,1H3,(H,17,19)
SMILES: CC1(CCCCC1)C(=O)Nc2ccc(c(c2Cl)Cl)O
Precursor_type: [M-H]-
Spectrum_type: MS2
PrecursorMZ: 300.0563
Instrument_type: LC-ESI-QTOF
Instrument: TripleTOF 6600 SCIEX
Ion_mode: NEGATIVE
Collision_energy: 40
Formula: C14H17Cl2NO2
MW: 301
ExactMass: 301.0636
Comments: Parent=300.0563
Splash: splash10-03dj-0190000000-dffc19e91adcc65a8105
Num Peaks: 26
34.9699 100
138.9834 36
155.9859 26
166.9772 28
167.9868 34
174.9605 22
180.9947 61
184.045 16
184.0792 12
185.0472 16
185.0877 75
192.9911 53
194.0011 24
195.0097 38
207.0133 10
208.0175 40
212.0742 36
213.0798 51
220.0182 85
221.025 202
228.1069 12
234.0372 16
248.0485 239
249.0571 400
264.0787 999
300.055 110

Name: Flubendazole;Flubendazole;35802
Synon: Methyl N-[6-(4-fluorobenzoyl)-1H-benzimidazol-2-yl]carbamate
DB#: MSBNK-Eawag-EQ365952
InChIKey: CPEUVMUXAHMANV-UHFFFAOYSA-N
InChI: InChI=1S/C16H12FN3O3/c1-23-16(22)20-15-18-12-7-4-10(8-13(12)19-15)14(21)9-2-5-11(17)6-3-9/h2-8H,1H3,(H2,18,19,20,22)
SMILES: COC(=O)NC1=NC2=C(N1)C=C(C=C2)C(=O)C3=CC=C(C=C3)F
Precursor_type: [M-H]-
Spectrum_type: MS2
PrecursorMZ: 312.079
Instrument_type: LC-ESI-QFT
Instrument: Q Exactive Plus Orbitrap Thermo Scientific
Ion_mode: NEGATIVE
Collision_energy: 30 (nominal)
Formula: C16H12FN3O3
MW: 313
ExactMass: 313.08627
Comments: Parent=312.079
Splash: splash10-001i-0090000000-09ab37b37e752ba026bd
Num Peaks: 2
280.0531 999
312.0795 83

Name: Chaetoglobosin A;Chaetoglobosin A;435276
Synon: 6-hydroxy-19-(1H-indol-3-ylmethyl)-7,9,16,17-tetramethyl-15-oxa-20-azatetracyclo[11.8.0.01,18.014,16]henicosa-3,7,11-triene-2,5,21-trione
DB#: MSBNK-HBM4EU-HB003184
InChIKey: OUMWCYMRLMEZJH-UHFFFAOYSA-N
InChI: InChI=1S/C32H36N2O5/c1-17-8-7-10-22-29-31(4,39-29)19(3)27-24(15-20-16-33-23-11-6-5-9-21(20)23)34-30(38)32(22,27)26(36)13-12-25(35)28(37)18(2)14-17/h5-7,9-14,16-17,19,22,24,27-29,33,37H,8,15H2,1-4H3,(H,34,38)
SMILES: CC1CC=CC2C3C(O3)(C(C4C2(C(=O)C=CC(=O)C(C(=C1)C)O)C(=O)NC4CC5=CNC6=CC=CC=C65)C)C
Precursor_type: [M-H]-
Spectrum_type: MS2
PrecursorMZ: 527.2551
Instrument_type: LC-ESI-ITFT
Instrument: LTQ Orbitrap XL Thermo Scientific
Ion_mode: NEGATIVE
Collision_energy: 50 % (nominal)
Formula: C32H36N2O5
MW: 528
ExactMass: 528.26242
Comments: Parent=527.2551
Splash: splash10-004i-0924160000-579bf31eb49195ef92cc
Num Peaks: 21
83.014 86
116.0509 126
135.0813 67
139.04 190
142.0662 221
148.0768 329
153.092 112
178.0634 156
179.0716 101
191.0592 113
200.1086 98
277.1347 54
278.1186 171
320.1161 262
321.1258 115
326.1389 113
380.1858 108
398.1981 112
483.2669 74
484.2482 196
527.2559 999

Name: Ketoprofen;Ketoprofen;3825
Synon: 2-(3-benzoylphenyl)propanoic acid
DB#: MSBNK-Eawag-EA020551
InChIKey: DKYWVDODHFEZIM-UHFFFAOYSA-N
InChI: InChI=1S/C16H14O3/c1-11(16(18)19)13-8-5-9-14(10-13)15(17)12-6-3-2-4-7-12/h2-11H,1H3,(H,18,19)
SMILES: CC(C1=CC=CC(=C1)C(=O)C2=CC=CC=C2)C(=O)O
Precursor_type: [M-H]-
Spectrum_type: MS2
PrecursorMZ: 253.087
Instrument_type: LC-ESI-ITFT
Instrument: LTQ Orbitrap XL Thermo Scientific
Ion_mode: NEGATIVE
Collision_energy: 35 % (nominal)
Formula: C16H14O3
MW: 254
ExactMass: 254.0943
Comments: Parent=253.087
Splash: splash10-0a4i-0390000000-a31eea165d399e00a838
Num Peaks: 7
169.0653 2
185.0609 6
197.0611 394
209.0974 999
213.0916 2
223.0764 4
241.0872 2

Name: Penicillin G;Penicillin G;5904
DB#: MSBNK-Waters-WA002375
InChIKey: JGSARLDLIJGVTE-MBNYWOFBSA-N
InChI: InChI=1S/C16H18N2O4S/c1-16(2)12(15(21)22)18-13(20)11(14(18)23-16)17-10(19)8-9-6-4-3-5-7-9/h3-7,11-12,14H,8H2,1-2H3,(H,17,19)(H,21,22)/t11-,12+,14-/m1/s1
SMILES: c(c3)ccc(c3)CC(=O)NC(C(=O)1)C([H])(S2)N1C(C(O)=O)C(C)(C)2
Spectrum_type: MS
Instrument_type: LC-ESI-Q
Instrument: ZQ, Waters
Ion_mode: NEGATIVE
Formula: C16H18N2O4S
MW: 334
ExactMass: 334.09873
Comments: Parent=-1
Splash: splash10-000x-0913000000-996d4fab466cda76e0f4
Num Peaks: 28
114 20
121 31
133 16
138 16
140 63
150 12
158 16
163 20
165 31
171 27
172 27
176 27
183 12
192 999
193 98
194 55
266 16
270 12
289 133
290 27
291 12
333 407
334 114
335 43
355 12
369 12
371 20
393 12

Name: Apicidin;Apicidin;21922507
Synon: 3-butan-2-yl-6-[(1-methoxyindol-3-yl)methyl]-9-(6-oxooctyl)-1,4,7,10-tetrazabicyclo[10.4.0]hexadecane-2,5,8,11-tetrone
DB#: MSBNK-HBM4EU-HB003031
InChIKey: JWOGUUIOCYMBPV-UHFFFAOYSA-N
InChI: InChI=1S/C34H49N5O6/c1-5-22(3)30-34(44)38-19-13-12-18-29(38)33(43)35-26(16-9-7-8-14-24(40)6-2)31(41)36-27(32(42)37-30)20-23-21-39(45-4)28-17-11-10-15-25(23)28/h10-11,15,17,21-22,26-27,29-30H,5-9,12-14,16,18-20H2,1-4H3,(H,35,43)(H,36,41)(H,37,42)
SMILES: CCC(C)C1C(=O)N2CCCCC2C(=O)NC(C(=O)NC(C(=O)N1)CC3=CN(C4=CC=CC=C43)OC)CCCCCC(=O)CC
Precursor_type: [M-H]-
Spectrum_type: MS2
PrecursorMZ: 622.361
Instrument_type: LC-ESI-ITFT
Instrument: LTQ Orbitrap XL Thermo Scientific
Ion_mode: NEGATIVE
Collision_energy: 40 % (nominal)
Formula: C34H49N5O6
MW: 623
ExactMass: 623.36828
Comments: Parent=622.361
Splash: splash10-03fs-0300900000-40e7be6a6bf893a125c8
Num Peaks: 3
199.244 553
462.2845 999
477.2284 526

Name: Propoxycarbazone;Propoxycarbazone;177355
Synon: methyl 2-[(4-methyl-5-oxo-3-propoxy-1,2,4-triazole-1-carbonyl)sulfamoyl]benzoate
DB#: MSBNK-CASMI_2016-SM838751
InChIKey: JTHMVYBOQLDDIY-UHFFFAOYSA-N
InChI: InChI=1S/C15H18N4O7S/c1-4-9-26-14-16-19(15(22)18(14)2)13(21)17-27(23,24)11-8-6-5-7-10(11)12(20)25-3/h5-8H,4,9H2,1-3H3,(H,17,21)
SMILES: CCCOC1=NN(C(=O)NS(=O)(=O)C2=CC=CC=C2C(=O)OC)C(=O)N1C
Precursor_type: [M-H]-
Spectrum_type: MS2
PrecursorMZ: 397.0823
Instrument_type: LC-ESI-QFT
Instrument: Q Exactive Plus Orbitrap Thermo Scientific
Ion_mode: NEGATIVE
Collision_energy: 35  (nominal)
Formula: C15H18N4O7S
MW: 398
ExactMass: 398.08962
Comments: Parent=397.0823
Splash: splash10-03di-0900000000-bc16703a4b82b4f932ab
Num Peaks: 4
113.0221 999
114.0299 4
156.0778 366
397.0814 3

Name: Epiequisetin;Equisetin;57347512
Synon: 3-[(1,6-dimethyl-2-prop-1-enyl-4a,5,6,7,8,8a-hexahydro-2H-naphthalen-1-yl)-hydroxymethylidene]-5-(hydroxymethyl)-1-methylpyrrolidine-2,4-dione
DB#: MSBNK-HBM4EU-HB003042
InChIKey: QNQBPPQLRODXET-UHFFFAOYSA-N
InChI: InChI=1S/C22H31NO4/c1-5-6-15-9-8-14-11-13(2)7-10-16(14)22(15,3)20(26)18-19(25)17(12-24)23(4)21(18)27/h5-6,8-9,13-17,24,26H,7,10-12H2,1-4H3
SMILES: CC=CC1C=CC2CC(CCC2C1(C)C(=C3C(=O)C(N(C3=O)C)CO)O)C
Precursor_type: [M-H]-
Spectrum_type: MS2
PrecursorMZ: 372.218
Instrument_type: LC-ESI-ITFT
Instrument: LTQ Orbitrap XL Thermo Scientific
Ion_mode: NEGATIVE
Collision_energy: 40 % (nominal)
Formula: C22H31NO4
MW: 373
ExactMass: 373.22531
Comments: Parent=372.218
Splash: splash10-00di-0009000000-bd6cb9951698367e0e27
Num Peaks: 3
298.2181 5
342.2079 74
372.2185 999

Name: Diflufenican;Diflufenican;91735
DB#: MSBNK-BAFG-CSL23111015172
InChIKey: WYEHFWKAOXOVJD-UHFFFAOYSA-N
InChI: InChI=1S/C19H11F5N2O2/c20-12-6-7-16(15(21)10-12)26-17(27)14-5-2-8-25-18(14)28-13-4-1-3-11(9-13)19(22,23)24/h1-10H,(H,26,27)
SMILES: C1=CC(=CC(=C1)OC2=C(C=CC=N2)C(=O)NC3=C(C=C(C=C3)F)F)C(F)(F)F
Precursor_type: [M-H]-
Spectrum_type: MS2
PrecursorMZ: 393.0668
Instrument_type: LC-ESI-QTOF
Instrument: TripleTOF 6600 SCIEX
Ion_mode: NEGATIVE
Collision_energy: 30
Formula: C19H11F5N2O2
MW: 394
ExactMass: 394.0741
Comments: Parent=393.0668
Splash: splash10-00di-0194000000-e3ce245727d90afab750
Num Peaks: 18
161.0218 70
185.052 84
212.0357 25
218.0427 11
229.0411 21
238.0488 39
252.0446 124
269.0619 9
272.0505 999
288.0527 11
289.0598 35
309.0648 101
325.0587 54
328.0591 23
329.0702 216
345.0666 28
353.0546 117
373.0597 96

Name: Chloroxuron;Chloroxuron;16115
Synon: 3-[4-(4-chlorophenoxy)phenyl]-1,1-dimethylurea
DB#: MSBNK-LCSB-LU091354
InChIKey: IVUXTESCPZUGJC-UHFFFAOYSA-N
InChI: InChI=1S/C15H15ClN2O2/c1-18(2)15(19)17-12-5-9-14(10-6-12)20-13-7-3-11(16)4-8-13/h3-10H,1-2H3,(H,17,19)
SMILES: CN(C)C(=O)NC1=CC=C(OC2=CC=C(Cl)C=C2)C=C1
Precursor_type: [M-H]-
Spectrum_type: MS2
PrecursorMZ: 289.0749
Instrument_type: LC-ESI-QFT
Instrument: Q Exactive Orbitrap (Thermo Scientific)
Ion_mode: NEGATIVE
Collision_energy: 60
Formula: C15H15ClN2O2
MW: 290
ExactMass: 290.0822
Comments: Parent=289.0749
Splash: splash10-0089-0900000000-f0a7880460d950842823
Num Peaks: 21
59.0138 2
65.0033 6
78.0349 24
90.0348 3
105.0218 3
106.0298 61
107.0377 6
116.0142 6
118.03 12
120.0455 772
126.9956 64
133.0169 54
134.0248 999
134.0611 341
135.0326 18
135.0691 4
163.0513 220
177.0676 2
178.0747 58
188.0272 26
244.0171 62

Name: Ethirimol;Ethirimol;135424354
Synon: 5-butyl-2-(ethylamino)-6-methyl-1H-pyrimidin-4-one
DB#: MSBNK-LCSB-LU035652
InChIKey: BBXXLROWFHWFQY-UHFFFAOYSA-N
InChI: InChI=1S/C11H19N3O/c1-4-6-7-9-8(3)13-11(12-5-2)14-10(9)15/h4-7H2,1-3H3,(H2,12,13,14,15)
SMILES: CCCCC1=C(O)N=C(NCC)N=C1C
Precursor_type: [M-H]-
Spectrum_type: MS2
PrecursorMZ: 208.1455
Instrument_type: LC-ESI-QFT
Instrument: Q Exactive Orbitrap (Thermo Scientific)
Ion_mode: NEGATIVE
Collision_energy: 30
Formula: C11H19N3O
MW: 209
ExactMass: 209.1528
Comments: Parent=208.1455
Splash: splash10-0a4i-2290000000-0ceb69d1f53dbf973e75
Num Peaks: 7
69.0458 326
137.1084 3
165.0907 5
180.1143 229
192.1138 2
206.1295 4
208.1455 999

Name: Prosulfuron;Prosulfuron;91751
DB#: MSBNK-BAFG-CSL23111019143
InChIKey: LTUNNEGNEKBSEH-UHFFFAOYSA-N
InChI: InChI=1S/C15H16F3N5O4S/c1-9-19-12(22-14(20-9)27-2)21-13(24)23-28(25,26)11-6-4-3-5-10(11)7-8-15(16,17)18/h3-6H,7-8H2,1-2H3,(H2,19,20,21,22,23,24)
SMILES: CC1=NC(=NC(=N1)OC)NC(=O)NS(=O)(=O)C2=CC=CC=C2CCC(F)(F)F
Precursor_type: [M-H]-
Spectrum_type: MS2
PrecursorMZ: 418.0802
Instrument_type: LC-ESI-QTOF
Instrument: TripleTOF 6600 SCIEX
Ion_mode: NEGATIVE
Collision_energy: 150
Formula: C15H16F3N5O4S
MW: 419
ExactMass: 419.0875
Comments: Parent=418.0802
Splash: splash10-00kf-9000000000-34eca2bb8c3dc25a845d
Num Peaks: 10
40.0062 219
41.0142 999
41.9982 428
55.0298 11
63.9622 9
64.0057 32
65.0134 307
66.0088 762
92.0115 11
107.0366 37

Name: Inabenfide;Inabenfide;92401
DB#: MSBNK-BAFG-CSL23111014299
InChIKey: PFDCOZXELJAUTR-UHFFFAOYSA-N
InChI: InChI=1S/C19H15ClN2O2/c20-15-6-7-17(22-19(24)14-8-10-21-11-9-14)16(12-15)18(23)13-4-2-1-3-5-13/h1-12,18,23H,(H,22,24)
SMILES: C1=CC=C(C=C1)C(C2=C(C=CC(=C2)Cl)NC(=O)C3=CC=NC=C3)O
Precursor_type: [M-H]-
Spectrum_type: MS2
PrecursorMZ: 337.0749
Instrument_type: LC-ESI-QTOF
Instrument: TripleTOF 6600 SCIEX
Ion_mode: NEGATIVE
Collision_energy: 150
Formula: C19H15ClN2O2
[truncated: 550,799 more chars]
